# Supplementary material for: Volumetric finite-element modelling of biological growth
Source: Open Biol. 2019 May 29;9(5):190057. doi: 10.1098/rsob.190057 (PMC6544983; doi:10.1098/rsob.190057)
Supplement: Movies and VRML files illustrating Figure 6 (b,c). [file rsob190057supp2.zip]

Archive with 14 entries (11 files):
- Fig6graphics/
- Fig6graphics/.DS_Store
- __MACOSX/
- __MACOSX/Fig6graphics/
- __MACOSX/Fig6graphics/._.DS_Store
- Fig6graphics/sphere-iso-decquad-movie.mov
- __MACOSX/Fig6graphics/._sphere-iso-decquad-movie.mov
- Fig6graphics/sphere-iso-growth.wrl
- __MACOSX/Fig6graphics/._sphere-iso-growth.wrl
- Fig6graphics/00-Fig6graphics-readme.txt
- __MACOSX/Fig6graphics/._00-Fig6graphics-readme.txt
- Fig6graphics/sphere-iso-incquad-movie.mov
- __MACOSX/Fig6graphics/._sphere-iso-incquad-movie.mov
- __MACOSX/._Fig6graphics
