# Supplementary material for: Volumetric finite-element modelling of biological growth
Source: Open Biol. 2019 May 29;9(5):190057. doi: 10.1098/rsob.190057 (PMC6544983; doi:10.1098/rsob.190057)
Supplement: Movies and VRML files illustrating Figure 6 (b,c). [file rsob190057supp2.zip › Fig6graphics/sphere-iso-growth.wrl]

#VRML V2.0 utf8

# Generated by GFtbox at 05-Mar-2019 12:08:16


NavigationInfo {
  avatarSize    [ 0.15, 1.53, 0.75 ]
  headlight TRUE
  speed 0.5
  type [ "EXAMINE" "ANY" ]
}

Background {
    skyColor [ 0.15 0.3 0.36 ]
}

Transform {
    scale 5 5 5
    children [
        Viewpoint {
          fieldOfView 0.174533
          position 15.7856 -15.7856 8.12534
          orientation 0.810703 0.335804 0.479578 1.42479
          description "Default"
          jump TRUE
        }
        
        Viewpoint {
          fieldOfView 0.174533
          position 0 0 23.7569
          orientation 0 1 0 0
          description "From top"
          jump TRUE
        }
        
        Viewpoint {
          fieldOfView 0.174533
          position 23.7569 0 0
          orientation 0.57735 0.57735 0.57735 2.0944
          description "From front"
          jump TRUE
        }
        
        Viewpoint {
          fieldOfView 0.174533
          position 0 23.7569 0
          orientation 0 0.707107 0.707107 3.14159
          description "From right"
          jump TRUE
        }
        
        Viewpoint {
          fieldOfView 0.174533
          position 0 0 -23.7569
          orientation 0 1 0 3.14159
          description "From bottom"
          jump TRUE
        }
        
        Viewpoint {
          fieldOfView 0.174533
          position -23.7569 0 0
          orientation 0.57735 -0.57735 -0.57735 2.0944
          description "From back"
          jump TRUE
        }
        
        Viewpoint {
          fieldOfView 0.174533
          position 0 -23.7569 0
          orientation 1 0 0 1.5708
          description "From left"
          jump TRUE
        }
    ]
}

Transform {
    translation 0 0 5
    children [
Transform {
    translation -5 0 0
    children [
    
# Radially increasing growth, initial state, cutaway view.
Shape {
    appearance Appearance {
        material Material {
            diffuseColor 1 1 1
        }
    }
    geometry IndexedFaceSet {
        solid TRUE
        convex FALSE
        creaseAngle 1  # radians
        colorPerVertex TRUE
        coord Coordinate {
            point [
                # Mesh vertexes: 284 items

                0.000000 0.000000 0.000000 
                0.000000 0.087622 0.141775 
                0.141775 0.000000 0.087622 
                0.000000 0.000000 0.333333 
                0.166667 0.103006 0.269672 
                0.283550 0.000000 0.175244 
                0.000000 0.093408 0.491197 
                0.178411 0.000000 0.467086 
                0.321168 0.105084 0.368522 
                0.425325 0.000000 0.262866 
                0.000000 0.000000 0.666667 
                0.182334 0.096753 0.633907 
                0.338884 0.000000 0.574110 
                0.470003 0.105338 0.460918 
                0.567101 0.000000 0.350487 
                0.000000 0.093822 0.828035 
                0.187128 0.000000 0.812051 
                0.348200 0.099548 0.750527 
                0.493702 0.000000 0.671344 
                0.616213 0.105197 0.551053 
                0.708876 0.000000 0.438109 
                0.000000 0.000000 1.000000 
                0.000000 0.186816 0.982395 
                0.188808 0.095474 0.977362 
                0.356822 0.000000 0.934172 
                0.000000 0.365361 0.930866 
                0.182643 0.285864 0.940704 
                0.353096 0.197009 0.914609 
                0.507576 0.101535 0.855604 
                0.645181 0.000000 0.764030 
                0.000000 0.525731 0.850651 
                0.169850 0.470334 0.865989 
                0.340060 0.396985 0.852504 
                0.500000 0.309017 0.809017 
                0.642335 0.210168 0.737045 
                0.761016 0.104973 0.640184 
                0.850651 0.000000 0.525731 
                -0.141775 0.000000 0.087622 
                -0.166667 0.103006 0.269672 
                -0.283550 0.000000 0.175244 
                -0.178411 0.000000 0.467086 
                -0.321168 0.105084 0.368522 
                -0.425325 0.000000 0.262866 
                -0.182334 0.096753 0.633907 
                -0.338884 0.000000 0.574110 
                -0.470003 0.105338 0.460918 
                -0.567101 0.000000 0.350487 
                -0.187128 0.000000 0.812051 
                -0.348200 0.099548 0.750527 
                -0.493702 0.000000 0.671344 
                -0.616213 0.105197 0.551053 
                -0.708876 0.000000 0.438109 
                -0.169850 0.470334 0.865989 
                -0.182643 0.285864 0.940704 
                -0.340060 0.396985 0.852504 
                -0.188808 0.095474 0.977362 
                -0.353096 0.197009 0.914609 
                -0.500000 0.309017 0.809017 
                -0.356822 0.000000 0.934172 
                -0.507576 0.101535 0.855604 
                -0.642335 0.210168 0.737045 
                -0.645181 0.000000 0.764030 
                -0.761016 0.104973 0.640184 
                -0.850651 0.000000 0.525731 
                0.000000 0.087622 -0.141775 
                0.141775 0.000000 -0.087622 
                0.000000 0.000000 -0.333333 
                0.166667 0.103006 -0.269672 
                0.283550 0.000000 -0.175244 
                0.000000 0.093408 -0.491197 
                0.178411 0.000000 -0.467086 
                0.321168 0.105084 -0.368522 
                0.425325 0.000000 -0.262866 
                0.000000 0.000000 -0.666667 
                0.182334 0.096753 -0.633907 
                0.338884 0.000000 -0.574110 
                0.470003 0.105338 -0.460918 
                0.567101 0.000000 -0.350487 
                0.000000 0.093822 -0.828035 
                0.187128 0.000000 -0.812051 
                0.348200 0.099548 -0.750527 
                0.493702 0.000000 -0.671344 
                0.616213 0.105197 -0.551053 
                0.708876 0.000000 -0.438109 
                0.000000 0.525731 -0.850651 
                0.000000 0.365361 -0.930866 
                0.169850 0.470334 -0.865989 
                0.000000 0.186816 -0.982395 
                0.182643 0.285864 -0.940704 
                0.340060 0.396985 -0.852504 
                0.000000 0.000000 -1.000000 
                0.188808 0.095474 -0.977362 
                0.353096 0.197009 -0.914609 
                0.500000 0.309017 -0.809017 
                0.356822 0.000000 -0.934172 
                0.507576 0.101535 -0.855604 
                0.642335 0.210168 -0.737045 
                0.645181 0.000000 -0.764030 
                0.761016 0.104973 -0.640184 
                0.850651 0.000000 -0.525731 
                -0.141775 0.000000 -0.087622 
                -0.166667 0.103006 -0.269672 
                -0.283550 0.000000 -0.175244 
                -0.178411 0.000000 -0.467086 
                -0.321168 0.105084 -0.368522 
                -0.425325 0.000000 -0.262866 
                -0.182334 0.096753 -0.633907 
                -0.338884 0.000000 -0.574110 
                -0.470003 0.105338 -0.460918 
                -0.567101 0.000000 -0.350487 
                -0.187128 0.000000 -0.812051 
                -0.348200 0.099548 -0.750527 
                -0.493702 0.000000 -0.671344 
                -0.616213 0.105197 -0.551053 
                -0.708876 0.000000 -0.438109 
                -0.188808 0.095474 -0.977362 
                -0.356822 0.000000 -0.934172 
                -0.182643 0.285864 -0.940704 
                -0.353096 0.197009 -0.914609 
                -0.507576 0.101535 -0.855604 
                -0.645181 0.000000 -0.764030 
                -0.169850 0.470334 -0.865989 
                -0.340060 0.396985 -0.852504 
                -0.500000 0.309017 -0.809017 
                -0.642335 0.210168 -0.737045 
                -0.761016 0.104973 -0.640184 
                -0.850651 0.000000 -0.525731 
                -0.525731 0.850651 0.000000 
                -0.365361 0.930866 0.000000 
                -0.470334 0.865989 0.169850 
                -0.186816 0.982395 0.000000 
                -0.285864 0.940704 0.182643 
                -0.396985 0.852504 0.340060 
                0.000000 1.000000 0.000000 
                -0.095474 0.977362 0.188808 
                -0.197009 0.914609 0.353096 
                -0.309017 0.809017 0.500000 
                0.186816 0.982395 0.000000 
                0.095474 0.977362 0.188808 
                0.000000 0.934172 0.356822 
                -0.101535 0.855604 0.507576 
                -0.210168 0.737045 0.642335 
                0.365361 0.930866 0.000000 
                0.285864 0.940704 0.182643 
                0.197009 0.914609 0.353096 
                0.101535 0.855604 0.507576 
                0.000000 0.764030 0.645181 
                -0.104973 0.640184 0.761016 
                0.525731 0.850651 0.000000 
                0.470334 0.865989 0.169850 
                0.396985 0.852504 0.340060 
                0.309017 0.809017 0.500000 
                0.210168 0.737045 0.642335 
                0.104973 0.640184 0.761016 
                0.470334 0.865989 -0.169850 
                0.285864 0.940704 -0.182643 
                0.396985 0.852504 -0.340060 
                0.095474 0.977362 -0.188808 
                0.197009 0.914609 -0.353096 
                0.309017 0.809017 -0.500000 
                -0.095474 0.977362 -0.188808 
                0.000000 0.934172 -0.356822 
                0.101535 0.855604 -0.507576 
                0.210168 0.737045 -0.642335 
                -0.285864 0.940704 -0.182643 
                -0.197009 0.914609 -0.353096 
                -0.101535 0.855604 -0.507576 
                0.000000 0.764030 -0.645181 
                0.104973 0.640184 -0.761016 
                -0.470334 0.865989 -0.169850 
                -0.396985 0.852504 -0.340060 
                -0.309017 0.809017 -0.500000 
                -0.210168 0.737045 -0.642335 
                -0.104973 0.640184 -0.761016 
                0.333333 0.000000 0.000000 
                0.491197 0.000000 -0.093408 
                0.491197 0.000000 0.093408 
                0.640443 0.000000 -0.185140 
                0.666667 0.000000 0.000000 
                0.640443 0.000000 0.185140 
                0.786426 0.000000 -0.275643 
                0.828035 0.000000 -0.093822 
                0.828035 0.000000 0.093822 
                0.786426 0.000000 0.275643 
                0.930866 0.000000 -0.365361 
                0.865989 0.169850 -0.470334 
                0.982395 0.000000 -0.186816 
                0.940704 0.182643 -0.285864 
                0.852504 0.340060 -0.396985 
                1.000000 0.000000 0.000000 
                0.977362 0.188808 -0.095474 
                0.914609 0.353096 -0.197009 
                0.809017 0.500000 -0.309017 
                0.982395 0.000000 0.186816 
                0.977362 0.188808 0.095474 
                0.934172 0.356822 0.000000 
                0.855604 0.507576 -0.101535 
                0.737045 0.642335 -0.210168 
                0.930866 0.000000 0.365361 
                0.940704 0.182643 0.285864 
                0.914609 0.353096 0.197009 
                0.855604 0.507576 0.101535 
                0.764030 0.645181 0.000000 
                0.640184 0.761016 -0.104973 
                0.865989 0.169850 0.470334 
                0.852504 0.340060 0.396985 
                0.809017 0.500000 0.309017 
                0.737045 0.642335 0.210168 
                0.640184 0.761016 0.104973 
                -0.333333 0.000000 0.000000 
                -0.491197 0.000000 0.093408 
                -0.491197 0.000000 -0.093408 
                -0.640443 0.000000 0.185140 
                -0.666667 0.000000 0.000000 
                -0.640443 0.000000 -0.185140 
                -0.786426 0.000000 0.275643 
                -0.828035 0.000000 0.093822 
                -0.828035 0.000000 -0.093822 
                -0.786426 0.000000 -0.275643 
                -0.930866 0.000000 0.365361 
                -0.865989 0.169850 0.470334 
                -0.982395 0.000000 0.186816 
                -0.940704 0.182643 0.285864 
                -0.852504 0.340060 0.396985 
                -1.000000 0.000000 0.000000 
                -0.977362 0.188808 0.095474 
                -0.914609 0.353096 0.197009 
                -0.809017 0.500000 0.309017 
                -0.982395 0.000000 -0.186816 
                -0.977362 0.188808 -0.095474 
                -0.934172 0.356822 0.000000 
                -0.855604 0.507576 0.101535 
                -0.737045 0.642335 0.210168 
                -0.930866 0.000000 -0.365361 
                -0.940704 0.182643 -0.285864 
                -0.914609 0.353096 -0.197009 
                -0.855604 0.507576 -0.101535 
                -0.764030 0.645181 0.000000 
                -0.640184 0.761016 0.104973 
                -0.865989 0.169850 -0.470334 
                -0.852504 0.340060 -0.396985 
                -0.809017 0.500000 -0.309017 
                -0.737045 0.642335 -0.210168 
                -0.640184 0.761016 -0.104973 
                0.295523 0.581387 0.758060 
                0.407034 0.666795 0.624266 
                0.469786 0.502507 0.725801 
                0.502507 0.725801 0.469786 
                0.577350 0.577350 0.577350 
                0.624266 0.407034 0.666795 
                0.581387 0.758060 0.295523 
                0.666795 0.624266 0.407034 
                0.725801 0.469786 0.502507 
                0.758060 0.295523 0.581387 
                -0.295523 0.581387 0.758060 
                -0.469786 0.502507 0.725801 
                -0.407034 0.666795 0.624266 
                -0.624266 0.407034 0.666795 
                -0.577350 0.577350 0.577350 
                -0.502507 0.725801 0.469786 
                -0.758060 0.295523 0.581387 
                -0.725801 0.469786 0.502507 
                -0.666795 0.624266 0.407034 
                -0.581387 0.758060 0.295523 
                0.295523 0.581387 -0.758060 
                0.469786 0.502507 -0.725801 
                0.407034 0.666795 -0.624266 
                0.624266 0.407034 -0.666795 
                0.577350 0.577350 -0.577350 
                0.502507 0.725801 -0.469786 
                0.758060 0.295523 -0.581387 
                0.725801 0.469786 -0.502507 
                0.666795 0.624266 -0.407034 
                0.581387 0.758060 -0.295523 
                -0.295523 0.581387 -0.758060 
                -0.407034 0.666795 -0.624266 
                -0.469786 0.502507 -0.725801 
                -0.502507 0.725801 -0.469786 
                -0.577350 0.577350 -0.577350 
                -0.624266 0.407034 -0.666795 
                -0.581387 0.758060 -0.295523 
                -0.666795 0.624266 -0.407034 
                -0.725801 0.469786 -0.502507 
                -0.758060 0.295523 -0.581387 
            ]
        }
        coordIndex [
            # Polygons: 564 items

            0 2 1 -1
            0 1 37 -1
            0 65 2 -1
            0 37 100 -1
            0 64 65 -1
            0 100 64 -1
            1 2 4 -1
            1 4 3 -1
            1 3 38 -1
            1 38 37 -1
            2 5 4 -1
            2 174 5 -1
            65 174 2 -1
            3 4 7 -1
            3 7 6 -1
            40 3 6 -1
            40 38 3 -1
            4 5 8 -1
            4 8 7 -1
            5 9 8 -1
            5 176 9 -1
            174 176 5 -1
            11 6 7 -1
            6 11 10 -1
            6 10 43 -1
            43 40 6 -1
            7 8 12 -1
            7 12 11 -1
            8 9 13 -1
            8 13 12 -1
            9 14 13 -1
            9 179 14 -1
            176 179 9 -1
            10 11 16 -1
            10 16 15 -1
            47 10 15 -1
            47 43 10 -1
            17 11 12 -1
            11 17 16 -1
            12 13 18 -1
            12 18 17 -1
            13 14 19 -1
            13 19 18 -1
            14 20 19 -1
            14 183 20 -1
            179 183 14 -1
            23 15 16 -1
            15 23 21 -1
            15 21 55 -1
            55 47 15 -1
            16 17 24 -1
            16 24 23 -1
            28 17 18 -1
            17 28 24 -1
            18 19 29 -1
            18 29 28 -1
            19 20 35 -1
            19 35 29 -1
            20 36 35 -1
            20 198 36 -1
            183 198 20 -1
            21 23 22 -1
            22 55 21 -1
            26 22 23 -1
            22 26 25 -1
            25 53 22 -1
            55 22 53 -1
            27 23 24 -1
            23 27 26 -1
            24 28 27 -1
            31 25 26 -1
            25 31 30 -1
            30 52 25 -1
            53 25 52 -1
            32 26 27 -1
            26 32 31 -1
            33 27 28 -1
            27 33 32 -1
            34 28 29 -1
            28 34 33 -1
            29 35 34 -1
            30 31 153 -1
            30 147 52 -1
            147 30 153 -1
            31 32 244 -1
            244 153 31 -1
            32 33 246 -1
            246 244 32 -1
            33 34 249 -1
            249 246 33 -1
            34 35 253 -1
            253 249 34 -1
            35 36 204 -1
            204 253 35 -1
            198 204 36 -1
            37 38 39 -1
            37 39 209 -1
            37 209 100 -1
            38 41 39 -1
            38 40 41 -1
            39 41 42 -1
            39 42 210 -1
            39 210 209 -1
            44 41 40 -1
            44 40 43 -1
            41 45 42 -1
            41 44 45 -1
            42 45 46 -1
            42 46 212 -1
            42 212 210 -1
            48 44 43 -1
            43 47 48 -1
            49 45 44 -1
            49 44 48 -1
            45 50 46 -1
            45 49 50 -1
            46 50 51 -1
            46 51 215 -1
            46 215 212 -1
            58 48 47 -1
            58 47 55 -1
            59 49 48 -1
            48 58 59 -1
            61 50 49 -1
            61 49 59 -1
            50 62 51 -1
            50 61 62 -1
            51 62 63 -1
            51 63 219 -1
            51 219 215 -1
            52 54 53 -1
            52 254 54 -1
            254 52 147 -1
            56 53 54 -1
            53 56 55 -1
            54 57 56 -1
            54 255 57 -1
            255 54 254 -1
            58 55 56 -1
            59 56 57 -1
            56 59 58 -1
            57 60 59 -1
            57 257 60 -1
            257 57 255 -1
            61 59 60 -1
            60 62 61 -1
            60 260 62 -1
            260 60 257 -1
            62 220 63 -1
            220 62 260 -1
            63 220 219 -1
            64 67 65 -1
            64 66 67 -1
            64 101 66 -1
            64 100 101 -1
            65 67 68 -1
            65 68 174 -1
            70 67 66 -1
            70 66 69 -1
            66 103 69 -1
            66 101 103 -1
            67 71 68 -1
            67 70 71 -1
            68 71 72 -1
            68 72 175 -1
            68 175 174 -1
            74 70 69 -1
            69 73 74 -1
            69 106 73 -1
            106 69 103 -1
            75 71 70 -1
            75 70 74 -1
            71 76 72 -1
            71 75 76 -1
            72 76 77 -1
            72 77 177 -1
            72 177 175 -1
            79 74 73 -1
            79 73 78 -1
            73 110 78 -1
            73 106 110 -1
            80 75 74 -1
            74 79 80 -1
            81 76 75 -1
            81 75 80 -1
            76 82 77 -1
            76 81 82 -1
            77 82 83 -1
            77 83 180 -1
            77 180 177 -1
            91 79 78 -1
            78 90 91 -1
            78 115 90 -1
            115 78 110 -1
            94 80 79 -1
            94 79 91 -1
            95 81 80 -1
            80 94 95 -1
            97 82 81 -1
            97 81 95 -1
            82 98 83 -1
            82 97 98 -1
            83 98 99 -1
            83 99 184 -1
            83 184 180 -1
            84 86 85 -1
            85 121 84 -1
            84 168 86 -1
            84 121 173 -1
            168 84 173 -1
            88 85 86 -1
            85 88 87 -1
            87 117 85 -1
            121 85 117 -1
            86 89 88 -1
            86 264 89 -1
            264 86 168 -1
            91 87 88 -1
            87 91 90 -1
            90 115 87 -1
            117 87 115 -1
            92 88 89 -1
            88 92 91 -1
            89 93 92 -1
            89 265 93 -1
            265 89 264 -1
            94 91 92 -1
            95 92 93 -1
            92 95 94 -1
            93 96 95 -1
            93 267 96 -1
            267 93 265 -1
            97 95 96 -1
            96 98 97 -1
            96 270 98 -1
            270 96 267 -1
            98 185 99 -1
            185 98 270 -1
            99 185 184 -1
            100 102 101 -1
            100 209 102 -1
            101 102 104 -1
            101 104 103 -1
            102 105 104 -1
            102 211 105 -1
            209 211 102 -1
            103 104 107 -1
            103 107 106 -1
            104 105 108 -1
            104 108 107 -1
            105 109 108 -1
            105 214 109 -1
            211 214 105 -1
            111 106 107 -1
            106 111 110 -1
            107 108 112 -1
            107 112 111 -1
            108 109 113 -1
            108 113 112 -1
            109 114 113 -1
            109 218 114 -1
            214 218 109 -1
            110 111 116 -1
            110 116 115 -1
            119 111 112 -1
            111 119 116 -1
            112 113 120 -1
            112 120 119 -1
            113 114 125 -1
            113 125 120 -1
            114 126 125 -1
            114 233 126 -1
            218 233 114 -1
            118 115 116 -1
            115 118 117 -1
            116 119 118 -1
            122 117 118 -1
            117 122 121 -1
            123 118 119 -1
            118 123 122 -1
            124 119 120 -1
            119 124 123 -1
            120 125 124 -1
            121 122 274 -1
            274 173 121 -1
            122 123 276 -1
            276 274 122 -1
            123 124 279 -1
            279 276 123 -1
            124 125 283 -1
            283 279 124 -1
            125 126 239 -1
            239 283 125 -1
            233 239 126 -1
            127 129 128 -1
            128 169 127 -1
            129 127 238 -1
            169 243 127 -1
            238 127 243 -1
            131 128 129 -1
            128 131 130 -1
            130 164 128 -1
            169 128 164 -1
            129 132 131 -1
            132 129 263 -1
            238 263 129 -1
            134 130 131 -1
            130 134 133 -1
            133 160 130 -1
            164 130 160 -1
            135 131 132 -1
            131 135 134 -1
            132 136 135 -1
            136 132 259 -1
            263 259 132 -1
            138 133 134 -1
            133 138 137 -1
            137 157 133 -1
            160 133 157 -1
            139 134 135 -1
            134 139 138 -1
            140 135 136 -1
            135 140 139 -1
            136 141 140 -1
            141 136 256 -1
            259 256 136 -1
            143 137 138 -1
            137 143 142 -1
            142 155 137 -1
            157 137 155 -1
            144 138 139 -1
            138 144 143 -1
            145 139 140 -1
            139 145 144 -1
            146 140 141 -1
            140 146 145 -1
            141 147 146 -1
            147 141 254 -1
            256 254 141 -1
            149 142 143 -1
            142 149 148 -1
            148 154 142 -1
            155 142 154 -1
            150 143 144 -1
            143 150 149 -1
            151 144 145 -1
            144 151 150 -1
            152 145 146 -1
            145 152 151 -1
            153 146 147 -1
            146 153 152 -1
            149 208 148 -1
            154 148 203 -1
            203 148 208 -1
            150 250 149 -1
            208 149 250 -1
            151 247 150 -1
            250 150 247 -1
            152 245 151 -1
            247 151 245 -1
            153 244 152 -1
            245 152 244 -1
            154 156 155 -1
            156 154 273 -1
            203 273 154 -1
            158 155 156 -1
            155 158 157 -1
            156 159 158 -1
            159 156 269 -1
            273 269 156 -1
            161 157 158 -1
            157 161 160 -1
            162 158 159 -1
            158 162 161 -1
            159 163 162 -1
            163 159 266 -1
            269 266 159 -1
            165 160 161 -1
            160 165 164 -1
            166 161 162 -1
            161 166 165 -1
            167 162 163 -1
            162 167 166 -1
            163 168 167 -1
            168 163 264 -1
            266 264 163 -1
            170 164 165 -1
            164 170 169 -1
            171 165 166 -1
            165 171 170 -1
            172 166 167 -1
            166 172 171 -1
            173 167 168 -1
            167 173 172 -1
            170 280 169 -1
            243 169 280 -1
            171 277 170 -1
            280 170 277 -1
            172 275 171 -1
            277 171 275 -1
            173 274 172 -1
            275 172 274 -1
            174 175 176 -1
            175 178 176 -1
            175 177 178 -1
            176 178 179 -1
            177 181 178 -1
            177 180 181 -1
            178 182 179 -1
            178 181 182 -1
            179 182 183 -1
            180 186 181 -1
            180 184 186 -1
            181 189 182 -1
            181 186 189 -1
            182 193 183 -1
            182 189 193 -1
            183 193 198 -1
            187 184 185 -1
            184 187 186 -1
            185 188 187 -1
            270 188 185 -1
            190 186 187 -1
            186 190 189 -1
            191 187 188 -1
            187 191 190 -1
            188 192 191 -1
            271 192 188 -1
            188 270 271 -1
            194 189 190 -1
            189 194 193 -1
            195 190 191 -1
            190 195 194 -1
            196 191 192 -1
            191 196 195 -1
            192 197 196 -1
            272 197 192 -1
            192 271 272 -1
            199 193 194 -1
            193 199 198 -1
            200 194 195 -1
            194 200 199 -1
            201 195 196 -1
            195 201 200 -1
            202 196 197 -1
            196 202 201 -1
            197 203 202 -1
            273 203 197 -1
            197 272 273 -1
            204 198 199 -1
            205 199 200 -1
            199 205 204 -1
            206 200 201 -1
            200 206 205 -1
            207 201 202 -1
            201 207 206 -1
            208 202 203 -1
            202 208 207 -1
            253 204 205 -1
            252 205 206 -1
            205 252 253 -1
            251 206 207 -1
            206 251 252 -1
            250 207 208 -1
            207 250 251 -1
            209 210 211 -1
            210 213 211 -1
            210 212 213 -1
            211 213 214 -1
            212 216 213 -1
            212 215 216 -1
            213 217 214 -1
            213 216 217 -1
            214 217 218 -1
            215 221 216 -1
            215 219 221 -1
            216 224 217 -1
            216 221 224 -1
            217 228 218 -1
            217 224 228 -1
            218 228 233 -1
            222 219 220 -1
            219 222 221 -1
            220 223 222 -1
            260 223 220 -1
            225 221 222 -1
            221 225 224 -1
            226 222 223 -1
            222 226 225 -1
            223 227 226 -1
            261 227 223 -1
            223 260 261 -1
            229 224 225 -1
            224 229 228 -1
            230 225 226 -1
            225 230 229 -1
            231 226 227 -1
            226 231 230 -1
            227 232 231 -1
            262 232 227 -1
            227 261 262 -1
            234 228 229 -1
            228 234 233 -1
            235 229 230 -1
            229 235 234 -1
            236 230 231 -1
            230 236 235 -1
            237 231 232 -1
            231 237 236 -1
            232 238 237 -1
            263 238 232 -1
            232 262 263 -1
            239 233 234 -1
            240 234 235 -1
            234 240 239 -1
            241 235 236 -1
            235 241 240 -1
            242 236 237 -1
            236 242 241 -1
            243 237 238 -1
            237 243 242 -1
            283 239 240 -1
            282 240 241 -1
            240 282 283 -1
            281 241 242 -1
            241 281 282 -1
            280 242 243 -1
            242 280 281 -1
            244 246 245 -1
            248 245 246 -1
            245 248 247 -1
            246 249 248 -1
            251 247 248 -1
            247 251 250 -1
            252 248 249 -1
            248 252 251 -1
            249 253 252 -1
            254 256 255 -1
            258 255 256 -1
            255 258 257 -1
            256 259 258 -1
            261 257 258 -1
            257 261 260 -1
            262 258 259 -1
            258 262 261 -1
            259 263 262 -1
            264 266 265 -1
            268 265 266 -1
            265 268 267 -1
            266 269 268 -1
            271 267 268 -1
            267 271 270 -1
            272 268 269 -1
            268 272 271 -1
            269 273 272 -1
            274 276 275 -1
            278 275 276 -1
            275 278 277 -1
            276 279 278 -1
            281 277 278 -1
            277 281 280 -1
            282 278 279 -1
            278 282 281 -1
            279 283 282 -1
        ]
        colorIndex []
        color Color {
            color [
                # Mesh vertex colours: 284 items
                1.000000 1.000000 1.000000 
                0.996406 0.985839 0.972222 
                0.996406 0.985839 0.972222 
                0.985622 0.943356 0.888889 
                0.985622 0.943356 0.888889 
                0.985622 0.943356 0.888889 
                0.967650 0.872550 0.750000 
                0.967650 0.872550 0.750000 
                0.967650 0.872550 0.750000 
                0.967650 0.872550 0.750000 
                0.942489 0.773422 0.555556 
                0.942489 0.773422 0.555556 
                0.942489 0.773422 0.555556 
                0.942489 0.773422 0.555556 
                0.942489 0.773422 0.555556 
                0.910139 0.645972 0.305556 
                0.910139 0.645972 0.305556 
                0.910139 0.645972 0.305556 
                0.910139 0.645972 0.305556 
                0.910139 0.645972 0.305556 
                0.910139 0.645972 0.305556 
                0.870600 0.490200 0.000000 
                0.870600 0.490200 0.000000 
                0.870600 0.490200 0.000000 
                0.870600 0.490200 0.000000 
                0.870600 0.490200 0.000000 
                0.870600 0.490200 0.000000 
                0.870600 0.490200 0.000000 
                0.870600 0.490200 0.000000 
                0.870600 0.490200 0.000000 
                0.870600 0.490200 0.000000 
                0.870600 0.490200 0.000000 
                0.870600 0.490200 0.000000 
                0.870600 0.490200 0.000000 
                0.870600 0.490200 0.000000 
                0.870600 0.490200 0.000000 
                0.870600 0.490200 0.000000 
                0.996406 0.985839 0.972222 
                0.985622 0.943356 0.888889 
                0.985622 0.943356 0.888889 
                0.967650 0.872550 0.750000 
                0.967650 0.872550 0.750000 
                0.967650 0.872550 0.750000 
                0.942489 0.773422 0.555556 
                0.942489 0.773422 0.555556 
                0.942489 0.773422 0.555556 
                0.942489 0.773422 0.555556 
                0.910139 0.645972 0.305556 
                0.910139 0.645972 0.305556 
                0.910139 0.645972 0.305556 
                0.910139 0.645972 0.305556 
                0.910139 0.645972 0.305556 
                0.870600 0.490200 0.000000 
                0.870600 0.490200 0.000000 
                0.870600 0.490200 0.000000 
                0.870600 0.490200 0.000000 
                0.870600 0.490200 0.000000 
                0.870600 0.490200 0.000000 
                0.870600 0.490200 0.000000 
                0.870600 0.490200 0.000000 
                0.870600 0.490200 0.000000 
                0.870600 0.490200 0.000000 
                0.870600 0.490200 0.000000 
                0.870600 0.490200 0.000000 
                0.996406 0.985839 0.972222 
                0.996406 0.985839 0.972222 
                0.985622 0.943356 0.888889 
                0.985622 0.943356 0.888889 
                0.985622 0.943356 0.888889 
                0.967650 0.872550 0.750000 
                0.967650 0.872550 0.750000 
                0.967650 0.872550 0.750000 
                0.967650 0.872550 0.750000 
                0.942489 0.773422 0.555556 
                0.942489 0.773422 0.555556 
                0.942489 0.773422 0.555556 
                0.942489 0.773422 0.555556 
                0.942489 0.773422 0.555556 
                0.910139 0.645972 0.305556 
                0.910139 0.645972 0.305556 
                0.910139 0.645972 0.305556 
                0.910139 0.645972 0.305556 
                0.910139 0.645972 0.305556 
                0.910139 0.645972 0.305556 
                0.870600 0.490200 0.000000 
                0.870600 0.490200 0.000000 
                0.870600 0.490200 0.000000 
                0.870600 0.490200 0.000000 
                0.870600 0.490200 0.000000 
                0.870600 0.490200 0.000000 
                0.870600 0.490200 0.000000 
                0.870600 0.490200 0.000000 
                0.870600 0.490200 0.000000 
                0.870600 0.490200 0.000000 
                0.870600 0.490200 0.000000 
                0.870600 0.490200 0.000000 
                0.870600 0.490200 0.000000 
                0.870600 0.490200 0.000000 
                0.870600 0.490200 0.000000 
                0.870600 0.490200 0.000000 
                0.996406 0.985839 0.972222 
                0.985622 0.943356 0.888889 
                0.985622 0.943356 0.888889 
                0.967650 0.872550 0.750000 
                0.967650 0.872550 0.750000 
                0.967650 0.872550 0.750000 
                0.942489 0.773422 0.555556 
                0.942489 0.773422 0.555556 
                0.942489 0.773422 0.555556 
                0.942489 0.773422 0.555556 
                0.910139 0.645972 0.305556 
                0.910139 0.645972 0.305556 
                0.910139 0.645972 0.305556 
                0.910139 0.645972 0.305556 
                0.910139 0.645972 0.305556 
                0.870600 0.490200 0.000000 
                0.870600 0.490200 0.000000 
                0.870600 0.490200 0.000000 
                0.870600 0.490200 0.000000 
                0.870600 0.490200 0.000000 
                0.870600 0.490200 0.000000 
                0.870600 0.490200 0.000000 
                0.870600 0.490200 0.000000 
                0.870600 0.490200 0.000000 
                0.870600 0.490200 0.000000 
                0.870600 0.490200 0.000000 
                0.870600 0.490200 0.000000 
                0.870600 0.490200 0.000000 
                0.870600 0.490200 0.000000 
                0.870600 0.490200 0.000000 
                0.870600 0.490200 0.000000 
                0.870600 0.490200 0.000000 
                0.870600 0.490200 0.000000 
                0.870600 0.490200 0.000000 
                0.870600 0.490200 0.000000 
                0.870600 0.490200 0.000000 
                0.870600 0.490200 0.000000 
                0.870600 0.490200 0.000000 
                0.870600 0.490200 0.000000 
                0.870600 0.490200 0.000000 
                0.870600 0.490200 0.000000 
                0.870600 0.490200 0.000000 
                0.870600 0.490200 0.000000 
                0.870600 0.490200 0.000000 
                0.870600 0.490200 0.000000 
                0.870600 0.490200 0.000000 
                0.870600 0.490200 0.000000 
                0.870600 0.490200 0.000000 
                0.870600 0.490200 0.000000 
                0.870600 0.490200 0.000000 
                0.870600 0.490200 0.000000 
                0.870600 0.490200 0.000000 
                0.870600 0.490200 0.000000 
                0.870600 0.490200 0.000000 
                0.870600 0.490200 0.000000 
                0.870600 0.490200 0.000000 
                0.870600 0.490200 0.000000 
                0.870600 0.490200 0.000000 
                0.870600 0.490200 0.000000 
                0.870600 0.490200 0.000000 
                0.870600 0.490200 0.000000 
                0.870600 0.490200 0.000000 
                0.870600 0.490200 0.000000 
                0.870600 0.490200 0.000000 
                0.870600 0.490200 0.000000 
                0.870600 0.490200 0.000000 
                0.870600 0.490200 0.000000 
                0.870600 0.490200 0.000000 
                0.870600 0.490200 0.000000 
                0.870600 0.490200 0.000000 
                0.870600 0.490200 0.000000 
                0.870600 0.490200 0.000000 
                0.870600 0.490200 0.000000 
                0.870600 0.490200 0.000000 
                0.985622 0.943356 0.888889 
                0.967650 0.872550 0.750000 
                0.967650 0.872550 0.750000 
                0.942489 0.773422 0.555556 
                0.942489 0.773422 0.555556 
                0.942489 0.773422 0.555556 
                0.910139 0.645972 0.305556 
                0.910139 0.645972 0.305556 
                0.910139 0.645972 0.305556 
                0.910139 0.645972 0.305556 
                0.870600 0.490200 0.000000 
                0.870600 0.490200 0.000000 
                0.870600 0.490200 0.000000 
                0.870600 0.490200 0.000000 
                0.870600 0.490200 0.000000 
                0.870600 0.490200 0.000000 
                0.870600 0.490200 0.000000 
                0.870600 0.490200 0.000000 
                0.870600 0.490200 0.000000 
                0.870600 0.490200 0.000000 
                0.870600 0.490200 0.000000 
                0.870600 0.490200 0.000000 
                0.870600 0.490200 0.000000 
                0.870600 0.490200 0.000000 
                0.870600 0.490200 0.000000 
                0.870600 0.490200 0.000000 
                0.870600 0.490200 0.000000 
                0.870600 0.490200 0.000000 
                0.870600 0.490200 0.000000 
                0.870600 0.490200 0.000000 
                0.870600 0.490200 0.000000 
                0.870600 0.490200 0.000000 
                0.870600 0.490200 0.000000 
                0.870600 0.490200 0.000000 
                0.870600 0.490200 0.000000 
                0.985622 0.943356 0.888889 
                0.967650 0.872550 0.750000 
                0.967650 0.872550 0.750000 
                0.942489 0.773422 0.555556 
                0.942489 0.773422 0.555556 
                0.942489 0.773422 0.555556 
                0.910139 0.645972 0.305556 
                0.910139 0.645972 0.305556 
                0.910139 0.645972 0.305556 
                0.910139 0.645972 0.305556 
                0.870600 0.490200 0.000000 
                0.870600 0.490200 0.000000 
                0.870600 0.490200 0.000000 
                0.870600 0.490200 0.000000 
                0.870600 0.490200 0.000000 
                0.870600 0.490200 0.000000 
                0.870600 0.490200 0.000000 
                0.870600 0.490200 0.000000 
                0.870600 0.490200 0.000000 
                0.870600 0.490200 0.000000 
                0.870600 0.490200 0.000000 
                0.870600 0.490200 0.000000 
                0.870600 0.490200 0.000000 
                0.870600 0.490200 0.000000 
                0.870600 0.490200 0.000000 
                0.870600 0.490200 0.000000 
                0.870600 0.490200 0.000000 
                0.870600 0.490200 0.000000 
                0.870600 0.490200 0.000000 
                0.870600 0.490200 0.000000 
                0.870600 0.490200 0.000000 
                0.870600 0.490200 0.000000 
                0.870600 0.490200 0.000000 
                0.870600 0.490200 0.000000 
                0.870600 0.490200 0.000000 
                0.870600 0.490200 0.000000 
                0.870600 0.490200 0.000000 
                0.870600 0.490200 0.000000 
                0.870600 0.490200 0.000000 
                0.870600 0.490200 0.000000 
                0.870600 0.490200 0.000000 
                0.870600 0.490200 0.000000 
                0.870600 0.490200 0.000000 
                0.870600 0.490200 0.000000 
                0.870600 0.490200 0.000000 
                0.870600 0.490200 0.000000 
                0.870600 0.490200 0.000000 
                0.870600 0.490200 0.000000 
                0.870600 0.490200 0.000000 
                0.870600 0.490200 0.000000 
                0.870600 0.490200 0.000000 
                0.870600 0.490200 0.000000 
                0.870600 0.490200 0.000000 
                0.870600 0.490200 0.000000 
                0.870600 0.490200 0.000000 
                0.870600 0.490200 0.000000 
                0.870600 0.490200 0.000000 
                0.870600 0.490200 0.000000 
                0.870600 0.490200 0.000000 
                0.870600 0.490200 0.000000 
                0.870600 0.490200 0.000000 
                0.870600 0.490200 0.000000 
                0.870600 0.490200 0.000000 
                0.870600 0.490200 0.000000 
                0.870600 0.490200 0.000000 
                0.870600 0.490200 0.000000 
                0.870600 0.490200 0.000000 
                0.870600 0.490200 0.000000 
                0.870600 0.490200 0.000000 
                0.870600 0.490200 0.000000 
                0.870600 0.490200 0.000000 
                0.870600 0.490200 0.000000 
                0.870600 0.490200 0.000000 
                0.870600 0.490200 0.000000 
                0.870600 0.490200 0.000000 
            ]
        }
    }
}
    ]
}


Transform {
    translation 3 0 0
    children [
# Radially increasing growth, final state, cutaway view.
Shape {
    appearance Appearance {
        material Material {
            diffuseColor 1 1 1
        }
    }
    geometry IndexedFaceSet {
        solid TRUE
        convex FALSE
        creaseAngle 1  # radians
        colorPerVertex TRUE
        coord Coordinate {
            point [
                # Mesh vertexes: 388 items

                0.000242 0.000001 0.000012 
                0.002404 0.172334 0.277215 
                0.280274 0.002056 0.173215 
                0.000252 0.000022 0.762258 
                0.379593 0.234018 0.613418 
                0.645939 0.000418 0.400268 
                0.000328 0.237165 1.231569 
                0.447205 -0.000872 1.171654 
                0.805113 0.259715 0.919716 
                1.073182 -0.000224 0.664327 
                0.000271 0.000071 1.872729 
                0.510149 0.273400 1.778455 
                0.952776 -0.000243 1.608772 
                1.329049 0.292634 1.297700 
                1.623335 -0.001085 1.003806 
                0.000857 0.293764 2.630890 
                0.595392 -0.000162 2.566425 
                1.099000 0.311088 2.374139 
                1.561577 -0.000620 2.132257 
                1.964749 0.336864 1.762650 
                2.299604 -0.000278 1.421488 
                0.000297 -0.002287 3.599072 
                -0.000720 0.651443 3.544950 
                0.698999 0.325529 3.504170 
                1.275212 0.001053 3.349945 
                -0.000498 1.302460 3.378297 
                0.678803 0.996984 3.396321 
                1.270268 0.683287 3.284937 
                1.801153 0.355104 3.082845 
                2.293712 -0.002908 2.778583 
                0.002047 1.916910 3.096038 
                0.644226 1.698225 3.132236 
                1.247797 1.421675 3.060321 
                1.795965 1.114037 2.905114 
                2.294899 0.772243 2.660877 
                2.739666 0.399511 2.331076 
                3.100684 0.004386 1.914438 
                -0.279786 -0.002045 0.173225 
                -0.381405 0.235503 0.616690 
                -0.645449 -0.000394 0.400294 
                -0.446691 0.000943 1.171672 
                -0.806364 0.261516 0.921151 
                -1.072699 0.000260 0.664368 
                -0.508932 0.274186 1.777606 
                -0.952248 0.000330 1.608805 
                -1.330462 0.295276 1.299135 
                -1.622878 0.001130 1.003860 
                -0.594852 0.000157 2.566447 
                -1.098919 0.311213 2.373495 
                -1.561024 0.000690 2.132316 
                -1.967066 0.339790 1.763397 
                -2.299118 0.000328 1.421568 
                -0.640534 1.694876 3.137642 
                -0.683224 1.000167 3.392522 
                -1.245061 1.420370 3.067311 
                -0.698834 0.327773 3.503532 
                -1.269130 0.684597 3.283612 
                -1.796929 1.113040 2.912006 
                -1.274632 -0.001651 3.350008 
                -1.802737 0.354490 3.081575 
                -2.296736 0.769164 2.666953 
                -2.293128 0.002926 2.778678 
                -2.741678 0.395236 2.339448 
                -3.100111 -0.004334 1.914653 
                -0.001920 0.172321 -0.277195 
                0.280270 -0.002048 -0.173202 
                0.000233 -0.000020 -0.762234 
                0.381889 0.235478 -0.616666 
                0.645933 -0.000402 -0.400270 
                0.000156 0.237093 -1.231528 
                0.447174 0.000881 -1.171646 
                0.806847 0.261482 -0.921122 
                1.073183 0.000244 -0.664345 
                0.000209 -0.000068 -1.872706 
                0.509421 0.274096 -1.777490 
                0.952731 0.000256 -1.608780 
                1.330941 0.295230 -1.299111 
                1.623361 0.001103 -1.003836 
                -0.000401 0.293889 -2.630137 
                0.595297 0.000167 -2.566424 
                1.099331 0.311131 -2.373426 
                1.561502 0.000632 -2.132292 
                1.967536 0.339742 -1.763382 
                2.299600 0.000296 -1.421545 
                -0.001574 1.916566 -3.096098 
                0.000976 1.301871 -3.378197 
                0.640915 1.694513 -3.137674 
                0.001183 0.650423 -3.544348 
                0.683385 0.999547 -3.392286 
                1.245349 1.420090 -3.067338 
                0.000163 0.002289 -3.599049 
                0.698625 0.327532 -3.502643 
                1.269100 0.684484 -3.283540 
                1.797248 1.112909 -2.912050 
                1.275085 -0.001046 -3.349970 
                1.803097 0.354538 -3.081544 
                2.297145 0.769106 -2.666970 
                2.293597 0.002921 -2.778658 
                2.742136 0.395195 -2.339447 
                3.100593 -0.004368 -1.914631 
                -0.279790 0.002042 -0.173191 
                -0.379109 0.233978 -0.613395 
                -0.645455 0.000384 -0.400245 
                -0.446721 -0.000947 -1.171633 
                -0.804630 0.259654 -0.919690 
                -1.072697 -0.000275 -0.664304 
                -0.509670 0.273300 -1.778357 
                -0.952292 -0.000337 -1.608750 
                -1.328565 0.292560 -1.297678 
                -1.622850 -0.001145 -1.003783 
                -0.594946 -0.000157 -2.566403 
                -1.098454 0.310991 -2.374069 
                -1.561098 -0.000696 -2.132235 
                -1.964257 0.336794 -1.762635 
                -2.299120 -0.000338 -1.421464 
                -0.697909 0.325330 -3.503269 
                -1.274759 0.001648 -3.349938 
                -0.678021 0.996388 -3.396079 
                -1.269285 0.683178 -3.284864 
                -1.800571 0.355165 -3.082811 
                -2.293241 -0.002933 -2.778557 
                -0.643665 1.697878 -3.132262 
                -1.247136 1.421402 -3.060337 
                -1.795317 1.113891 -2.905155 
                -2.294349 0.772170 -2.660890 
                -2.739166 0.399446 -2.331070 
                -3.100200 0.004321 -1.914414 
                -1.921775 3.092025 -0.002480 
                -1.297589 3.381687 0.002138 
                -1.694991 3.136531 0.635856 
                -0.650188 3.541114 0.001783 
                -0.995301 3.394064 0.675336 
                -1.420517 3.069249 1.245026 
                -0.001756 3.596931 -0.000047 
                -0.329335 3.501967 0.696256 
                -0.683438 3.285958 1.269726 
                -1.110788 2.911304 1.801213 
                0.651503 3.541445 -0.001907 
                0.326607 3.503095 0.696455 
                0.005016 3.348735 1.278317 
                -0.354025 3.081502 1.803132 
                -0.770537 2.666135 2.298273 
                1.298381 3.381727 -0.002258 
                0.996395 3.395122 0.677831 
                0.681917 3.284863 1.269252 
                0.355139 3.083656 1.799315 
                -0.003222 2.778543 2.294892 
                -0.394564 2.332328 2.742635 
                1.922340 3.092023 0.002372 
                1.695720 3.130178 0.639465 
                1.420478 3.061215 1.244693 
                1.112691 2.905431 1.797613 
                0.773843 2.663523 2.295891 
                0.395841 2.327682 2.741469 
                1.695565 3.136520 -0.636015 
                0.995969 3.394193 -0.675689 
                1.421059 3.069199 -1.245228 
                0.329723 3.502319 -0.696762 
                0.683945 3.285949 -1.270062 
                1.111274 2.911202 -1.801397 
                -0.326237 3.502691 -0.696229 
                -0.004675 3.348680 -1.278440 
                0.354461 3.081418 -1.803302 
                0.770990 2.665995 -2.298411 
                -0.995723 3.394942 -0.677723 
                -0.681421 3.284773 -1.269167 
                -0.354704 3.083565 -1.799391 
                0.003672 2.778408 -2.295010 
                0.395017 2.332115 -2.742743 
                -1.695144 3.130137 -0.639528 
                -1.419933 3.061154 -1.244719 
                -1.112188 2.905352 -1.797658 
                -0.773361 2.663390 -2.295976 
                -0.395358 2.327473 -2.741564 
                0.762148 0.000009 -0.000004 
                1.229620 -0.000050 -0.237395 
                1.229612 0.000071 0.237367 
                1.807818 -0.000443 -0.528159 
                1.866801 0.000011 -0.000034 
                1.807733 0.000461 0.528122 
                2.515228 -0.001497 -0.877274 
                2.627550 -0.000711 -0.293667 
                2.626953 0.000735 0.293803 
                2.515064 0.001519 0.877258 
                3.382865 0.002320 -1.294358 
                3.137013 0.637299 -1.691850 
                3.539982 0.001961 -0.649448 
                3.392215 0.677062 -0.992945 
                3.066943 1.246114 -1.416186 
                3.594827 -0.000004 0.001917 
                3.498735 0.698000 -0.328085 
                3.280569 1.269817 -0.682134 
                2.908625 1.796342 -1.108677 
                3.539683 -0.001936 0.648490 
                3.499553 0.697468 0.324325 
                3.346069 1.273913 0.001947 
                3.076762 1.801902 -0.353228 
                2.662401 2.294402 -0.766195 
                3.382884 -0.002297 1.293929 
                3.393368 0.678197 0.993454 
                3.281059 1.268503 0.680808 
                3.078525 1.799249 0.353515 
                2.772377 2.291549 -0.003662 
                2.330193 2.737184 -0.390067 
                3.132272 0.637907 1.692302 
                3.061378 1.246442 1.415734 
                2.903614 1.793844 1.109356 
                2.659888 2.292801 0.768659 
                2.325263 2.737006 0.390989 
                -0.761663 -0.000006 0.000027 
                -1.229135 -0.000058 0.237418 
                -1.229128 0.000040 -0.237344 
                -1.807334 -0.000440 0.528183 
                -1.866316 -0.000010 0.000057 
                -1.807248 0.000420 -0.528098 
                -2.514744 -0.001484 0.877297 
                -2.627066 -0.000719 0.293690 
                -2.626468 0.000707 -0.293779 
                -2.514579 0.001473 -0.877234 
                -3.382382 0.002339 1.294381 
                -3.136544 0.637332 1.691842 
                -3.539498 0.001960 0.649471 
                -3.391740 0.677074 0.992936 
                -3.066478 1.246147 1.416150 
                -3.594343 -0.000026 -0.001895 
                -3.498257 0.697990 0.328077 
                -3.280095 1.269824 0.682101 
                -2.908156 1.796374 1.108618 
                -3.539198 -0.001977 -0.648467 
                -3.499072 0.697437 -0.324333 
                -3.345591 1.273895 -0.001980 
                -3.076286 1.801903 0.353172 
                -2.661920 2.294427 0.766113 
                -3.382399 -0.002353 -1.293905 
                -3.392882 0.678147 -0.993461 
                -3.280576 1.268464 -0.680840 
                -3.078045 1.799223 -0.353571 
                -2.771893 2.291543 0.003586 
                -2.329687 2.737202 0.389968 
                -3.131780 0.637843 -1.692307 
                -3.060885 1.246382 -1.415767 
                -2.903123 1.793793 -1.109412 
                -2.659395 2.292767 -0.768733 
                -2.324751 2.736994 -0.391078 
                1.100660 2.090881 2.710549 
                1.481835 2.379864 2.228662 
                1.697059 1.807944 2.582009 
                1.808029 2.581901 1.698073 
                2.067032 2.068114 2.062003 
                2.229758 1.480336 2.379810 
                2.091327 2.711197 1.099811 
                2.379107 2.228396 1.482433 
                2.581468 1.702099 1.808332 
                2.708434 1.099562 2.097607 
                -1.100924 2.094351 2.715927 
                -1.699017 1.811201 2.587818 
                -1.483507 2.383945 2.232402 
                -2.233851 1.483837 2.386416 
                -2.067195 2.074782 2.067009 
                -1.809980 2.586140 1.703837 
                -2.717751 1.102923 2.095722 
                -2.587587 1.703215 1.811017 
                -2.382838 2.234358 1.481833 
                -2.095381 2.715944 1.100170 
                1.101338 2.094150 -2.716024 
                1.699418 1.811052 -2.587900 
                1.483953 2.383817 -2.232522 
                2.234271 1.483741 -2.386478 
                2.067641 2.074686 -2.067101 
                1.810459 2.586055 -1.703966 
                2.718198 1.102865 -2.095757 
                2.588040 1.703153 -1.811082 
                2.383309 2.234297 -1.481925 
                2.095882 2.715896 -1.100290 
                -1.100129 2.090686 -2.710620 
                -1.481321 2.379747 -2.228735 
                -1.696508 1.807793 -2.582073 
                -1.807516 2.581826 -1.698141 
                -2.066515 2.068017 -2.062071 
                -2.229219 1.480229 -2.379864 
                -2.090811 2.711151 -1.099885 
                -2.378604 2.228332 -1.482503 
                -2.580961 1.702021 -1.808388 
                -2.707922 1.099483 -2.097638 
                0.180692 0.022732 0.434602 
                0.585127 0.002996 0.759474 
                0.243589 0.005662 1.485704 
                -0.243060 -0.005571 1.485713 
                1.055455 0.000129 1.101196 
                0.788914 0.004613 2.057685 
                1.628060 -0.000434 1.520082 
                0.321781 0.002361 3.041051 
                -0.321277 -0.003881 3.041062 
                1.435480 0.003344 2.708352 
                2.339605 0.002280 2.035567 
                -0.584628 -0.002954 0.759497 
                -1.054954 -0.000073 1.101234 
                -0.788366 -0.004526 2.057712 
                -1.627547 0.000497 1.520140 
                -1.434928 -0.003354 2.708413 
                -2.339047 -0.002221 2.035668 
                -0.180208 0.022706 -0.434579 
                0.585112 -0.002983 -0.759473 
                0.243543 -0.005657 -1.485689 
                -0.243105 0.005571 -1.485682 
                1.055437 -0.000113 -1.101210 
                0.788844 -0.004604 -2.057689 
                1.628030 0.000450 -1.520117 
                0.321668 -0.002358 -3.041041 
                -0.321389 0.003882 -3.041028 
                1.435377 -0.003335 -2.708384 
                2.339530 -0.002265 -2.035646 
                -0.584643 0.002946 -0.759451 
                -1.054970 0.000062 -1.101174 
                -0.788436 0.004523 -2.057662 
                -1.627576 -0.000507 -1.520059 
                -1.435030 0.003350 -2.708335 
                -2.339121 0.002212 -2.035542 
                2.136999 0.180132 2.247125 
                -2.136508 0.180070 -2.247105 
                -2.131387 0.180021 2.244775 
                2.131853 0.179979 -2.244755 
                2.810790 -0.001253 1.364268 
                -2.510622 0.185125 1.853094 
                -2.810304 0.001297 1.364447 
                2.511098 0.185086 -1.853080 
                2.810787 0.001272 -1.364424 
                -2.810305 -0.001310 -1.364244 
                2.510267 0.188260 1.852853 
                -2.509779 0.188195 -1.852837 
                3.016783 0.000171 -0.770815 
                3.016522 -0.000147 0.770530 
                -3.016300 0.000177 0.770838 
                -3.016037 -0.000190 -0.770507 
                1.684551 0.171703 2.597740 
                -1.189488 0.162140 2.853617 
                1.189828 0.162272 -2.853518 
                -1.684055 0.171678 -2.597716 
                1.188277 0.161742 2.851974 
                -1.684768 0.172635 2.598981 
                1.685207 0.172624 -2.598953 
                -1.187691 0.161852 -2.851896 
                1.444279 0.149435 1.709003 
                0.000411 0.150733 3.110412 
                0.926701 0.000391 2.950748 
                -0.926160 -0.001187 2.950798 
                0.926590 -0.000384 -2.950759 
                -1.443794 0.149355 -1.708979 
                -0.926271 0.001186 -2.950741 
                3.106402 -0.000199 -0.150822 
                -3.105917 -0.000213 0.150845 
                0.292358 -0.000176 2.213356 
                -0.291813 0.000214 2.213370 
                0.646249 0.159494 3.028375 
                -1.441282 0.150004 1.707276 
                -0.645855 0.160424 3.028182 
                0.292280 0.000180 -2.213344 
                -0.291891 -0.000214 -2.213336 
                1.441759 0.149949 -1.707251 
                0.000009 0.152138 -3.108879 
                3.105034 0.000236 0.151771 
                -3.104550 0.000210 -0.151748 
                0.646520 0.161285 -3.029483 
                -0.646112 0.160369 -3.029680 
                3.080302 0.000319 -0.469694 
                3.079546 -0.000293 0.469318 
                -3.079818 0.000314 0.469716 
                -3.079061 -0.000327 -0.469295 
                2.059568 0.000207 0.937977 
                1.925321 -0.001494 2.453540 
                -1.787876 0.168853 1.376383 
                -2.059173 -0.000166 0.938029 
                -1.924752 0.001539 2.453618 
                1.788352 0.168815 -1.376364 
                2.059656 -0.000186 -0.938006 
                1.925227 0.001506 -2.453595 
                -2.059083 0.000153 -0.937954 
                -1.924846 -0.001546 -2.453517 
                1.788762 0.166350 1.377915 
                -1.788274 0.166285 -1.377896 
                2.946909 0.000101 -1.084672 
                2.946825 -0.000078 1.084459 
                -2.946426 0.000117 1.084695 
                -2.946340 -0.000129 -1.084435 
                2.698724 0.001975 1.667122 
                -2.698195 -0.001924 1.667268 
                2.698677 -0.001957 -1.667246 
                -2.698239 0.001913 -1.667098 
            ]
        }
        coordIndex [
            # Polygons: 772 items

            0 2 1 -1
            0 1 37 -1
            0 65 2 -1
            0 37 100 -1
            0 64 65 -1
            0 100 64 -1
            284 1 2 -1
            1 3 38 -1
            284 3 1 -1
            1 38 37 -1
            2 5 4 -1
            284 2 4 -1
            2 174 5 -1
            65 174 2 -1
            3 4 7 -1
            284 4 3 -1
            3 7 6 -1
            40 3 6 -1
            40 38 3 -1
            285 4 5 -1
            285 7 4 -1
            5 9 8 -1
            285 5 8 -1
            5 176 9 -1
            174 176 5 -1
            286 6 7 -1
            286 10 6 -1
            6 10 287 -1
            6 287 40 -1
            7 8 12 -1
            285 8 7 -1
            7 12 11 -1
            286 7 11 -1
            288 8 9 -1
            288 12 8 -1
            9 14 13 -1
            288 9 13 -1
            9 179 14 -1
            176 179 9 -1
            286 11 10 -1
            10 11 351 -1
            10 351 15 -1
            352 10 15 -1
            287 10 43 -1
            352 43 10 -1
            289 11 12 -1
            289 16 11 -1
            351 11 16 -1
            288 13 12 -1
            12 13 342 -1
            12 18 17 -1
            289 12 17 -1
            12 342 18 -1
            290 13 14 -1
            290 342 13 -1
            14 368 20 -1
            14 20 378 -1
            179 368 14 -1
            290 14 378 -1
            291 15 16 -1
            351 16 15 -1
            15 292 47 -1
            47 352 15 -1
            291 343 15 -1
            15 343 292 -1
            289 17 16 -1
            16 17 338 -1
            291 16 353 -1
            16 338 344 -1
            16 344 353 -1
            293 17 18 -1
            293 338 17 -1
            290 19 18 -1
            18 19 318 -1
            290 18 342 -1
            293 18 334 -1
            18 318 369 -1
            18 369 334 -1
            294 19 20 -1
            378 20 19 -1
            290 378 19 -1
            294 318 19 -1
            183 322 20 -1
            368 183 20 -1
            294 20 328 -1
            20 322 384 -1
            20 384 328 -1
            21 23 22 -1
            22 55 21 -1
            291 23 21 -1
            292 21 55 -1
            291 21 343 -1
            343 21 292 -1
            26 22 23 -1
            22 26 25 -1
            25 53 22 -1
            55 22 53 -1
            27 23 24 -1
            344 24 23 -1
            23 27 26 -1
            291 353 23 -1
            353 344 23 -1
            24 28 27 -1
            293 28 24 -1
            293 24 338 -1
            344 338 24 -1
            31 25 26 -1
            25 31 30 -1
            30 52 25 -1
            53 25 52 -1
            32 26 27 -1
            26 32 31 -1
            33 27 28 -1
            27 33 32 -1
            34 28 29 -1
            334 29 28 -1
            28 34 33 -1
            293 334 28 -1
            29 35 34 -1
            294 35 29 -1
            294 29 318 -1
            369 318 29 -1
            369 29 334 -1
            30 31 153 -1
            30 147 52 -1
            147 30 153 -1
            31 32 244 -1
            244 153 31 -1
            32 33 246 -1
            246 244 32 -1
            33 34 249 -1
            249 246 33 -1
            34 35 253 -1
            253 249 34 -1
            35 36 204 -1
            328 36 35 -1
            204 253 35 -1
            294 328 35 -1
            198 204 36 -1
            322 198 36 -1
            384 322 36 -1
            384 36 328 -1
            37 38 39 -1
            37 39 209 -1
            37 209 100 -1
            38 295 39 -1
            38 40 295 -1
            39 41 42 -1
            295 41 39 -1
            39 42 210 -1
            39 210 209 -1
            44 41 40 -1
            295 40 41 -1
            44 40 43 -1
            287 43 40 -1
            41 296 42 -1
            41 44 296 -1
            42 45 46 -1
            296 45 42 -1
            42 46 212 -1
            42 212 210 -1
            43 297 44 -1
            43 47 297 -1
            47 43 352 -1
            296 44 45 -1
            354 45 44 -1
            49 44 48 -1
            297 48 44 -1
            49 354 44 -1
            45 298 46 -1
            45 354 298 -1
            46 370 51 -1
            46 51 371 -1
            46 371 212 -1
            298 370 46 -1
            297 47 48 -1
            335 48 47 -1
            292 355 47 -1
            345 335 47 -1
            345 47 355 -1
            48 299 49 -1
            48 335 299 -1
            298 49 50 -1
            320 50 49 -1
            354 49 298 -1
            299 339 49 -1
            372 320 49 -1
            372 49 339 -1
            50 300 51 -1
            370 50 51 -1
            298 50 370 -1
            50 320 300 -1
            51 324 215 -1
            371 51 215 -1
            300 323 51 -1
            51 323 385 -1
            51 385 324 -1
            52 54 53 -1
            52 254 54 -1
            254 52 147 -1
            56 53 54 -1
            53 56 55 -1
            54 57 56 -1
            54 255 57 -1
            255 54 254 -1
            58 55 56 -1
            58 345 55 -1
            292 55 355 -1
            345 355 55 -1
            59 56 57 -1
            56 59 58 -1
            57 60 59 -1
            57 257 60 -1
            257 57 255 -1
            299 58 59 -1
            335 58 299 -1
            58 335 345 -1
            61 59 60 -1
            61 339 59 -1
            299 59 339 -1
            60 62 61 -1
            60 260 62 -1
            260 60 257 -1
            300 61 62 -1
            320 61 300 -1
            61 320 372 -1
            61 372 339 -1
            62 220 63 -1
            323 62 63 -1
            220 62 260 -1
            300 62 323 -1
            63 220 219 -1
            324 63 219 -1
            385 323 63 -1
            385 63 324 -1
            64 67 65 -1
            64 66 67 -1
            301 66 64 -1
            301 64 100 -1
            65 67 68 -1
            65 68 174 -1
            70 67 66 -1
            70 66 69 -1
            66 103 69 -1
            66 101 103 -1
            301 101 66 -1
            67 302 68 -1
            67 70 302 -1
            68 71 72 -1
            302 71 68 -1
            68 72 175 -1
            68 175 174 -1
            69 303 70 -1
            69 73 303 -1
            304 73 69 -1
            304 69 103 -1
            75 71 70 -1
            302 70 71 -1
            75 70 74 -1
            303 74 70 -1
            71 305 72 -1
            71 75 305 -1
            72 76 77 -1
            305 76 72 -1
            72 77 177 -1
            72 177 175 -1
            303 73 74 -1
            356 74 73 -1
            356 73 78 -1
            73 357 78 -1
            304 106 73 -1
            73 106 357 -1
            74 306 75 -1
            74 79 306 -1
            79 74 356 -1
            305 75 76 -1
            358 76 75 -1
            81 75 80 -1
            306 80 75 -1
            81 358 75 -1
            76 307 77 -1
            76 358 307 -1
            77 373 83 -1
            77 83 374 -1
            77 374 177 -1
            307 373 77 -1
            78 308 79 -1
            79 356 78 -1
            309 78 110 -1
            357 110 78 -1
            78 359 308 -1
            309 359 78 -1
            306 79 80 -1
            336 80 79 -1
            308 362 79 -1
            346 336 79 -1
            346 79 362 -1
            80 310 81 -1
            80 336 310 -1
            307 81 82 -1
            321 82 81 -1
            358 81 307 -1
            310 340 81 -1
            375 321 81 -1
            375 81 340 -1
            82 311 83 -1
            373 82 83 -1
            307 82 373 -1
            82 321 311 -1
            83 326 180 -1
            374 83 180 -1
            311 325 83 -1
            83 325 386 -1
            83 386 326 -1
            84 86 85 -1
            85 121 84 -1
            84 168 86 -1
            84 121 173 -1
            168 84 173 -1
            88 85 86 -1
            85 88 87 -1
            87 117 85 -1
            121 85 117 -1
            86 89 88 -1
            86 264 89 -1
            264 86 168 -1
            91 87 88 -1
            87 91 90 -1
            90 115 87 -1
            117 87 115 -1
            92 88 89 -1
            88 92 91 -1
            89 93 92 -1
            89 265 93 -1
            265 89 264 -1
            308 90 91 -1
            309 115 90 -1
            359 90 308 -1
            309 90 359 -1
            94 91 92 -1
            94 346 91 -1
            308 91 362 -1
            346 362 91 -1
            95 92 93 -1
            92 95 94 -1
            93 96 95 -1
            93 267 96 -1
            267 93 265 -1
            310 94 95 -1
            336 94 310 -1
            94 336 346 -1
            97 95 96 -1
            97 340 95 -1
            310 95 340 -1
            96 98 97 -1
            96 270 98 -1
            270 96 267 -1
            311 97 98 -1
            321 97 311 -1
            97 321 375 -1
            97 375 340 -1
            98 185 99 -1
            325 98 99 -1
            185 98 270 -1
            311 98 325 -1
            99 185 184 -1
            326 99 184 -1
            386 325 99 -1
            386 99 326 -1
            100 102 101 -1
            301 100 101 -1
            100 209 102 -1
            312 101 102 -1
            312 103 101 -1
            102 105 104 -1
            312 102 104 -1
            102 211 105 -1
            209 211 102 -1
            103 104 107 -1
            312 104 103 -1
            103 107 106 -1
            304 103 106 -1
            313 104 105 -1
            313 107 104 -1
            105 109 108 -1
            313 105 108 -1
            105 214 109 -1
            211 214 105 -1
            314 106 107 -1
            314 110 106 -1
            357 106 110 -1
            313 108 107 -1
            107 108 347 -1
            107 112 111 -1
            314 107 111 -1
            107 347 112 -1
            315 108 109 -1
            315 347 108 -1
            109 376 114 -1
            109 114 379 -1
            214 376 109 -1
            315 109 379 -1
            314 111 110 -1
            110 111 341 -1
            309 110 363 -1
            110 341 348 -1
            110 348 363 -1
            316 111 112 -1
            316 341 111 -1
            315 113 112 -1
            112 113 319 -1
            315 112 347 -1
            316 112 337 -1
            112 319 377 -1
            112 377 337 -1
            317 113 114 -1
            379 114 113 -1
            315 379 113 -1
            317 319 113 -1
            218 327 114 -1
            376 218 114 -1
            317 114 329 -1
            114 327 387 -1
            114 387 329 -1
            118 115 116 -1
            348 116 115 -1
            115 118 117 -1
            309 363 115 -1
            363 348 115 -1
            116 119 118 -1
            316 119 116 -1
            316 116 341 -1
            348 341 116 -1
            122 117 118 -1
            117 122 121 -1
            123 118 119 -1
            118 123 122 -1
            124 119 120 -1
            337 120 119 -1
            119 124 123 -1
            316 337 119 -1
            120 125 124 -1
            317 125 120 -1
            317 120 319 -1
            377 319 120 -1
            377 120 337 -1
            121 122 274 -1
            274 173 121 -1
            122 123 276 -1
            276 274 122 -1
            123 124 279 -1
            279 276 123 -1
            124 125 283 -1
            283 279 124 -1
            125 126 239 -1
            329 126 125 -1
            239 283 125 -1
            317 329 125 -1
            233 239 126 -1
            327 233 126 -1
            387 327 126 -1
            387 126 329 -1
            127 129 128 -1
            128 169 127 -1
            129 127 238 -1
            169 243 127 -1
            238 127 243 -1
            131 128 129 -1
            128 131 130 -1
            130 164 128 -1
            169 128 164 -1
            129 132 131 -1
            132 129 263 -1
            238 263 129 -1
            134 130 131 -1
            130 134 133 -1
            133 160 130 -1
            164 130 160 -1
            135 131 132 -1
            131 135 134 -1
            132 136 135 -1
            136 132 259 -1
            263 259 132 -1
            138 133 134 -1
            133 138 137 -1
            137 157 133 -1
            160 133 157 -1
            139 134 135 -1
            134 139 138 -1
            140 135 136 -1
            135 140 139 -1
            136 141 140 -1
            141 136 256 -1
            259 256 136 -1
            143 137 138 -1
            137 143 142 -1
            142 155 137 -1
            157 137 155 -1
            144 138 139 -1
            138 144 143 -1
            145 139 140 -1
            139 145 144 -1
            146 140 141 -1
            140 146 145 -1
            141 147 146 -1
            147 141 254 -1
            256 254 141 -1
            149 142 143 -1
            142 149 148 -1
            148 154 142 -1
            155 142 154 -1
            150 143 144 -1
            143 150 149 -1
            151 144 145 -1
            144 151 150 -1
            152 145 146 -1
            145 152 151 -1
            153 146 147 -1
            146 153 152 -1
            149 208 148 -1
            154 148 203 -1
            203 148 208 -1
            150 250 149 -1
            208 149 250 -1
            151 247 150 -1
            250 150 247 -1
            152 245 151 -1
            247 151 245 -1
            153 244 152 -1
            245 152 244 -1
            154 156 155 -1
            156 154 273 -1
            203 273 154 -1
            158 155 156 -1
            155 158 157 -1
            156 159 158 -1
            159 156 269 -1
            273 269 156 -1
            161 157 158 -1
            157 161 160 -1
            162 158 159 -1
            158 162 161 -1
            159 163 162 -1
            163 159 266 -1
            269 266 159 -1
            165 160 161 -1
            160 165 164 -1
            166 161 162 -1
            161 166 165 -1
            167 162 163 -1
            162 167 166 -1
            163 168 167 -1
            168 163 264 -1
            266 264 163 -1
            170 164 165 -1
            164 170 169 -1
            171 165 166 -1
            165 171 170 -1
            172 166 167 -1
            166 172 171 -1
            173 167 168 -1
            167 173 172 -1
            170 280 169 -1
            243 169 280 -1
            171 277 170 -1
            280 170 277 -1
            172 275 171 -1
            277 171 275 -1
            173 274 172 -1
            275 172 274 -1
            174 175 176 -1
            175 178 176 -1
            175 177 178 -1
            176 178 179 -1
            177 181 178 -1
            177 180 181 -1
            374 180 177 -1
            178 182 179 -1
            178 181 182 -1
            179 182 183 -1
            179 183 368 -1
            180 330 181 -1
            326 380 180 -1
            180 380 330 -1
            181 349 182 -1
            330 364 181 -1
            181 364 349 -1
            182 331 183 -1
            182 365 331 -1
            349 360 182 -1
            182 360 365 -1
            183 381 322 -1
            183 331 381 -1
            187 184 185 -1
            184 187 186 -1
            330 184 186 -1
            326 184 380 -1
            380 184 330 -1
            185 188 187 -1
            270 188 185 -1
            190 186 187 -1
            186 190 189 -1
            349 186 189 -1
            330 186 364 -1
            364 186 349 -1
            191 187 188 -1
            187 191 190 -1
            188 192 191 -1
            271 192 188 -1
            188 270 271 -1
            194 189 190 -1
            189 194 193 -1
            360 189 193 -1
            349 189 360 -1
            195 190 191 -1
            190 195 194 -1
            196 191 192 -1
            191 196 195 -1
            192 197 196 -1
            272 197 192 -1
            192 271 272 -1
            199 193 194 -1
            193 199 198 -1
            331 193 198 -1
            365 193 331 -1
            365 360 193 -1
            200 194 195 -1
            194 200 199 -1
            201 195 196 -1
            195 201 200 -1
            202 196 197 -1
            196 202 201 -1
            197 203 202 -1
            273 203 197 -1
            197 272 273 -1
            204 198 199 -1
            381 198 322 -1
            381 331 198 -1
            205 199 200 -1
            199 205 204 -1
            206 200 201 -1
            200 206 205 -1
            207 201 202 -1
            201 207 206 -1
            208 202 203 -1
            202 208 207 -1
            253 204 205 -1
            252 205 206 -1
            205 252 253 -1
            251 206 207 -1
            206 251 252 -1
            250 207 208 -1
            207 250 251 -1
            209 210 211 -1
            210 213 211 -1
            210 212 213 -1
            211 213 214 -1
            212 216 213 -1
            212 215 216 -1
            371 215 212 -1
            213 217 214 -1
            213 216 217 -1
            214 217 218 -1
            214 218 376 -1
            215 332 216 -1
            324 382 215 -1
            215 382 332 -1
            216 350 217 -1
            332 366 216 -1
            216 366 350 -1
            217 333 218 -1
            217 367 333 -1
            350 361 217 -1
            217 361 367 -1
            218 383 327 -1
            218 333 383 -1
            222 219 220 -1
            219 222 221 -1
            332 219 221 -1
            324 219 382 -1
            382 219 332 -1
            220 223 222 -1
            260 223 220 -1
            225 221 222 -1
            221 225 224 -1
            350 221 224 -1
            332 221 366 -1
            366 221 350 -1
            226 222 223 -1
            222 226 225 -1
            223 227 226 -1
            261 227 223 -1
            223 260 261 -1
            229 224 225 -1
            224 229 228 -1
            361 224 228 -1
            350 224 361 -1
            230 225 226 -1
            225 230 229 -1
            231 226 227 -1
            226 231 230 -1
            227 232 231 -1
            262 232 227 -1
            227 261 262 -1
            234 228 229 -1
            228 234 233 -1
            333 228 233 -1
            367 228 333 -1
            367 361 228 -1
            235 229 230 -1
            229 235 234 -1
            236 230 231 -1
            230 236 235 -1
            237 231 232 -1
            231 237 236 -1
            232 238 237 -1
            263 238 232 -1
            232 262 263 -1
            239 233 234 -1
            383 233 327 -1
            383 333 233 -1
            240 234 235 -1
            234 240 239 -1
            241 235 236 -1
            235 241 240 -1
            242 236 237 -1
            236 242 241 -1
            243 237 238 -1
            237 243 242 -1
            283 239 240 -1
            282 240 241 -1
            240 282 283 -1
            281 241 242 -1
            241 281 282 -1
            280 242 243 -1
            242 280 281 -1
            244 246 245 -1
            248 245 246 -1
            245 248 247 -1
            246 249 248 -1
            251 247 248 -1
            247 251 250 -1
            252 248 249 -1
            248 252 251 -1
            249 253 252 -1
            254 256 255 -1
            258 255 256 -1
            255 258 257 -1
            256 259 258 -1
            261 257 258 -1
            257 261 260 -1
            262 258 259 -1
            258 262 261 -1
            259 263 262 -1
            264 266 265 -1
            268 265 266 -1
            265 268 267 -1
            266 269 268 -1
            271 267 268 -1
            267 271 270 -1
            272 268 269 -1
            268 272 271 -1
            269 273 272 -1
            274 276 275 -1
            278 275 276 -1
            275 278 277 -1
            276 279 278 -1
            281 277 278 -1
            277 281 280 -1
            282 278 279 -1
            278 282 281 -1
            279 283 282 -1
        ]
        colorIndex []
        color Color {
            color [
                # Mesh vertex colours: 388 items
                1.000000 1.000000 1.000000 
                0.996406 0.985839 0.972222 
                0.996406 0.985839 0.972222 
                0.985622 0.943356 0.888889 
                0.985622 0.943356 0.888889 
                0.985622 0.943356 0.888889 
                0.967650 0.872550 0.750000 
                0.967650 0.872550 0.750000 
                0.967650 0.872550 0.750000 
                0.967650 0.872550 0.750000 
                0.942489 0.773422 0.555556 
                0.942489 0.773422 0.555556 
                0.942489 0.773422 0.555556 
                0.942489 0.773422 0.555556 
                0.942489 0.773422 0.555556 
                0.910139 0.645972 0.305556 
                0.910139 0.645972 0.305556 
                0.910139 0.645972 0.305556 
                0.910139 0.645972 0.305556 
                0.910139 0.645972 0.305556 
                0.910139 0.645972 0.305556 
                0.870600 0.490200 0.000000 
                0.870600 0.490200 0.000000 
                0.870600 0.490200 0.000000 
                0.870600 0.490200 0.000000 
                0.870600 0.490200 0.000000 
                0.870600 0.490200 0.000000 
                0.870600 0.490200 0.000000 
                0.870600 0.490200 0.000000 
                0.870600 0.490200 0.000000 
                0.870600 0.490200 0.000000 
                0.870600 0.490200 0.000000 
                0.870600 0.490200 0.000000 
                0.870600 0.490200 0.000000 
                0.870600 0.490200 0.000000 
                0.870600 0.490200 0.000000 
                0.870600 0.490200 0.000000 
                0.996406 0.985839 0.972222 
                0.985622 0.943356 0.888889 
                0.985622 0.943356 0.888889 
                0.967650 0.872550 0.750000 
                0.967650 0.872550 0.750000 
                0.967650 0.872550 0.750000 
                0.942489 0.773422 0.555556 
                0.942489 0.773422 0.555556 
                0.942489 0.773422 0.555556 
                0.942489 0.773422 0.555556 
                0.910139 0.645972 0.305556 
                0.910139 0.645972 0.305556 
                0.910139 0.645972 0.305556 
                0.910139 0.645972 0.305556 
                0.910139 0.645972 0.305556 
                0.870600 0.490200 0.000000 
                0.870600 0.490200 0.000000 
                0.870600 0.490200 0.000000 
                0.870600 0.490200 0.000000 
                0.870600 0.490200 0.000000 
                0.870600 0.490200 0.000000 
                0.870600 0.490200 0.000000 
                0.870600 0.490200 0.000000 
                0.870600 0.490200 0.000000 
                0.870600 0.490200 0.000000 
                0.870600 0.490200 0.000000 
                0.870600 0.490200 0.000000 
                0.996406 0.985839 0.972222 
                0.996406 0.985839 0.972222 
                0.985622 0.943356 0.888889 
                0.985622 0.943356 0.888889 
                0.985622 0.943356 0.888889 
                0.967650 0.872550 0.750000 
                0.967650 0.872550 0.750000 
                0.967650 0.872550 0.750000 
                0.967650 0.872550 0.750000 
                0.942489 0.773422 0.555556 
                0.942489 0.773422 0.555556 
                0.942489 0.773422 0.555556 
                0.942489 0.773422 0.555556 
                0.942489 0.773422 0.555556 
                0.910139 0.645972 0.305556 
                0.910139 0.645972 0.305556 
                0.910139 0.645972 0.305556 
                0.910139 0.645972 0.305556 
                0.910139 0.645972 0.305556 
                0.910139 0.645972 0.305556 
                0.870600 0.490200 0.000000 
                0.870600 0.490200 0.000000 
                0.870600 0.490200 0.000000 
                0.870600 0.490200 0.000000 
                0.870600 0.490200 0.000000 
                0.870600 0.490200 0.000000 
                0.870600 0.490200 0.000000 
                0.870600 0.490200 0.000000 
                0.870600 0.490200 0.000000 
                0.870600 0.490200 0.000000 
                0.870600 0.490200 0.000000 
                0.870600 0.490200 0.000000 
                0.870600 0.490200 0.000000 
                0.870600 0.490200 0.000000 
                0.870600 0.490200 0.000000 
                0.870600 0.490200 0.000000 
                0.996406 0.985839 0.972222 
                0.985622 0.943356 0.888889 
                0.985622 0.943356 0.888889 
                0.967650 0.872550 0.750000 
                0.967650 0.872550 0.750000 
                0.967650 0.872550 0.750000 
                0.942489 0.773422 0.555556 
                0.942489 0.773422 0.555556 
                0.942489 0.773422 0.555556 
                0.942489 0.773422 0.555556 
                0.910139 0.645972 0.305556 
                0.910139 0.645972 0.305556 
                0.910139 0.645972 0.305556 
                0.910139 0.645972 0.305556 
                0.910139 0.645972 0.305556 
                0.870600 0.490200 0.000000 
                0.870600 0.490200 0.000000 
                0.870600 0.490200 0.000000 
                0.870600 0.490200 0.000000 
                0.870600 0.490200 0.000000 
                0.870600 0.490200 0.000000 
                0.870600 0.490200 0.000000 
                0.870600 0.490200 0.000000 
                0.870600 0.490200 0.000000 
                0.870600 0.490200 0.000000 
                0.870600 0.490200 0.000000 
                0.870600 0.490200 0.000000 
                0.870600 0.490200 0.000000 
                0.870600 0.490200 0.000000 
                0.870600 0.490200 0.000000 
                0.870600 0.490200 0.000000 
                0.870600 0.490200 0.000000 
                0.870600 0.490200 0.000000 
                0.870600 0.490200 0.000000 
                0.870600 0.490200 0.000000 
                0.870600 0.490200 0.000000 
                0.870600 0.490200 0.000000 
                0.870600 0.490200 0.000000 
                0.870600 0.490200 0.000000 
                0.870600 0.490200 0.000000 
                0.870600 0.490200 0.000000 
                0.870600 0.490200 0.000000 
                0.870600 0.490200 0.000000 
                0.870600 0.490200 0.000000 
                0.870600 0.490200 0.000000 
                0.870600 0.490200 0.000000 
                0.870600 0.490200 0.000000 
                0.870600 0.490200 0.000000 
                0.870600 0.490200 0.000000 
                0.870600 0.490200 0.000000 
                0.870600 0.490200 0.000000 
                0.870600 0.490200 0.000000 
                0.870600 0.490200 0.000000 
                0.870600 0.490200 0.000000 
                0.870600 0.490200 0.000000 
                0.870600 0.490200 0.000000 
                0.870600 0.490200 0.000000 
                0.870600 0.490200 0.000000 
                0.870600 0.490200 0.000000 
                0.870600 0.490200 0.000000 
                0.870600 0.490200 0.000000 
                0.870600 0.490200 0.000000 
                0.870600 0.490200 0.000000 
                0.870600 0.490200 0.000000 
                0.870600 0.490200 0.000000 
                0.870600 0.490200 0.000000 
                0.870600 0.490200 0.000000 
                0.870600 0.490200 0.000000 
                0.870600 0.490200 0.000000 
                0.870600 0.490200 0.000000 
                0.870600 0.490200 0.000000 
                0.870600 0.490200 0.000000 
                0.870600 0.490200 0.000000 
                0.870600 0.490200 0.000000 
                0.985622 0.943356 0.888889 
                0.967650 0.872550 0.750000 
                0.967650 0.872550 0.750000 
                0.942489 0.773422 0.555556 
                0.942489 0.773422 0.555556 
                0.942489 0.773422 0.555556 
                0.910139 0.645972 0.305556 
                0.910139 0.645972 0.305556 
                0.910139 0.645972 0.305556 
                0.910139 0.645972 0.305556 
                0.870600 0.490200 0.000000 
                0.870600 0.490200 0.000000 
                0.870600 0.490200 0.000000 
                0.870600 0.490200 0.000000 
                0.870600 0.490200 0.000000 
                0.870600 0.490200 0.000000 
                0.870600 0.490200 0.000000 
                0.870600 0.490200 0.000000 
                0.870600 0.490200 0.000000 
                0.870600 0.490200 0.000000 
                0.870600 0.490200 0.000000 
                0.870600 0.490200 0.000000 
                0.870600 0.490200 0.000000 
                0.870600 0.490200 0.000000 
                0.870600 0.490200 0.000000 
                0.870600 0.490200 0.000000 
                0.870600 0.490200 0.000000 
                0.870600 0.490200 0.000000 
                0.870600 0.490200 0.000000 
                0.870600 0.490200 0.000000 
                0.870600 0.490200 0.000000 
                0.870600 0.490200 0.000000 
                0.870600 0.490200 0.000000 
                0.870600 0.490200 0.000000 
                0.870600 0.490200 0.000000 
                0.985622 0.943356 0.888889 
                0.967650 0.872550 0.750000 
                0.967650 0.872550 0.750000 
                0.942489 0.773422 0.555556 
                0.942489 0.773422 0.555556 
                0.942489 0.773422 0.555556 
                0.910139 0.645972 0.305556 
                0.910139 0.645972 0.305556 
                0.910139 0.645972 0.305556 
                0.910139 0.645972 0.305556 
                0.870600 0.490200 0.000000 
                0.870600 0.490200 0.000000 
                0.870600 0.490200 0.000000 
                0.870600 0.490200 0.000000 
                0.870600 0.490200 0.000000 
                0.870600 0.490200 0.000000 
                0.870600 0.490200 0.000000 
                0.870600 0.490200 0.000000 
                0.870600 0.490200 0.000000 
                0.870600 0.490200 0.000000 
                0.870600 0.490200 0.000000 
                0.870600 0.490200 0.000000 
                0.870600 0.490200 0.000000 
                0.870600 0.490200 0.000000 
                0.870600 0.490200 0.000000 
                0.870600 0.490200 0.000000 
                0.870600 0.490200 0.000000 
                0.870600 0.490200 0.000000 
                0.870600 0.490200 0.000000 
                0.870600 0.490200 0.000000 
                0.870600 0.490200 0.000000 
                0.870600 0.490200 0.000000 
                0.870600 0.490200 0.000000 
                0.870600 0.490200 0.000000 
                0.870600 0.490200 0.000000 
                0.870600 0.490200 0.000000 
                0.870600 0.490200 0.000000 
                0.870600 0.490200 0.000000 
                0.870600 0.490200 0.000000 
                0.870600 0.490200 0.000000 
                0.870600 0.490200 0.000000 
                0.870600 0.490200 0.000000 
                0.870600 0.490200 0.000000 
                0.870600 0.490200 0.000000 
                0.870600 0.490200 0.000000 
                0.870600 0.490200 0.000000 
                0.870600 0.490200 0.000000 
                0.870600 0.490200 0.000000 
                0.870600 0.490200 0.000000 
                0.870600 0.490200 0.000000 
                0.870600 0.490200 0.000000 
                0.870600 0.490200 0.000000 
                0.870600 0.490200 0.000000 
                0.870600 0.490200 0.000000 
                0.870600 0.490200 0.000000 
                0.870600 0.490200 0.000000 
                0.870600 0.490200 0.000000 
                0.870600 0.490200 0.000000 
                0.870600 0.490200 0.000000 
                0.870600 0.490200 0.000000 
                0.870600 0.490200 0.000000 
                0.870600 0.490200 0.000000 
                0.870600 0.490200 0.000000 
                0.870600 0.490200 0.000000 
                0.870600 0.490200 0.000000 
                0.870600 0.490200 0.000000 
                0.870600 0.490200 0.000000 
                0.870600 0.490200 0.000000 
                0.870600 0.490200 0.000000 
                0.870600 0.490200 0.000000 
                0.870600 0.490200 0.000000 
                0.870600 0.490200 0.000000 
                0.870600 0.490200 0.000000 
                0.870600 0.490200 0.000000 
                0.870600 0.490200 0.000000 
                0.991014 0.964597 0.930556 
                0.976636 0.907953 0.819444 
                0.955069 0.822986 0.652778 
                0.955069 0.822986 0.652778 
                0.955069 0.822986 0.652778 
                0.926314 0.709697 0.430556 
                0.926314 0.709697 0.430556 
                0.890369 0.568086 0.152778 
                0.890369 0.568086 0.152778 
                0.890369 0.568086 0.152778 
                0.890369 0.568086 0.152778 
                0.976636 0.907953 0.819444 
                0.955069 0.822986 0.652778 
                0.926314 0.709697 0.430556 
                0.926314 0.709697 0.430556 
                0.890369 0.568086 0.152778 
                0.890369 0.568086 0.152778 
                0.991014 0.964597 0.930556 
                0.976636 0.907953 0.819444 
                0.955069 0.822986 0.652778 
                0.955069 0.822986 0.652778 
                0.955069 0.822986 0.652778 
                0.926314 0.709697 0.430556 
                0.926314 0.709697 0.430556 
                0.890369 0.568086 0.152778 
                0.890369 0.568086 0.152778 
                0.890369 0.568086 0.152778 
                0.890369 0.568086 0.152778 
                0.976636 0.907953 0.819444 
                0.955069 0.822986 0.652778 
                0.926314 0.709697 0.430556 
                0.926314 0.709697 0.430556 
                0.890369 0.568086 0.152778 
                0.890369 0.568086 0.152778 
                0.890369 0.568086 0.152778 
                0.890369 0.568086 0.152778 
                0.890369 0.568086 0.152778 
                0.890369 0.568086 0.152778 
                0.890369 0.568086 0.152778 
                0.890369 0.568086 0.152778 
                0.890369 0.568086 0.152778 
                0.890369 0.568086 0.152778 
                0.890369 0.568086 0.152778 
                0.890369 0.568086 0.152778 
                0.890369 0.568086 0.152778 
                0.890369 0.568086 0.152778 
                0.890369 0.568086 0.152778 
                0.890369 0.568086 0.152778 
                0.890369 0.568086 0.152778 
                0.890369 0.568086 0.152778 
                0.890369 0.568086 0.152778 
                0.890369 0.568086 0.152778 
                0.890369 0.568086 0.152778 
                0.890369 0.568086 0.152778 
                0.890369 0.568086 0.152778 
                0.890369 0.568086 0.152778 
                0.890369 0.568086 0.152778 
                0.890369 0.568086 0.152778 
                0.926314 0.709697 0.430556 
                0.890369 0.568086 0.152778 
                0.890369 0.568086 0.152778 
                0.890369 0.568086 0.152778 
                0.890369 0.568086 0.152778 
                0.926314 0.709697 0.430556 
                0.890369 0.568086 0.152778 
                0.890369 0.568086 0.152778 
                0.890369 0.568086 0.152778 
                0.926314 0.709697 0.430556 
                0.926314 0.709697 0.430556 
                0.890369 0.568086 0.152778 
                0.926314 0.709697 0.430556 
                0.890369 0.568086 0.152778 
                0.926314 0.709697 0.430556 
                0.926314 0.709697 0.430556 
                0.926314 0.709697 0.430556 
                0.890369 0.568086 0.152778 
                0.890369 0.568086 0.152778 
                0.890369 0.568086 0.152778 
                0.890369 0.568086 0.152778 
                0.890369 0.568086 0.152778 
                0.890369 0.568086 0.152778 
                0.890369 0.568086 0.152778 
                0.890369 0.568086 0.152778 
                0.890369 0.568086 0.152778 
                0.926314 0.709697 0.430556 
                0.890369 0.568086 0.152778 
                0.926314 0.709697 0.430556 
                0.926314 0.709697 0.430556 
                0.890369 0.568086 0.152778 
                0.926314 0.709697 0.430556 
                0.926314 0.709697 0.430556 
                0.890369 0.568086 0.152778 
                0.926314 0.709697 0.430556 
                0.890369 0.568086 0.152778 
                0.926314 0.709697 0.430556 
                0.926314 0.709697 0.430556 
                0.890369 0.568086 0.152778 
                0.890369 0.568086 0.152778 
                0.890369 0.568086 0.152778 
                0.890369 0.568086 0.152778 
                0.890369 0.568086 0.152778 
                0.890369 0.568086 0.152778 
                0.890369 0.568086 0.152778 
                0.890369 0.568086 0.152778 
            ]
        }
    }
}
    ]
}
    ]
}


Transform {
    translation 0 0 -5
    children [
        Transform {
            translation -5 0 0
            children [
    
# Radially decreasing growth, initial state, cutaway view.

Shape {
    appearance Appearance {
        material Material {
            diffuseColor 1 1 1
        }
    }
    geometry IndexedFaceSet {
        solid TRUE
        convex FALSE
        creaseAngle 1  # radians
        colorPerVertex TRUE
        coord Coordinate {
            point [
                # Mesh vertexes: 284 items

                0.000000 0.000000 0.000000 
                0.000000 0.087622 0.141775 
                0.141775 0.000000 0.087622 
                0.000000 0.000000 0.333333 
                0.166667 0.103006 0.269672 
                0.283550 0.000000 0.175244 
                0.000000 0.093408 0.491197 
                0.178411 0.000000 0.467086 
                0.321168 0.105084 0.368522 
                0.425325 0.000000 0.262866 
                0.000000 0.000000 0.666667 
                0.182334 0.096753 0.633907 
                0.338884 0.000000 0.574110 
                0.470003 0.105338 0.460918 
                0.567101 0.000000 0.350487 
                0.000000 0.093822 0.828035 
                0.187128 0.000000 0.812051 
                0.348200 0.099548 0.750527 
                0.493702 0.000000 0.671344 
                0.616213 0.105197 0.551053 
                0.708876 0.000000 0.438109 
                0.000000 0.000000 1.000000 
                0.000000 0.186816 0.982395 
                0.188808 0.095474 0.977362 
                0.356822 0.000000 0.934172 
                0.000000 0.365361 0.930866 
                0.182643 0.285864 0.940704 
                0.353096 0.197009 0.914609 
                0.507576 0.101535 0.855604 
                0.645181 0.000000 0.764030 
                0.000000 0.525731 0.850651 
                0.169850 0.470334 0.865989 
                0.340060 0.396985 0.852504 
                0.500000 0.309017 0.809017 
                0.642335 0.210168 0.737045 
                0.761016 0.104973 0.640184 
                0.850651 0.000000 0.525731 
                -0.141775 0.000000 0.087622 
                -0.166667 0.103006 0.269672 
                -0.283550 0.000000 0.175244 
                -0.178411 0.000000 0.467086 
                -0.321168 0.105084 0.368522 
                -0.425325 0.000000 0.262866 
                -0.182334 0.096753 0.633907 
                -0.338884 0.000000 0.574110 
                -0.470003 0.105338 0.460918 
                -0.567101 0.000000 0.350487 
                -0.187128 0.000000 0.812051 
                -0.348200 0.099548 0.750527 
                -0.493702 0.000000 0.671344 
                -0.616213 0.105197 0.551053 
                -0.708876 0.000000 0.438109 
                -0.169850 0.470334 0.865989 
                -0.182643 0.285864 0.940704 
                -0.340060 0.396985 0.852504 
                -0.188808 0.095474 0.977362 
                -0.353096 0.197009 0.914609 
                -0.500000 0.309017 0.809017 
                -0.356822 0.000000 0.934172 
                -0.507576 0.101535 0.855604 
                -0.642335 0.210168 0.737045 
                -0.645181 0.000000 0.764030 
                -0.761016 0.104973 0.640184 
                -0.850651 0.000000 0.525731 
                0.000000 0.087622 -0.141775 
                0.141775 0.000000 -0.087622 
                0.000000 0.000000 -0.333333 
                0.166667 0.103006 -0.269672 
                0.283550 0.000000 -0.175244 
                0.000000 0.093408 -0.491197 
                0.178411 0.000000 -0.467086 
                0.321168 0.105084 -0.368522 
                0.425325 0.000000 -0.262866 
                0.000000 0.000000 -0.666667 
                0.182334 0.096753 -0.633907 
                0.338884 0.000000 -0.574110 
                0.470003 0.105338 -0.460918 
                0.567101 0.000000 -0.350487 
                0.000000 0.093822 -0.828035 
                0.187128 0.000000 -0.812051 
                0.348200 0.099548 -0.750527 
                0.493702 0.000000 -0.671344 
                0.616213 0.105197 -0.551053 
                0.708876 0.000000 -0.438109 
                0.000000 0.525731 -0.850651 
                0.000000 0.365361 -0.930866 
                0.169850 0.470334 -0.865989 
                0.000000 0.186816 -0.982395 
                0.182643 0.285864 -0.940704 
                0.340060 0.396985 -0.852504 
                0.000000 0.000000 -1.000000 
                0.188808 0.095474 -0.977362 
                0.353096 0.197009 -0.914609 
                0.500000 0.309017 -0.809017 
                0.356822 0.000000 -0.934172 
                0.507576 0.101535 -0.855604 
                0.642335 0.210168 -0.737045 
                0.645181 0.000000 -0.764030 
                0.761016 0.104973 -0.640184 
                0.850651 0.000000 -0.525731 
                -0.141775 0.000000 -0.087622 
                -0.166667 0.103006 -0.269672 
                -0.283550 0.000000 -0.175244 
                -0.178411 0.000000 -0.467086 
                -0.321168 0.105084 -0.368522 
                -0.425325 0.000000 -0.262866 
                -0.182334 0.096753 -0.633907 
                -0.338884 0.000000 -0.574110 
                -0.470003 0.105338 -0.460918 
                -0.567101 0.000000 -0.350487 
                -0.187128 0.000000 -0.812051 
                -0.348200 0.099548 -0.750527 
                -0.493702 0.000000 -0.671344 
                -0.616213 0.105197 -0.551053 
                -0.708876 0.000000 -0.438109 
                -0.188808 0.095474 -0.977362 
                -0.356822 0.000000 -0.934172 
                -0.182643 0.285864 -0.940704 
                -0.353096 0.197009 -0.914609 
                -0.507576 0.101535 -0.855604 
                -0.645181 0.000000 -0.764030 
                -0.169850 0.470334 -0.865989 
                -0.340060 0.396985 -0.852504 
                -0.500000 0.309017 -0.809017 
                -0.642335 0.210168 -0.737045 
                -0.761016 0.104973 -0.640184 
                -0.850651 0.000000 -0.525731 
                -0.525731 0.850651 0.000000 
                -0.365361 0.930866 0.000000 
                -0.470334 0.865989 0.169850 
                -0.186816 0.982395 0.000000 
                -0.285864 0.940704 0.182643 
                -0.396985 0.852504 0.340060 
                0.000000 1.000000 0.000000 
                -0.095474 0.977362 0.188808 
                -0.197009 0.914609 0.353096 
                -0.309017 0.809017 0.500000 
                0.186816 0.982395 0.000000 
                0.095474 0.977362 0.188808 
                0.000000 0.934172 0.356822 
                -0.101535 0.855604 0.507576 
                -0.210168 0.737045 0.642335 
                0.365361 0.930866 0.000000 
                0.285864 0.940704 0.182643 
                0.197009 0.914609 0.353096 
                0.101535 0.855604 0.507576 
                0.000000 0.764030 0.645181 
                -0.104973 0.640184 0.761016 
                0.525731 0.850651 0.000000 
                0.470334 0.865989 0.169850 
                0.396985 0.852504 0.340060 
                0.309017 0.809017 0.500000 
                0.210168 0.737045 0.642335 
                0.104973 0.640184 0.761016 
                0.470334 0.865989 -0.169850 
                0.285864 0.940704 -0.182643 
                0.396985 0.852504 -0.340060 
                0.095474 0.977362 -0.188808 
                0.197009 0.914609 -0.353096 
                0.309017 0.809017 -0.500000 
                -0.095474 0.977362 -0.188808 
                0.000000 0.934172 -0.356822 
                0.101535 0.855604 -0.507576 
                0.210168 0.737045 -0.642335 
                -0.285864 0.940704 -0.182643 
                -0.197009 0.914609 -0.353096 
                -0.101535 0.855604 -0.507576 
                0.000000 0.764030 -0.645181 
                0.104973 0.640184 -0.761016 
                -0.470334 0.865989 -0.169850 
                -0.396985 0.852504 -0.340060 
                -0.309017 0.809017 -0.500000 
                -0.210168 0.737045 -0.642335 
                -0.104973 0.640184 -0.761016 
                0.333333 0.000000 0.000000 
                0.491197 0.000000 -0.093408 
                0.491197 0.000000 0.093408 
                0.640443 0.000000 -0.185140 
                0.666667 0.000000 0.000000 
                0.640443 0.000000 0.185140 
                0.786426 0.000000 -0.275643 
                0.828035 0.000000 -0.093822 
                0.828035 0.000000 0.093822 
                0.786426 0.000000 0.275643 
                0.930866 0.000000 -0.365361 
                0.865989 0.169850 -0.470334 
                0.982395 0.000000 -0.186816 
                0.940704 0.182643 -0.285864 
                0.852504 0.340060 -0.396985 
                1.000000 0.000000 0.000000 
                0.977362 0.188808 -0.095474 
                0.914609 0.353096 -0.197009 
                0.809017 0.500000 -0.309017 
                0.982395 0.000000 0.186816 
                0.977362 0.188808 0.095474 
                0.934172 0.356822 0.000000 
                0.855604 0.507576 -0.101535 
                0.737045 0.642335 -0.210168 
                0.930866 0.000000 0.365361 
                0.940704 0.182643 0.285864 
                0.914609 0.353096 0.197009 
                0.855604 0.507576 0.101535 
                0.764030 0.645181 0.000000 
                0.640184 0.761016 -0.104973 
                0.865989 0.169850 0.470334 
                0.852504 0.340060 0.396985 
                0.809017 0.500000 0.309017 
                0.737045 0.642335 0.210168 
                0.640184 0.761016 0.104973 
                -0.333333 0.000000 0.000000 
                -0.491197 0.000000 0.093408 
                -0.491197 0.000000 -0.093408 
                -0.640443 0.000000 0.185140 
                -0.666667 0.000000 0.000000 
                -0.640443 0.000000 -0.185140 
                -0.786426 0.000000 0.275643 
                -0.828035 0.000000 0.093822 
                -0.828035 0.000000 -0.093822 
                -0.786426 0.000000 -0.275643 
                -0.930866 0.000000 0.365361 
                -0.865989 0.169850 0.470334 
                -0.982395 0.000000 0.186816 
                -0.940704 0.182643 0.285864 
                -0.852504 0.340060 0.396985 
                -1.000000 0.000000 0.000000 
                -0.977362 0.188808 0.095474 
                -0.914609 0.353096 0.197009 
                -0.809017 0.500000 0.309017 
                -0.982395 0.000000 -0.186816 
                -0.977362 0.188808 -0.095474 
                -0.934172 0.356822 0.000000 
                -0.855604 0.507576 0.101535 
                -0.737045 0.642335 0.210168 
                -0.930866 0.000000 -0.365361 
                -0.940704 0.182643 -0.285864 
                -0.914609 0.353096 -0.197009 
                -0.855604 0.507576 -0.101535 
                -0.764030 0.645181 0.000000 
                -0.640184 0.761016 0.104973 
                -0.865989 0.169850 -0.470334 
                -0.852504 0.340060 -0.396985 
                -0.809017 0.500000 -0.309017 
                -0.737045 0.642335 -0.210168 
                -0.640184 0.761016 -0.104973 
                0.295523 0.581387 0.758060 
                0.407034 0.666795 0.624266 
                0.469786 0.502507 0.725801 
                0.502507 0.725801 0.469786 
                0.577350 0.577350 0.577350 
                0.624266 0.407034 0.666795 
                0.581387 0.758060 0.295523 
                0.666795 0.624266 0.407034 
                0.725801 0.469786 0.502507 
                0.758060 0.295523 0.581387 
                -0.295523 0.581387 0.758060 
                -0.469786 0.502507 0.725801 
                -0.407034 0.666795 0.624266 
                -0.624266 0.407034 0.666795 
                -0.577350 0.577350 0.577350 
                -0.502507 0.725801 0.469786 
                -0.758060 0.295523 0.581387 
                -0.725801 0.469786 0.502507 
                -0.666795 0.624266 0.407034 
                -0.581387 0.758060 0.295523 
                0.295523 0.581387 -0.758060 
                0.469786 0.502507 -0.725801 
                0.407034 0.666795 -0.624266 
                0.624266 0.407034 -0.666795 
                0.577350 0.577350 -0.577350 
                0.502507 0.725801 -0.469786 
                0.758060 0.295523 -0.581387 
                0.725801 0.469786 -0.502507 
                0.666795 0.624266 -0.407034 
                0.581387 0.758060 -0.295523 
                -0.295523 0.581387 -0.758060 
                -0.407034 0.666795 -0.624266 
                -0.469786 0.502507 -0.725801 
                -0.502507 0.725801 -0.469786 
                -0.577350 0.577350 -0.577350 
                -0.624266 0.407034 -0.666795 
                -0.581387 0.758060 -0.295523 
                -0.666795 0.624266 -0.407034 
                -0.725801 0.469786 -0.502507 
                -0.758060 0.295523 -0.581387 
            ]
        }
        coordIndex [
            # Polygons: 564 items

            0 2 1 -1
            0 1 37 -1
            0 65 2 -1
            0 37 100 -1
            0 64 65 -1
            0 100 64 -1
            1 2 4 -1
            1 4 3 -1
            1 3 38 -1
            1 38 37 -1
            2 5 4 -1
            2 174 5 -1
            65 174 2 -1
            3 4 7 -1
            3 7 6 -1
            40 3 6 -1
            40 38 3 -1
            4 5 8 -1
            4 8 7 -1
            5 9 8 -1
            5 176 9 -1
            174 176 5 -1
            11 6 7 -1
            6 11 10 -1
            6 10 43 -1
            43 40 6 -1
            7 8 12 -1
            7 12 11 -1
            8 9 13 -1
            8 13 12 -1
            9 14 13 -1
            9 179 14 -1
            176 179 9 -1
            10 11 16 -1
            10 16 15 -1
            47 10 15 -1
            47 43 10 -1
            17 11 12 -1
            11 17 16 -1
            12 13 18 -1
            12 18 17 -1
            13 14 19 -1
            13 19 18 -1
            14 20 19 -1
            14 183 20 -1
            179 183 14 -1
            23 15 16 -1
            15 23 21 -1
            15 21 55 -1
            55 47 15 -1
            16 17 24 -1
            16 24 23 -1
            28 17 18 -1
            17 28 24 -1
            18 19 29 -1
            18 29 28 -1
            19 20 35 -1
            19 35 29 -1
            20 36 35 -1
            20 198 36 -1
            183 198 20 -1
            21 23 22 -1
            22 55 21 -1
            26 22 23 -1
            22 26 25 -1
            25 53 22 -1
            55 22 53 -1
            27 23 24 -1
            23 27 26 -1
            24 28 27 -1
            31 25 26 -1
            25 31 30 -1
            30 52 25 -1
            53 25 52 -1
            32 26 27 -1
            26 32 31 -1
            33 27 28 -1
            27 33 32 -1
            34 28 29 -1
            28 34 33 -1
            29 35 34 -1
            30 31 153 -1
            30 147 52 -1
            147 30 153 -1
            31 32 244 -1
            244 153 31 -1
            32 33 246 -1
            246 244 32 -1
            33 34 249 -1
            249 246 33 -1
            34 35 253 -1
            253 249 34 -1
            35 36 204 -1
            204 253 35 -1
            198 204 36 -1
            37 38 39 -1
            37 39 209 -1
            37 209 100 -1
            38 41 39 -1
            38 40 41 -1
            39 41 42 -1
            39 42 210 -1
            39 210 209 -1
            44 41 40 -1
            44 40 43 -1
            41 45 42 -1
            41 44 45 -1
            42 45 46 -1
            42 46 212 -1
            42 212 210 -1
            48 44 43 -1
            43 47 48 -1
            49 45 44 -1
            49 44 48 -1
            45 50 46 -1
            45 49 50 -1
            46 50 51 -1
            46 51 215 -1
            46 215 212 -1
            58 48 47 -1
            58 47 55 -1
            59 49 48 -1
            48 58 59 -1
            61 50 49 -1
            61 49 59 -1
            50 62 51 -1
            50 61 62 -1
            51 62 63 -1
            51 63 219 -1
            51 219 215 -1
            52 54 53 -1
            52 254 54 -1
            254 52 147 -1
            56 53 54 -1
            53 56 55 -1
            54 57 56 -1
            54 255 57 -1
            255 54 254 -1
            58 55 56 -1
            59 56 57 -1
            56 59 58 -1
            57 60 59 -1
            57 257 60 -1
            257 57 255 -1
            61 59 60 -1
            60 62 61 -1
            60 260 62 -1
            260 60 257 -1
            62 220 63 -1
            220 62 260 -1
            63 220 219 -1
            64 67 65 -1
            64 66 67 -1
            64 101 66 -1
            64 100 101 -1
            65 67 68 -1
            65 68 174 -1
            70 67 66 -1
            70 66 69 -1
            66 103 69 -1
            66 101 103 -1
            67 71 68 -1
            67 70 71 -1
            68 71 72 -1
            68 72 175 -1
            68 175 174 -1
            74 70 69 -1
            69 73 74 -1
            69 106 73 -1
            106 69 103 -1
            75 71 70 -1
            75 70 74 -1
            71 76 72 -1
            71 75 76 -1
            72 76 77 -1
            72 77 177 -1
            72 177 175 -1
            79 74 73 -1
            79 73 78 -1
            73 110 78 -1
            73 106 110 -1
            80 75 74 -1
            74 79 80 -1
            81 76 75 -1
            81 75 80 -1
            76 82 77 -1
            76 81 82 -1
            77 82 83 -1
            77 83 180 -1
            77 180 177 -1
            91 79 78 -1
            78 90 91 -1
            78 115 90 -1
            115 78 110 -1
            94 80 79 -1
            94 79 91 -1
            95 81 80 -1
            80 94 95 -1
            97 82 81 -1
            97 81 95 -1
            82 98 83 -1
            82 97 98 -1
            83 98 99 -1
            83 99 184 -1
            83 184 180 -1
            84 86 85 -1
            85 121 84 -1
            84 168 86 -1
            84 121 173 -1
            168 84 173 -1
            88 85 86 -1
            85 88 87 -1
            87 117 85 -1
            121 85 117 -1
            86 89 88 -1
            86 264 89 -1
            264 86 168 -1
            91 87 88 -1
            87 91 90 -1
            90 115 87 -1
            117 87 115 -1
            92 88 89 -1
            88 92 91 -1
            89 93 92 -1
            89 265 93 -1
            265 89 264 -1
            94 91 92 -1
            95 92 93 -1
            92 95 94 -1
            93 96 95 -1
            93 267 96 -1
            267 93 265 -1
            97 95 96 -1
            96 98 97 -1
            96 270 98 -1
            270 96 267 -1
            98 185 99 -1
            185 98 270 -1
            99 185 184 -1
            100 102 101 -1
            100 209 102 -1
            101 102 104 -1
            101 104 103 -1
            102 105 104 -1
            102 211 105 -1
            209 211 102 -1
            103 104 107 -1
            103 107 106 -1
            104 105 108 -1
            104 108 107 -1
            105 109 108 -1
            105 214 109 -1
            211 214 105 -1
            111 106 107 -1
            106 111 110 -1
            107 108 112 -1
            107 112 111 -1
            108 109 113 -1
            108 113 112 -1
            109 114 113 -1
            109 218 114 -1
            214 218 109 -1
            110 111 116 -1
            110 116 115 -1
            119 111 112 -1
            111 119 116 -1
            112 113 120 -1
            112 120 119 -1
            113 114 125 -1
            113 125 120 -1
            114 126 125 -1
            114 233 126 -1
            218 233 114 -1
            118 115 116 -1
            115 118 117 -1
            116 119 118 -1
            122 117 118 -1
            117 122 121 -1
            123 118 119 -1
            118 123 122 -1
            124 119 120 -1
            119 124 123 -1
            120 125 124 -1
            121 122 274 -1
            274 173 121 -1
            122 123 276 -1
            276 274 122 -1
            123 124 279 -1
            279 276 123 -1
            124 125 283 -1
            283 279 124 -1
            125 126 239 -1
            239 283 125 -1
            233 239 126 -1
            127 129 128 -1
            128 169 127 -1
            129 127 238 -1
            169 243 127 -1
            238 127 243 -1
            131 128 129 -1
            128 131 130 -1
            130 164 128 -1
            169 128 164 -1
            129 132 131 -1
            132 129 263 -1
            238 263 129 -1
            134 130 131 -1
            130 134 133 -1
            133 160 130 -1
            164 130 160 -1
            135 131 132 -1
            131 135 134 -1
            132 136 135 -1
            136 132 259 -1
            263 259 132 -1
            138 133 134 -1
            133 138 137 -1
            137 157 133 -1
            160 133 157 -1
            139 134 135 -1
            134 139 138 -1
            140 135 136 -1
            135 140 139 -1
            136 141 140 -1
            141 136 256 -1
            259 256 136 -1
            143 137 138 -1
            137 143 142 -1
            142 155 137 -1
            157 137 155 -1
            144 138 139 -1
            138 144 143 -1
            145 139 140 -1
            139 145 144 -1
            146 140 141 -1
            140 146 145 -1
            141 147 146 -1
            147 141 254 -1
            256 254 141 -1
            149 142 143 -1
            142 149 148 -1
            148 154 142 -1
            155 142 154 -1
            150 143 144 -1
            143 150 149 -1
            151 144 145 -1
            144 151 150 -1
            152 145 146 -1
            145 152 151 -1
            153 146 147 -1
            146 153 152 -1
            149 208 148 -1
            154 148 203 -1
            203 148 208 -1
            150 250 149 -1
            208 149 250 -1
            151 247 150 -1
            250 150 247 -1
            152 245 151 -1
            247 151 245 -1
            153 244 152 -1
            245 152 244 -1
            154 156 155 -1
            156 154 273 -1
            203 273 154 -1
            158 155 156 -1
            155 158 157 -1
            156 159 158 -1
            159 156 269 -1
            273 269 156 -1
            161 157 158 -1
            157 161 160 -1
            162 158 159 -1
            158 162 161 -1
            159 163 162 -1
            163 159 266 -1
            269 266 159 -1
            165 160 161 -1
            160 165 164 -1
            166 161 162 -1
            161 166 165 -1
            167 162 163 -1
            162 167 166 -1
            163 168 167 -1
            168 163 264 -1
            266 264 163 -1
            170 164 165 -1
            164 170 169 -1
            171 165 166 -1
            165 171 170 -1
            172 166 167 -1
            166 172 171 -1
            173 167 168 -1
            167 173 172 -1
            170 280 169 -1
            243 169 280 -1
            171 277 170 -1
            280 170 277 -1
            172 275 171 -1
            277 171 275 -1
            173 274 172 -1
            275 172 274 -1
            174 175 176 -1
            175 178 176 -1
            175 177 178 -1
            176 178 179 -1
            177 181 178 -1
            177 180 181 -1
            178 182 179 -1
            178 181 182 -1
            179 182 183 -1
            180 186 181 -1
            180 184 186 -1
            181 189 182 -1
            181 186 189 -1
            182 193 183 -1
            182 189 193 -1
            183 193 198 -1
            187 184 185 -1
            184 187 186 -1
            185 188 187 -1
            270 188 185 -1
            190 186 187 -1
            186 190 189 -1
            191 187 188 -1
            187 191 190 -1
            188 192 191 -1
            271 192 188 -1
            188 270 271 -1
            194 189 190 -1
            189 194 193 -1
            195 190 191 -1
            190 195 194 -1
            196 191 192 -1
            191 196 195 -1
            192 197 196 -1
            272 197 192 -1
            192 271 272 -1
            199 193 194 -1
            193 199 198 -1
            200 194 195 -1
            194 200 199 -1
            201 195 196 -1
            195 201 200 -1
            202 196 197 -1
            196 202 201 -1
            197 203 202 -1
            273 203 197 -1
            197 272 273 -1
            204 198 199 -1
            205 199 200 -1
            199 205 204 -1
            206 200 201 -1
            200 206 205 -1
            207 201 202 -1
            201 207 206 -1
            208 202 203 -1
            202 208 207 -1
            253 204 205 -1
            252 205 206 -1
            205 252 253 -1
            251 206 207 -1
            206 251 252 -1
            250 207 208 -1
            207 250 251 -1
            209 210 211 -1
            210 213 211 -1
            210 212 213 -1
            211 213 214 -1
            212 216 213 -1
            212 215 216 -1
            213 217 214 -1
            213 216 217 -1
            214 217 218 -1
            215 221 216 -1
            215 219 221 -1
            216 224 217 -1
            216 221 224 -1
            217 228 218 -1
            217 224 228 -1
            218 228 233 -1
            222 219 220 -1
            219 222 221 -1
            220 223 222 -1
            260 223 220 -1
            225 221 222 -1
            221 225 224 -1
            226 222 223 -1
            222 226 225 -1
            223 227 226 -1
            261 227 223 -1
            223 260 261 -1
            229 224 225 -1
            224 229 228 -1
            230 225 226 -1
            225 230 229 -1
            231 226 227 -1
            226 231 230 -1
            227 232 231 -1
            262 232 227 -1
            227 261 262 -1
            234 228 229 -1
            228 234 233 -1
            235 229 230 -1
            229 235 234 -1
            236 230 231 -1
            230 236 235 -1
            237 231 232 -1
            231 237 236 -1
            232 238 237 -1
            263 238 232 -1
            232 262 263 -1
            239 233 234 -1
            240 234 235 -1
            234 240 239 -1
            241 235 236 -1
            235 241 240 -1
            242 236 237 -1
            236 242 241 -1
            243 237 238 -1
            237 243 242 -1
            283 239 240 -1
            282 240 241 -1
            240 282 283 -1
            281 241 242 -1
            241 281 282 -1
            280 242 243 -1
            242 280 281 -1
            244 246 245 -1
            248 245 246 -1
            245 248 247 -1
            246 249 248 -1
            251 247 248 -1
            247 251 250 -1
            252 248 249 -1
            248 252 251 -1
            249 253 252 -1
            254 256 255 -1
            258 255 256 -1
            255 258 257 -1
            256 259 258 -1
            261 257 258 -1
            257 261 260 -1
            262 258 259 -1
            258 262 261 -1
            259 263 262 -1
            264 266 265 -1
            268 265 266 -1
            265 268 267 -1
            266 269 268 -1
            271 267 268 -1
            267 271 270 -1
            272 268 269 -1
            268 272 271 -1
            269 273 272 -1
            274 276 275 -1
            278 275 276 -1
            275 278 277 -1
            276 279 278 -1
            281 277 278 -1
            277 281 280 -1
            282 278 279 -1
            278 282 281 -1
            279 283 282 -1
        ]
        colorIndex []
        color Color {
            color [
                # Mesh vertex colours: 284 items
                0.870600 0.490200 0.000000 
                0.874194 0.504361 0.027778 
                0.874194 0.504361 0.027778 
                0.884978 0.546844 0.111111 
                0.884978 0.546844 0.111111 
                0.884978 0.546844 0.111111 
                0.902950 0.617650 0.250000 
                0.902950 0.617650 0.250000 
                0.902950 0.617650 0.250000 
                0.902950 0.617650 0.250000 
                0.928111 0.716778 0.444444 
                0.928111 0.716778 0.444444 
                0.928111 0.716778 0.444444 
                0.928111 0.716778 0.444444 
                0.928111 0.716778 0.444444 
                0.960461 0.844228 0.694444 
                0.960461 0.844228 0.694444 
                0.960461 0.844228 0.694444 
                0.960461 0.844228 0.694444 
                0.960461 0.844228 0.694444 
                0.960461 0.844228 0.694444 
                1.000000 1.000000 1.000000 
                1.000000 1.000000 1.000000 
                1.000000 1.000000 1.000000 
                1.000000 1.000000 1.000000 
                1.000000 1.000000 1.000000 
                1.000000 1.000000 1.000000 
                1.000000 1.000000 1.000000 
                1.000000 1.000000 1.000000 
                1.000000 1.000000 1.000000 
                1.000000 1.000000 1.000000 
                1.000000 1.000000 1.000000 
                1.000000 1.000000 1.000000 
                1.000000 1.000000 1.000000 
                1.000000 1.000000 1.000000 
                1.000000 1.000000 1.000000 
                1.000000 1.000000 1.000000 
                0.874194 0.504361 0.027778 
                0.884978 0.546844 0.111111 
                0.884978 0.546844 0.111111 
                0.902950 0.617650 0.250000 
                0.902950 0.617650 0.250000 
                0.902950 0.617650 0.250000 
                0.928111 0.716778 0.444444 
                0.928111 0.716778 0.444444 
                0.928111 0.716778 0.444444 
                0.928111 0.716778 0.444444 
                0.960461 0.844228 0.694444 
                0.960461 0.844228 0.694444 
                0.960461 0.844228 0.694444 
                0.960461 0.844228 0.694444 
                0.960461 0.844228 0.694444 
                1.000000 1.000000 1.000000 
                1.000000 1.000000 1.000000 
                1.000000 1.000000 1.000000 
                1.000000 1.000000 1.000000 
                1.000000 1.000000 1.000000 
                1.000000 1.000000 1.000000 
                1.000000 1.000000 1.000000 
                1.000000 1.000000 1.000000 
                1.000000 1.000000 1.000000 
                1.000000 1.000000 1.000000 
                1.000000 1.000000 1.000000 
                1.000000 1.000000 1.000000 
                0.874194 0.504361 0.027778 
                0.874194 0.504361 0.027778 
                0.884978 0.546844 0.111111 
                0.884978 0.546844 0.111111 
                0.884978 0.546844 0.111111 
                0.902950 0.617650 0.250000 
                0.902950 0.617650 0.250000 
                0.902950 0.617650 0.250000 
                0.902950 0.617650 0.250000 
                0.928111 0.716778 0.444444 
                0.928111 0.716778 0.444444 
                0.928111 0.716778 0.444444 
                0.928111 0.716778 0.444444 
                0.928111 0.716778 0.444444 
                0.960461 0.844228 0.694444 
                0.960461 0.844228 0.694444 
                0.960461 0.844228 0.694444 
                0.960461 0.844228 0.694444 
                0.960461 0.844228 0.694444 
                0.960461 0.844228 0.694444 
                1.000000 1.000000 1.000000 
                1.000000 1.000000 1.000000 
                1.000000 1.000000 1.000000 
                1.000000 1.000000 1.000000 
                1.000000 1.000000 1.000000 
                1.000000 1.000000 1.000000 
                1.000000 1.000000 1.000000 
                1.000000 1.000000 1.000000 
                1.000000 1.000000 1.000000 
                1.000000 1.000000 1.000000 
                1.000000 1.000000 1.000000 
                1.000000 1.000000 1.000000 
                1.000000 1.000000 1.000000 
                1.000000 1.000000 1.000000 
                1.000000 1.000000 1.000000 
                1.000000 1.000000 1.000000 
                0.874194 0.504361 0.027778 
                0.884978 0.546844 0.111111 
                0.884978 0.546844 0.111111 
                0.902950 0.617650 0.250000 
                0.902950 0.617650 0.250000 
                0.902950 0.617650 0.250000 
                0.928111 0.716778 0.444444 
                0.928111 0.716778 0.444444 
                0.928111 0.716778 0.444444 
                0.928111 0.716778 0.444444 
                0.960461 0.844228 0.694444 
                0.960461 0.844228 0.694444 
                0.960461 0.844228 0.694444 
                0.960461 0.844228 0.694444 
                0.960461 0.844228 0.694444 
                1.000000 1.000000 1.000000 
                1.000000 1.000000 1.000000 
                1.000000 1.000000 1.000000 
                1.000000 1.000000 1.000000 
                1.000000 1.000000 1.000000 
                1.000000 1.000000 1.000000 
                1.000000 1.000000 1.000000 
                1.000000 1.000000 1.000000 
                1.000000 1.000000 1.000000 
                1.000000 1.000000 1.000000 
                1.000000 1.000000 1.000000 
                1.000000 1.000000 1.000000 
                1.000000 1.000000 1.000000 
                1.000000 1.000000 1.000000 
                1.000000 1.000000 1.000000 
                1.000000 1.000000 1.000000 
                1.000000 1.000000 1.000000 
                1.000000 1.000000 1.000000 
                1.000000 1.000000 1.000000 
                1.000000 1.000000 1.000000 
                1.000000 1.000000 1.000000 
                1.000000 1.000000 1.000000 
                1.000000 1.000000 1.000000 
                1.000000 1.000000 1.000000 
                1.000000 1.000000 1.000000 
                1.000000 1.000000 1.000000 
                1.000000 1.000000 1.000000 
                1.000000 1.000000 1.000000 
                1.000000 1.000000 1.000000 
                1.000000 1.000000 1.000000 
                1.000000 1.000000 1.000000 
                1.000000 1.000000 1.000000 
                1.000000 1.000000 1.000000 
                1.000000 1.000000 1.000000 
                1.000000 1.000000 1.000000 
                1.000000 1.000000 1.000000 
                1.000000 1.000000 1.000000 
                1.000000 1.000000 1.000000 
                1.000000 1.000000 1.000000 
                1.000000 1.000000 1.000000 
                1.000000 1.000000 1.000000 
                1.000000 1.000000 1.000000 
                1.000000 1.000000 1.000000 
                1.000000 1.000000 1.000000 
                1.000000 1.000000 1.000000 
                1.000000 1.000000 1.000000 
                1.000000 1.000000 1.000000 
                1.000000 1.000000 1.000000 
                1.000000 1.000000 1.000000 
                1.000000 1.000000 1.000000 
                1.000000 1.000000 1.000000 
                1.000000 1.000000 1.000000 
                1.000000 1.000000 1.000000 
                1.000000 1.000000 1.000000 
                1.000000 1.000000 1.000000 
                1.000000 1.000000 1.000000 
                1.000000 1.000000 1.000000 
                1.000000 1.000000 1.000000 
                1.000000 1.000000 1.000000 
                0.884978 0.546844 0.111111 
                0.902950 0.617650 0.250000 
                0.902950 0.617650 0.250000 
                0.928111 0.716778 0.444444 
                0.928111 0.716778 0.444444 
                0.928111 0.716778 0.444444 
                0.960461 0.844228 0.694444 
                0.960461 0.844228 0.694444 
                0.960461 0.844228 0.694444 
                0.960461 0.844228 0.694444 
                1.000000 1.000000 1.000000 
                1.000000 1.000000 1.000000 
                1.000000 1.000000 1.000000 
                1.000000 1.000000 1.000000 
                1.000000 1.000000 1.000000 
                1.000000 1.000000 1.000000 
                1.000000 1.000000 1.000000 
                1.000000 1.000000 1.000000 
                1.000000 1.000000 1.000000 
                1.000000 1.000000 1.000000 
                1.000000 1.000000 1.000000 
                1.000000 1.000000 1.000000 
                1.000000 1.000000 1.000000 
                1.000000 1.000000 1.000000 
                1.000000 1.000000 1.000000 
                1.000000 1.000000 1.000000 
                1.000000 1.000000 1.000000 
                1.000000 1.000000 1.000000 
                1.000000 1.000000 1.000000 
                1.000000 1.000000 1.000000 
                1.000000 1.000000 1.000000 
                1.000000 1.000000 1.000000 
                1.000000 1.000000 1.000000 
                1.000000 1.000000 1.000000 
                1.000000 1.000000 1.000000 
                0.884978 0.546844 0.111111 
                0.902950 0.617650 0.250000 
                0.902950 0.617650 0.250000 
                0.928111 0.716778 0.444444 
                0.928111 0.716778 0.444444 
                0.928111 0.716778 0.444444 
                0.960461 0.844228 0.694444 
                0.960461 0.844228 0.694444 
                0.960461 0.844228 0.694444 
                0.960461 0.844228 0.694444 
                1.000000 1.000000 1.000000 
                1.000000 1.000000 1.000000 
                1.000000 1.000000 1.000000 
                1.000000 1.000000 1.000000 
                1.000000 1.000000 1.000000 
                1.000000 1.000000 1.000000 
                1.000000 1.000000 1.000000 
                1.000000 1.000000 1.000000 
                1.000000 1.000000 1.000000 
                1.000000 1.000000 1.000000 
                1.000000 1.000000 1.000000 
                1.000000 1.000000 1.000000 
                1.000000 1.000000 1.000000 
                1.000000 1.000000 1.000000 
                1.000000 1.000000 1.000000 
                1.000000 1.000000 1.000000 
                1.000000 1.000000 1.000000 
                1.000000 1.000000 1.000000 
                1.000000 1.000000 1.000000 
                1.000000 1.000000 1.000000 
                1.000000 1.000000 1.000000 
                1.000000 1.000000 1.000000 
                1.000000 1.000000 1.000000 
                1.000000 1.000000 1.000000 
                1.000000 1.000000 1.000000 
                1.000000 1.000000 1.000000 
                1.000000 1.000000 1.000000 
                1.000000 1.000000 1.000000 
                1.000000 1.000000 1.000000 
                1.000000 1.000000 1.000000 
                1.000000 1.000000 1.000000 
                1.000000 1.000000 1.000000 
                1.000000 1.000000 1.000000 
                1.000000 1.000000 1.000000 
                1.000000 1.000000 1.000000 
                1.000000 1.000000 1.000000 
                1.000000 1.000000 1.000000 
                1.000000 1.000000 1.000000 
                1.000000 1.000000 1.000000 
                1.000000 1.000000 1.000000 
                1.000000 1.000000 1.000000 
                1.000000 1.000000 1.000000 
                1.000000 1.000000 1.000000 
                1.000000 1.000000 1.000000 
                1.000000 1.000000 1.000000 
                1.000000 1.000000 1.000000 
                1.000000 1.000000 1.000000 
                1.000000 1.000000 1.000000 
                1.000000 1.000000 1.000000 
                1.000000 1.000000 1.000000 
                1.000000 1.000000 1.000000 
                1.000000 1.000000 1.000000 
                1.000000 1.000000 1.000000 
                1.000000 1.000000 1.000000 
                1.000000 1.000000 1.000000 
                1.000000 1.000000 1.000000 
                1.000000 1.000000 1.000000 
                1.000000 1.000000 1.000000 
                1.000000 1.000000 1.000000 
                1.000000 1.000000 1.000000 
                1.000000 1.000000 1.000000 
                1.000000 1.000000 1.000000 
                1.000000 1.000000 1.000000 
                1.000000 1.000000 1.000000 
                1.000000 1.000000 1.000000 
            ]
        }
    }
}
            ]
        }
        
        
        
        Transform {
            translation 3 0 0
            children [
    
# Radially decreasing growth, final state, cutaway view.

Shape {
    appearance Appearance {
        material Material {
            diffuseColor 1 1 1
        }
    }
    geometry IndexedFaceSet {
        solid TRUE
        convex FALSE
        creaseAngle 1  # radians
        colorPerVertex TRUE
        coord Coordinate {
            point [
                # Mesh vertexes: 360 items

                -0.000008 -0.000203 -0.000040 
                -0.003148 0.277743 0.456044 
                0.447770 -0.003011 0.278970 
                0.000219 -0.000553 1.044343 
                0.524584 0.322797 0.852540 
                0.879896 -0.004218 0.544038 
                -0.000938 0.276931 1.476356 
                0.537013 0.000146 1.404307 
                1.276030 -0.002273 0.790011 
                -0.000061 0.000041 1.851222 
                0.506526 0.269459 1.763060 
                0.941946 -0.000140 1.595537 
                1.558462 -0.000052 0.964247 
                -0.000360 0.242930 2.118250 
                0.481301 -0.000371 2.075040 
                0.888427 0.251404 1.919791 
                1.262525 -0.000100 1.716180 
                1.579370 0.264193 1.404015 
                1.793058 0.000222 1.109860 
                -0.000082 0.000048 2.334615 
                0.001030 0.443039 2.291121 
                0.447666 0.222655 2.278566 
                0.831787 -0.000093 2.178721 
                0.000979 0.864067 2.161809 
                0.423686 0.669751 2.193140 
                0.820577 0.453354 2.136461 
                1.181117 0.230666 1.999196 
                1.508124 0.000011 1.780315 
                -0.000551 1.212071 1.961547 
                0.380848 1.099579 2.017632 
                0.786543 0.929077 1.993153 
                1.167831 0.721362 1.891668 
                1.506441 0.486019 1.718978 
                1.783578 0.234191 1.482008 
                1.960854 -0.000588 1.212540 
                -0.446358 0.002760 0.277109 
                -0.522536 0.322961 0.849849 
                -0.880646 0.003517 0.545317 
                -0.537074 -0.000289 1.404486 
                -0.962593 0.318650 1.110438 
                -1.276445 0.002327 0.790007 
                -0.506681 0.268904 1.762336 
                -0.942135 0.000220 1.595565 
                -1.558712 0.000172 0.964132 
                -0.481467 0.000471 2.075036 
                -0.888143 0.251896 1.919494 
                -1.262750 0.000208 1.716144 
                -1.578611 0.264424 1.403359 
                -1.793290 -0.000099 1.109693 
                -0.384632 1.098332 2.014917 
                -0.422631 0.671507 2.192786 
                -0.787176 0.928641 1.989151 
                -0.447320 0.223624 2.278913 
                -0.819973 0.454089 2.136127 
                -1.166532 0.721748 1.888821 
                -0.831973 0.000194 2.178707 
                -1.180814 0.230757 1.998882 
                -1.504974 0.486695 1.717512 
                -1.508369 0.000094 1.780250 
                -1.782730 0.235012 1.481468 
                -1.961103 0.000703 1.212336 
                0.003199 0.277709 -0.456141 
                0.446346 0.002633 -0.277186 
                -0.000230 -0.000612 -1.044421 
                0.522578 0.322818 -0.849934 
                0.880633 0.003318 -0.545392 
                0.000974 0.276846 -1.476446 
                0.537060 -0.000462 -1.404561 
                0.962628 0.318420 -1.110525 
                1.276431 0.002059 -0.790081 
                0.000047 -0.000066 -1.851296 
                0.506713 0.268716 -1.762423 
                0.942121 -0.000033 -1.595639 
                1.558697 -0.000153 -0.964205 
                0.000388 0.242808 -2.118338 
                0.481453 0.000269 -2.075109 
                0.888171 0.251635 -1.919579 
                1.262736 -0.000105 -1.716217 
                1.578638 0.264075 -1.403444 
                1.793275 -0.000469 -1.109765 
                0.000749 1.211957 -1.961690 
                -0.000842 0.863942 -2.161933 
                0.384809 1.098148 -2.015048 
                -0.000966 0.442906 -2.291220 
                0.422734 0.671308 -2.192895 
                0.787321 0.928390 -1.989268 
                0.000067 -0.000088 -2.334689 
                0.447345 0.223417 -2.278998 
                0.820037 0.453826 -2.136223 
                1.166638 0.721440 -1.888926 
                0.831959 -0.000073 -2.178780 
                1.180839 0.230442 -1.998966 
                1.505038 0.486342 -1.717606 
                1.508355 -0.000263 -1.780323 
                1.782752 0.234625 -1.481551 
                1.961089 0.000301 -1.212409 
                -0.447787 -0.002915 -0.279046 
                -0.524542 0.322843 -0.852643 
                -0.879911 -0.004082 -0.544113 
                -0.537027 0.000158 -1.404381 
                -1.276044 -0.002096 -0.790084 
                -0.506494 0.269444 -1.763152 
                -0.941961 -0.000071 -1.595610 
                -1.558476 0.000162 -0.964320 
                -0.481316 -0.000410 -2.075113 
                -0.888400 0.251444 -1.919882 
                -1.262540 0.000015 -1.716253 
                -1.579344 0.264380 -1.404107 
                -1.793073 0.000463 -1.109933 
                -0.447642 0.222598 -2.278653 
                -0.831802 -0.000080 -2.178794 
                -0.423584 0.669696 -2.193256 
                -0.820514 0.453368 -2.136565 
                -1.181093 0.230748 -1.999286 
                -1.508139 0.000161 -1.780388 
                -0.380671 1.099528 -2.017774 
                -0.786399 0.929097 -1.993289 
                -1.167725 0.721451 -1.891792 
                -1.506377 0.486173 -1.719086 
                -1.783556 0.234405 -1.482098 
                -1.960869 -0.000328 -1.212613 
                -1.211050 1.961537 0.000484 
                -0.863715 2.162148 -0.001097 
                -1.100655 2.015694 0.382274 
                -0.442748 2.291338 -0.001209 
                -0.671695 2.193683 0.422511 
                -0.930267 1.990171 0.787481 
                0.000192 2.334689 -0.000104 
                -0.223413 2.279150 0.447299 
                -0.453985 2.136733 0.820329 
                -0.721354 1.889007 1.167306 
                0.443124 2.291256 0.001004 
                0.222750 2.278726 0.447818 
                0.000027 2.178872 0.832151 
                -0.230377 1.998671 1.180996 
                -0.485510 1.717407 1.503748 
                0.864066 2.161984 0.000899 
                0.670207 2.193814 0.423739 
                0.453578 2.136824 0.821064 
                0.230651 1.998817 1.181422 
                0.000119 1.779281 1.507484 
                -0.235094 1.482472 1.779713 
                1.211354 1.961303 -0.000670 
                1.102246 2.018162 0.378527 
                0.930991 1.993802 0.786830 
                0.721241 1.891491 1.168506 
                0.485116 1.718680 1.505119 
                0.234496 1.482947 1.780666 
                1.100973 2.015460 -0.382457 
                0.672052 2.193532 -0.422708 
                0.930585 1.989949 -0.787659 
                0.223787 2.279082 -0.447503 
                0.454336 2.136600 -0.820521 
                0.721660 1.888804 -1.167476 
                -0.222375 2.278741 -0.448023 
                0.000332 2.178822 -0.832349 
                0.230707 1.998559 -1.181180 
                0.485791 1.717231 -1.503911 
                -0.669848 2.193915 -0.423942 
                -0.453226 2.136860 -0.821263 
                -0.230321 1.998790 -1.181612 
                0.000175 1.779192 -1.507658 
                0.235337 1.482326 -1.779866 
                -1.101926 2.018350 -0.378723 
                -0.930670 1.993930 -0.787028 
                -0.720933 1.891556 -1.168698 
                -0.484834 1.718680 -1.505298 
                -0.234253 1.482886 -1.780828 
                1.043104 0.000258 0.001447 
                1.479154 0.001053 -0.277546 
                1.479109 -0.001124 0.277791 
                1.777332 0.000331 -0.514160 
                1.853486 -0.000095 0.000114 
                1.777216 -0.000518 0.514356 
                2.005788 0.000860 -0.711673 
                2.120264 0.000146 -0.243233 
                2.120220 -0.000402 0.243478 
                2.005649 -0.001114 0.711868 
                2.162740 -0.001296 -0.865085 
                2.016205 0.381637 -1.101961 
                2.292968 -0.001366 -0.443691 
                2.195401 0.422517 -0.673024 
                1.991328 0.787614 -0.932097 
                2.336698 -0.000150 0.000141 
                2.281427 0.447620 -0.223887 
                2.138898 0.821102 -0.454958 
                1.890362 1.168655 -0.723423 
                2.292888 0.001066 0.443962 
                2.280777 0.448189 0.223190 
                2.180988 0.833042 0.000033 
                2.000685 1.182542 -0.230895 
                1.718070 1.506980 -0.486933 
                2.162570 0.001000 0.865308 
                2.195023 0.423887 0.671277 
                2.138398 0.821733 0.454368 
                2.000509 1.182808 0.231102 
                1.780704 1.509899 0.000082 
                1.481024 1.783796 -0.234497 
                2.018318 0.378133 1.103042 
                1.994336 0.786905 0.932259 
                1.892259 1.169526 0.722913 
                1.718999 1.508018 0.486339 
                1.481363 1.784607 0.233724 
                -1.043119 0.000460 -0.001521 
                -1.479169 0.001329 0.277472 
                -1.479123 -0.000880 -0.277865 
                -1.777346 0.000667 0.514087 
                -1.853500 0.000226 -0.000187 
                -1.777230 -0.000241 -0.514429 
                -2.005803 0.001242 0.711600 
                -2.120279 0.000521 0.243160 
                -2.120235 -0.000056 -0.243551 
                -2.005664 -0.000814 -0.711941 
                -2.162755 -0.000881 0.865013 
                -2.016162 0.382042 1.101871 
                -2.292983 -0.000954 0.443618 
                -2.195355 0.422927 0.672931 
                -1.991226 0.788008 0.931989 
                -2.336712 0.000243 -0.000214 
                -2.281378 0.448019 0.223789 
                -2.138795 0.821495 0.454843 
                -1.890204 1.169028 0.723296 
                -2.292902 0.001427 -0.444035 
                -2.280728 0.448562 -0.223290 
                -2.180885 0.833416 -0.000154 
                -2.000529 1.182908 0.230757 
                -1.717857 1.507321 0.486784 
                -2.162585 0.001314 -0.865380 
                -2.194976 0.424219 -0.671378 
                -2.138294 0.822074 -0.454495 
                -2.000353 1.183147 -0.231248 
                -1.780494 1.510224 -0.000243 
                -1.480760 1.784091 0.234326 
                -2.018275 0.378410 -1.103142 
                -1.994233 0.787192 -0.932388 
                -1.892099 1.169816 -0.723067 
                -1.718784 1.508302 -0.486511 
                -1.481098 1.784874 -0.233905 
                0.683814 1.356883 1.772872 
                0.955211 1.552933 1.460569 
                1.097808 1.179237 1.691447 
                1.179205 1.690693 1.098839 
                1.347989 1.348048 1.348222 
                1.459462 0.955990 1.552827 
                1.357335 1.772075 0.685635 
                1.552884 1.459679 0.955848 
                1.690650 1.098524 1.179084 
                1.771852 0.685762 1.357182 
                -0.683747 1.355330 1.770446 
                -1.096516 1.177972 1.688992 
                -0.954345 1.551195 1.458708 
                -1.457649 0.955389 1.550995 
                -1.346367 1.346702 1.346677 
                -1.177754 1.688589 1.097623 
                -1.769761 0.685990 1.355790 
                -1.688564 1.097741 1.177983 
                -1.551145 1.458382 0.955206 
                -1.355663 1.770123 0.685641 
                0.683965 1.355106 -1.770586 
                1.096698 1.177683 -1.689119 
                0.954590 1.550938 -1.458855 
                1.457788 0.955048 -1.551109 
                1.346571 1.346385 -1.346810 
                1.178016 1.688308 -1.097777 
                1.769852 0.685610 -1.355891 
                1.688720 1.097378 -1.178103 
                1.551359 1.458047 -0.955346 
                1.355932 1.769830 -0.685803 
                -0.683596 1.356901 -1.773034 
                -0.954964 1.553020 -1.460745 
                -1.097625 1.179330 -1.691602 
                -1.178940 1.690845 -1.099025 
                -1.347783 1.348209 -1.348389 
                -1.459321 0.956151 -1.552969 
                -1.357064 1.772288 -0.685824 
                -1.552668 1.459903 -0.956022 
                -1.690493 1.098750 -1.179236 
                -1.771759 0.685985 -1.357305 
                0.259645 0.015078 0.660887 
                0.746518 0.001019 0.985993 
                0.262610 0.003929 1.632179 
                -0.262683 -0.003904 1.632213 
                1.143892 -0.000332 1.202790 
                0.707065 0.003183 1.846858 
                1.448856 -0.000918 1.344331 
                0.233667 0.001500 2.210375 
                -0.233830 -0.001402 2.210372 
                1.044271 0.001980 1.964848 
                1.689527 -0.001352 1.443187 
                -0.746717 -0.001195 0.986297 
                -1.144168 0.000354 1.202867 
                -0.707229 -0.003091 1.846858 
                -1.449109 0.001025 1.344263 
                -1.044471 -0.001875 1.964823 
                -1.689786 0.001465 1.443067 
                -0.259655 0.015094 -0.660966 
                0.746703 -0.001384 -0.986371 
                0.262669 -0.004043 -1.632287 
                -0.262624 0.003881 -1.632253 
                1.144154 0.000087 -1.202941 
                0.707214 -0.003318 -1.846932 
                1.449095 0.000700 -1.344336 
                0.233816 -0.001570 -2.210446 
                -0.233682 0.001411 -2.210448 
                1.044456 -0.002166 -1.964896 
                1.689772 0.001096 -1.443140 
                -0.746531 0.001094 -0.986067 
                -1.143907 -0.000204 -1.202863 
                -0.707079 0.003197 -1.846931 
                -1.448871 -0.000748 -1.344403 
                -1.044285 0.002042 -1.964921 
                -1.689542 -0.001150 -1.443259 
                0.267161 -0.000421 1.225859 
                -0.267091 0.000059 1.226017 
                0.927426 0.157511 0.833159 
                1.185430 -0.002291 0.416212 
                -1.185639 0.002376 0.415965 
                0.267078 -0.000057 -1.226093 
                -0.267175 -0.000444 -1.225934 
                1.185625 0.002138 -0.416039 
                -0.927416 0.157629 -0.833246 
                -1.185445 -0.002101 -0.416286 
                0.495979 0.156730 0.565375 
                -0.531101 0.163772 1.128115 
                -0.926412 0.160657 0.830850 
                0.531116 0.163613 -1.128195 
                0.926423 0.160444 -0.830931 
                -0.495963 0.156802 -0.565464 
                0.522658 -0.000677 0.846314 
                0.532686 0.163516 1.128890 
                0.961544 -0.000043 1.109880 
                -0.491892 0.160235 0.563890 
                -0.748342 0.001758 0.145684 
                -0.522680 0.000317 0.846538 
                -0.961817 0.000014 1.110101 
                0.491909 0.160098 -0.563972 
                0.748328 0.001586 -0.145759 
                0.522665 0.000173 -0.846613 
                0.961803 -0.000217 -1.110175 
                -0.522671 -0.000630 -0.846389 
                -0.532672 0.163545 -1.128979 
                -0.961559 0.000060 -1.109953 
                -0.001358 0.144420 0.752265 
                -0.259618 0.304367 0.656690 
                0.748583 -0.001967 0.144902 
                -0.258861 0.163026 0.943912 
                0.001376 0.144376 -0.752353 
                0.259663 0.304278 -0.656778 
                0.258878 0.162925 -0.943995 
                -0.748598 -0.001814 -0.144977 
                0.267164 0.138759 1.438766 
                -0.267153 0.138723 -1.438849 
                -0.268734 0.138737 1.439888 
                0.268745 0.138608 -1.439970 
                1.304441 0.000224 1.280176 
                -1.304696 -0.000126 1.280158 
                1.304682 -0.000425 -1.280231 
                -1.304456 0.000375 -1.280249 
                0.253232 0.134750 1.807141 
                -0.253224 0.134689 -1.807224 
            ]
        }
        coordIndex [
            # Polygons: 716 items

            0 2 1 -1
            0 1 35 -1
            0 62 2 -1
            0 35 96 -1
            0 61 62 -1
            0 96 61 -1
            278 1 2 -1
            1 331 35 -1
            278 342 1 -1
            1 343 331 -1
            343 1 342 -1
            2 5 322 -1
            2 344 5 -1
            62 336 2 -1
            278 2 322 -1
            336 344 2 -1
            3 312 6 -1
            313 3 6 -1
            278 328 3 -1
            278 3 342 -1
            312 3 328 -1
            313 333 3 -1
            333 345 3 -1
            342 3 345 -1
            328 279 4 -1
            279 329 4 -1
            312 328 4 -1
            312 4 329 -1
            5 8 314 -1
            5 315 8 -1
            168 315 5 -1
            344 168 5 -1
            279 5 314 -1
            328 5 279 -1
            322 5 328 -1
            280 9 6 -1
            6 9 281 -1
            280 6 350 -1
            6 281 352 -1
            312 350 6 -1
            352 313 6 -1
            7 11 10 -1
            280 7 10 -1
            11 7 330 -1
            279 7 329 -1
            279 330 7 -1
            280 350 7 -1
            312 329 7 -1
            312 7 350 -1
            8 173 12 -1
            8 12 354 -1
            170 173 8 -1
            315 170 8 -1
            330 8 282 -1
            282 8 354 -1
            314 8 330 -1
            9 14 13 -1
            44 9 13 -1
            9 358 14 -1
            44 41 9 -1
            281 9 41 -1
            280 358 9 -1
            283 10 11 -1
            283 14 10 -1
            358 10 14 -1
            280 10 358 -1
            11 16 15 -1
            283 11 15 -1
            16 11 354 -1
            330 282 11 -1
            282 354 11 -1
            12 18 17 -1
            284 12 17 -1
            12 177 18 -1
            173 177 12 -1
            354 12 284 -1
            285 13 14 -1
            285 19 13 -1
            13 19 286 -1
            13 286 44 -1
            14 15 22 -1
            283 15 14 -1
            14 22 21 -1
            285 14 21 -1
            287 15 16 -1
            287 22 15 -1
            16 17 27 -1
            284 17 16 -1
            16 27 26 -1
            287 16 26 -1
            354 284 16 -1
            288 17 18 -1
            288 27 17 -1
            18 34 33 -1
            288 18 33 -1
            18 192 34 -1
            177 192 18 -1
            19 21 20 -1
            20 52 19 -1
            285 21 19 -1
            286 19 52 -1
            24 20 21 -1
            20 24 23 -1
            23 50 20 -1
            52 20 50 -1
            25 21 22 -1
            21 25 24 -1
            22 26 25 -1
            287 26 22 -1
            29 23 24 -1
            23 29 28 -1
            28 49 23 -1
            50 23 49 -1
            30 24 25 -1
            24 30 29 -1
            31 25 26 -1
            25 31 30 -1
            32 26 27 -1
            26 32 31 -1
            27 33 32 -1
            288 33 27 -1
            28 29 147 -1
            28 141 49 -1
            141 28 147 -1
            29 30 238 -1
            238 147 29 -1
            30 31 240 -1
            240 238 30 -1
            31 32 243 -1
            243 240 31 -1
            32 33 247 -1
            247 243 32 -1
            33 34 198 -1
            198 247 33 -1
            192 198 34 -1
            37 35 331 -1
            37 332 35 -1
            35 332 96 -1
            37 331 36 -1
            36 333 37 -1
            343 36 331 -1
            333 36 345 -1
            343 345 36 -1
            37 40 316 -1
            37 324 40 -1
            37 316 203 -1
            37 203 332 -1
            289 324 37 -1
            289 37 333 -1
            42 38 41 -1
            281 41 38 -1
            42 334 38 -1
            352 281 38 -1
            323 38 289 -1
            289 38 334 -1
            38 323 313 -1
            38 313 352 -1
            324 39 40 -1
            39 334 40 -1
            289 39 324 -1
            289 334 39 -1
            40 43 206 -1
            40 355 43 -1
            40 206 204 -1
            316 40 204 -1
            290 40 334 -1
            290 355 40 -1
            41 291 42 -1
            41 44 291 -1
            46 42 45 -1
            291 45 42 -1
            46 355 42 -1
            290 334 42 -1
            290 42 355 -1
            43 47 48 -1
            292 47 43 -1
            43 48 209 -1
            43 209 206 -1
            292 43 355 -1
            55 45 44 -1
            291 44 45 -1
            55 44 52 -1
            286 52 44 -1
            45 293 46 -1
            45 55 293 -1
            58 47 46 -1
            292 46 47 -1
            58 46 56 -1
            293 56 46 -1
            292 355 46 -1
            47 294 48 -1
            47 58 294 -1
            48 59 60 -1
            294 59 48 -1
            48 60 213 -1
            48 213 209 -1
            49 51 50 -1
            49 248 51 -1
            248 49 141 -1
            53 50 51 -1
            50 53 52 -1
            51 54 53 -1
            51 249 54 -1
            249 51 248 -1
            55 52 53 -1
            56 53 54 -1
            53 56 55 -1
            54 57 56 -1
            54 251 57 -1
            251 54 249 -1
            293 55 56 -1
            58 56 57 -1
            57 59 58 -1
            57 254 59 -1
            254 57 251 -1
            294 58 59 -1
            59 214 60 -1
            214 59 254 -1
            60 214 213 -1
            61 335 62 -1
            295 61 96 -1
            295 346 61 -1
            61 347 335 -1
            347 61 346 -1
            65 62 335 -1
            65 336 62 -1
            317 63 66 -1
            63 318 66 -1
            295 339 63 -1
            295 63 346 -1
            317 337 63 -1
            318 63 339 -1
            337 348 63 -1
            346 63 348 -1
            65 335 64 -1
            64 337 65 -1
            347 64 335 -1
            337 64 348 -1
            347 348 64 -1
            65 69 319 -1
            65 326 69 -1
            65 319 168 -1
            65 168 336 -1
            296 326 65 -1
            296 65 337 -1
            66 70 297 -1
            298 70 66 -1
            66 297 353 -1
            298 66 351 -1
            353 317 66 -1
            318 351 66 -1
            72 67 71 -1
            297 71 67 -1
            72 338 67 -1
            325 67 296 -1
            296 67 338 -1
            353 297 67 -1
            67 325 317 -1
            67 317 353 -1
            326 68 69 -1
            68 338 69 -1
            296 68 326 -1
            296 338 68 -1
            69 73 171 -1
            69 356 73 -1
            69 171 169 -1
            319 69 169 -1
            299 69 338 -1
            299 356 69 -1
            75 71 70 -1
            297 70 71 -1
            75 70 74 -1
            70 104 74 -1
            70 359 104 -1
            298 359 70 -1
            71 300 72 -1
            71 75 300 -1
            77 72 76 -1
            300 76 72 -1
            77 356 72 -1
            299 338 72 -1
            299 72 356 -1
            73 78 79 -1
            301 78 73 -1
            73 79 174 -1
            73 174 171 -1
            301 73 356 -1
            74 302 75 -1
            74 86 302 -1
            303 86 74 -1
            303 74 104 -1
            90 76 75 -1
            300 75 76 -1
            90 75 87 -1
            302 87 75 -1
            76 304 77 -1
            76 90 304 -1
            93 78 77 -1
            301 77 78 -1
            93 77 91 -1
            304 91 77 -1
            301 356 77 -1
            78 305 79 -1
            78 93 305 -1
            79 94 95 -1
            305 94 79 -1
            79 95 178 -1
            79 178 174 -1
            80 82 81 -1
            81 115 80 -1
            80 162 82 -1
            80 115 167 -1
            162 80 167 -1
            84 81 82 -1
            81 84 83 -1
            83 111 81 -1
            115 81 111 -1
            82 85 84 -1
            82 258 85 -1
            258 82 162 -1
            87 83 84 -1
            83 87 86 -1
            86 109 83 -1
            111 83 109 -1
            88 84 85 -1
            84 88 87 -1
            85 89 88 -1
            85 259 89 -1
            259 85 258 -1
            302 86 87 -1
            303 109 86 -1
            90 87 88 -1
            91 88 89 -1
            88 91 90 -1
            89 92 91 -1
            89 261 92 -1
            261 89 259 -1
            304 90 91 -1
            93 91 92 -1
            92 94 93 -1
            92 264 94 -1
            264 92 261 -1
            305 93 94 -1
            94 179 95 -1
            179 94 264 -1
            95 179 178 -1
            96 98 327 -1
            96 349 98 -1
            295 96 327 -1
            332 349 96 -1
            339 306 97 -1
            306 340 97 -1
            318 339 97 -1
            318 97 340 -1
            98 100 320 -1
            98 321 100 -1
            203 321 98 -1
            349 203 98 -1
            306 98 320 -1
            339 98 306 -1
            327 98 339 -1
            99 102 101 -1
            298 99 101 -1
            102 99 341 -1
            298 351 99 -1
            306 99 340 -1
            306 341 99 -1
            318 340 99 -1
            318 99 351 -1
            100 208 103 -1
            100 103 357 -1
            205 208 100 -1
            321 205 100 -1
            341 100 307 -1
            307 100 357 -1
            320 100 341 -1
            308 101 102 -1
            308 104 101 -1
            359 101 104 -1
            298 101 359 -1
            102 106 105 -1
            308 102 105 -1
            106 102 357 -1
            341 307 102 -1
            307 357 102 -1
            103 108 107 -1
            309 103 107 -1
            103 212 108 -1
            208 212 103 -1
            357 103 309 -1
            104 105 110 -1
            308 105 104 -1
            104 110 109 -1
            303 104 109 -1
            310 105 106 -1
            310 110 105 -1
            106 107 114 -1
            309 107 106 -1
            106 114 113 -1
            310 106 113 -1
            357 309 106 -1
            311 107 108 -1
            311 114 107 -1
            108 120 119 -1
            311 108 119 -1
            108 227 120 -1
            212 227 108 -1
            112 109 110 -1
            109 112 111 -1
            110 113 112 -1
            310 113 110 -1
            116 111 112 -1
            111 116 115 -1
            117 112 113 -1
            112 117 116 -1
            118 113 114 -1
            113 118 117 -1
            114 119 118 -1
            311 119 114 -1
            115 116 268 -1
            268 167 115 -1
            116 117 270 -1
            270 268 116 -1
            117 118 273 -1
            273 270 117 -1
            118 119 277 -1
            277 273 118 -1
            119 120 233 -1
            233 277 119 -1
            227 233 120 -1
            121 123 122 -1
            122 163 121 -1
            123 121 232 -1
            163 237 121 -1
            232 121 237 -1
            125 122 123 -1
            122 125 124 -1
            124 158 122 -1
            163 122 158 -1
            123 126 125 -1
            126 123 257 -1
            232 257 123 -1
            128 124 125 -1
            124 128 127 -1
            127 154 124 -1
            158 124 154 -1
            129 125 126 -1
            125 129 128 -1
            126 130 129 -1
            130 126 253 -1
            257 253 126 -1
            132 127 128 -1
            127 132 131 -1
            131 151 127 -1
            154 127 151 -1
            133 128 129 -1
            128 133 132 -1
            134 129 130 -1
            129 134 133 -1
            130 135 134 -1
            135 130 250 -1
            253 250 130 -1
            137 131 132 -1
            131 137 136 -1
            136 149 131 -1
            151 131 149 -1
            138 132 133 -1
            132 138 137 -1
            139 133 134 -1
            133 139 138 -1
            140 134 135 -1
            134 140 139 -1
            135 141 140 -1
            141 135 248 -1
            250 248 135 -1
            143 136 137 -1
            136 143 142 -1
            142 148 136 -1
            149 136 148 -1
            144 137 138 -1
            137 144 143 -1
            145 138 139 -1
            138 145 144 -1
            146 139 140 -1
            139 146 145 -1
            147 140 141 -1
            140 147 146 -1
            143 202 142 -1
            148 142 197 -1
            197 142 202 -1
            144 244 143 -1
            202 143 244 -1
            145 241 144 -1
            244 144 241 -1
            146 239 145 -1
            241 145 239 -1
            147 238 146 -1
            239 146 238 -1
            148 150 149 -1
            150 148 267 -1
            197 267 148 -1
            152 149 150 -1
            149 152 151 -1
            150 153 152 -1
            153 150 263 -1
            267 263 150 -1
            155 151 152 -1
            151 155 154 -1
            156 152 153 -1
            152 156 155 -1
            153 157 156 -1
            157 153 260 -1
            263 260 153 -1
            159 154 155 -1
            154 159 158 -1
            160 155 156 -1
            155 160 159 -1
            161 156 157 -1
            156 161 160 -1
            157 162 161 -1
            162 157 258 -1
            260 258 157 -1
            164 158 159 -1
            158 164 163 -1
            165 159 160 -1
            159 165 164 -1
            166 160 161 -1
            160 166 165 -1
            167 161 162 -1
            161 167 166 -1
            164 274 163 -1
            237 163 274 -1
            165 271 164 -1
            274 164 271 -1
            166 269 165 -1
            271 165 269 -1
            167 268 166 -1
            269 166 268 -1
            168 169 170 -1
            319 169 168 -1
            168 170 315 -1
            336 168 344 -1
            169 172 170 -1
            169 171 172 -1
            170 172 173 -1
            171 175 172 -1
            171 174 175 -1
            172 176 173 -1
            172 175 176 -1
            173 176 177 -1
            174 180 175 -1
            174 178 180 -1
            175 183 176 -1
            175 180 183 -1
            176 187 177 -1
            176 183 187 -1
            177 187 192 -1
            181 178 179 -1
            178 181 180 -1
            179 182 181 -1
            264 182 179 -1
            184 180 181 -1
            180 184 183 -1
            185 181 182 -1
            181 185 184 -1
            182 186 185 -1
            265 186 182 -1
            182 264 265 -1
            188 183 184 -1
            183 188 187 -1
            189 184 185 -1
            184 189 188 -1
            190 185 186 -1
            185 190 189 -1
            186 191 190 -1
            266 191 186 -1
            186 265 266 -1
            193 187 188 -1
            187 193 192 -1
            194 188 189 -1
            188 194 193 -1
            195 189 190 -1
            189 195 194 -1
            196 190 191 -1
            190 196 195 -1
            191 197 196 -1
            267 197 191 -1
            191 266 267 -1
            198 192 193 -1
            199 193 194 -1
            193 199 198 -1
            200 194 195 -1
            194 200 199 -1
            201 195 196 -1
            195 201 200 -1
            202 196 197 -1
            196 202 201 -1
            247 198 199 -1
            246 199 200 -1
            199 246 247 -1
            245 200 201 -1
            200 245 246 -1
            244 201 202 -1
            201 244 245 -1
            203 204 205 -1
            316 204 203 -1
            203 205 321 -1
            332 203 349 -1
            204 207 205 -1
            204 206 207 -1
            205 207 208 -1
            206 210 207 -1
            206 209 210 -1
            207 211 208 -1
            207 210 211 -1
            208 211 212 -1
            209 215 210 -1
            209 213 215 -1
            210 218 211 -1
            210 215 218 -1
            211 222 212 -1
            211 218 222 -1
            212 222 227 -1
            216 213 214 -1
            213 216 215 -1
            214 217 216 -1
            254 217 214 -1
            219 215 216 -1
            215 219 218 -1
            220 216 217 -1
            216 220 219 -1
            217 221 220 -1
            255 221 217 -1
            217 254 255 -1
            223 218 219 -1
            218 223 222 -1
            224 219 220 -1
            219 224 223 -1
            225 220 221 -1
            220 225 224 -1
            221 226 225 -1
            256 226 221 -1
            221 255 256 -1
            228 222 223 -1
            222 228 227 -1
            229 223 224 -1
            223 229 228 -1
            230 224 225 -1
            224 230 229 -1
            231 225 226 -1
            225 231 230 -1
            226 232 231 -1
            257 232 226 -1
            226 256 257 -1
            233 227 228 -1
            234 228 229 -1
            228 234 233 -1
            235 229 230 -1
            229 235 234 -1
            236 230 231 -1
            230 236 235 -1
            237 231 232 -1
            231 237 236 -1
            277 233 234 -1
            276 234 235 -1
            234 276 277 -1
            275 235 236 -1
            235 275 276 -1
            274 236 237 -1
            236 274 275 -1
            238 240 239 -1
            242 239 240 -1
            239 242 241 -1
            240 243 242 -1
            245 241 242 -1
            241 245 244 -1
            246 242 243 -1
            242 246 245 -1
            243 247 246 -1
            248 250 249 -1
            252 249 250 -1
            249 252 251 -1
            250 253 252 -1
            255 251 252 -1
            251 255 254 -1
            256 252 253 -1
            252 256 255 -1
            253 257 256 -1
            258 260 259 -1
            262 259 260 -1
            259 262 261 -1
            260 263 262 -1
            265 261 262 -1
            261 265 264 -1
            266 262 263 -1
            262 266 265 -1
            263 267 266 -1
            268 270 269 -1
            272 269 270 -1
            269 272 271 -1
            270 273 272 -1
            275 271 272 -1
            271 275 274 -1
            276 272 273 -1
            272 276 275 -1
            273 277 276 -1
            278 322 328 -1
            279 314 330 -1
            289 333 323 -1
            295 327 339 -1
            296 337 325 -1
            306 320 341 -1
            323 333 313 -1
            325 337 317 -1
            343 342 345 -1
            347 346 348 -1
        ]
        colorIndex []
        color Color {
            color [
                # Mesh vertex colours: 360 items
                0.870600 0.490200 0.000000 
                0.874194 0.504361 0.027778 
                0.874194 0.504361 0.027778 
                0.884978 0.546844 0.111111 
                0.884978 0.546844 0.111111 
                0.884978 0.546844 0.111111 
                0.902950 0.617650 0.250000 
                0.902950 0.617650 0.250000 
                0.902950 0.617650 0.250000 
                0.928111 0.716778 0.444444 
                0.928111 0.716778 0.444444 
                0.928111 0.716778 0.444444 
                0.928111 0.716778 0.444444 
                0.960461 0.844228 0.694444 
                0.960461 0.844228 0.694444 
                0.960461 0.844228 0.694444 
                0.960461 0.844228 0.694444 
                0.960461 0.844228 0.694444 
                0.960461 0.844228 0.694444 
                1.000000 1.000000 1.000000 
                1.000000 1.000000 1.000000 
                1.000000 1.000000 1.000000 
                1.000000 1.000000 1.000000 
                1.000000 1.000000 1.000000 
                1.000000 1.000000 1.000000 
                1.000000 1.000000 1.000000 
                1.000000 1.000000 1.000000 
                1.000000 1.000000 1.000000 
                1.000000 1.000000 1.000000 
                1.000000 1.000000 1.000000 
                1.000000 1.000000 1.000000 
                1.000000 1.000000 1.000000 
                1.000000 1.000000 1.000000 
                1.000000 1.000000 1.000000 
                1.000000 1.000000 1.000000 
                0.874194 0.504361 0.027778 
                0.884978 0.546844 0.111111 
                0.884978 0.546844 0.111111 
                0.902950 0.617650 0.250000 
                0.902950 0.617650 0.250000 
                0.902950 0.617650 0.250000 
                0.928111 0.716778 0.444444 
                0.928111 0.716778 0.444444 
                0.928111 0.716778 0.444444 
                0.960461 0.844228 0.694444 
                0.960461 0.844228 0.694444 
                0.960461 0.844228 0.694444 
                0.960461 0.844228 0.694444 
                0.960461 0.844228 0.694444 
                1.000000 1.000000 1.000000 
                1.000000 1.000000 1.000000 
                1.000000 1.000000 1.000000 
                1.000000 1.000000 1.000000 
                1.000000 1.000000 1.000000 
                1.000000 1.000000 1.000000 
                1.000000 1.000000 1.000000 
                1.000000 1.000000 1.000000 
                1.000000 1.000000 1.000000 
                1.000000 1.000000 1.000000 
                1.000000 1.000000 1.000000 
                1.000000 1.000000 1.000000 
                0.874194 0.504361 0.027778 
                0.874194 0.504361 0.027778 
                0.884978 0.546844 0.111111 
                0.884978 0.546844 0.111111 
                0.884978 0.546844 0.111111 
                0.902950 0.617650 0.250000 
                0.902950 0.617650 0.250000 
                0.902950 0.617650 0.250000 
                0.902950 0.617650 0.250000 
                0.928111 0.716778 0.444444 
                0.928111 0.716778 0.444444 
                0.928111 0.716778 0.444444 
                0.928111 0.716778 0.444444 
                0.960461 0.844228 0.694444 
                0.960461 0.844228 0.694444 
                0.960461 0.844228 0.694444 
                0.960461 0.844228 0.694444 
                0.960461 0.844228 0.694444 
                0.960461 0.844228 0.694444 
                1.000000 1.000000 1.000000 
                1.000000 1.000000 1.000000 
                1.000000 1.000000 1.000000 
                1.000000 1.000000 1.000000 
                1.000000 1.000000 1.000000 
                1.000000 1.000000 1.000000 
                1.000000 1.000000 1.000000 
                1.000000 1.000000 1.000000 
                1.000000 1.000000 1.000000 
                1.000000 1.000000 1.000000 
                1.000000 1.000000 1.000000 
                1.000000 1.000000 1.000000 
                1.000000 1.000000 1.000000 
                1.000000 1.000000 1.000000 
                1.000000 1.000000 1.000000 
                1.000000 1.000000 1.000000 
                0.874194 0.504361 0.027778 
                0.884978 0.546844 0.111111 
                0.884978 0.546844 0.111111 
                0.902950 0.617650 0.250000 
                0.902950 0.617650 0.250000 
                0.928111 0.716778 0.444444 
                0.928111 0.716778 0.444444 
                0.928111 0.716778 0.444444 
                0.960461 0.844228 0.694444 
                0.960461 0.844228 0.694444 
                0.960461 0.844228 0.694444 
                0.960461 0.844228 0.694444 
                0.960461 0.844228 0.694444 
                1.000000 1.000000 1.000000 
                1.000000 1.000000 1.000000 
                1.000000 1.000000 1.000000 
                1.000000 1.000000 1.000000 
                1.000000 1.000000 1.000000 
                1.000000 1.000000 1.000000 
                1.000000 1.000000 1.000000 
                1.000000 1.000000 1.000000 
                1.000000 1.000000 1.000000 
                1.000000 1.000000 1.000000 
                1.000000 1.000000 1.000000 
                1.000000 1.000000 1.000000 
                1.000000 1.000000 1.000000 
                1.000000 1.000000 1.000000 
                1.000000 1.000000 1.000000 
                1.000000 1.000000 1.000000 
                1.000000 1.000000 1.000000 
                1.000000 1.000000 1.000000 
                1.000000 1.000000 1.000000 
                1.000000 1.000000 1.000000 
                1.000000 1.000000 1.000000 
                1.000000 1.000000 1.000000 
                1.000000 1.000000 1.000000 
                1.000000 1.000000 1.000000 
                1.000000 1.000000 1.000000 
                1.000000 1.000000 1.000000 
                1.000000 1.000000 1.000000 
                1.000000 1.000000 1.000000 
                1.000000 1.000000 1.000000 
                1.000000 1.000000 1.000000 
                1.000000 1.000000 1.000000 
                1.000000 1.000000 1.000000 
                1.000000 1.000000 1.000000 
                1.000000 1.000000 1.000000 
                1.000000 1.000000 1.000000 
                1.000000 1.000000 1.000000 
                1.000000 1.000000 1.000000 
                1.000000 1.000000 1.000000 
                1.000000 1.000000 1.000000 
                1.000000 1.000000 1.000000 
                1.000000 1.000000 1.000000 
                1.000000 1.000000 1.000000 
                1.000000 1.000000 1.000000 
                1.000000 1.000000 1.000000 
                1.000000 1.000000 1.000000 
                1.000000 1.000000 1.000000 
                1.000000 1.000000 1.000000 
                1.000000 1.000000 1.000000 
                1.000000 1.000000 1.000000 
                1.000000 1.000000 1.000000 
                1.000000 1.000000 1.000000 
                1.000000 1.000000 1.000000 
                1.000000 1.000000 1.000000 
                1.000000 1.000000 1.000000 
                1.000000 1.000000 1.000000 
                1.000000 1.000000 1.000000 
                1.000000 1.000000 1.000000 
                1.000000 1.000000 1.000000 
                1.000000 1.000000 1.000000 
                0.884978 0.546844 0.111111 
                0.902950 0.617650 0.250000 
                0.902950 0.617650 0.250000 
                0.928111 0.716778 0.444444 
                0.928111 0.716778 0.444444 
                0.928111 0.716778 0.444444 
                0.960461 0.844228 0.694444 
                0.960461 0.844228 0.694444 
                0.960461 0.844228 0.694444 
                0.960461 0.844228 0.694444 
                1.000000 1.000000 1.000000 
                1.000000 1.000000 1.000000 
                1.000000 1.000000 1.000000 
                1.000000 1.000000 1.000000 
                1.000000 1.000000 1.000000 
                1.000000 1.000000 1.000000 
                1.000000 1.000000 1.000000 
                1.000000 1.000000 1.000000 
                1.000000 1.000000 1.000000 
                1.000000 1.000000 1.000000 
                1.000000 1.000000 1.000000 
                1.000000 1.000000 1.000000 
                1.000000 1.000000 1.000000 
                1.000000 1.000000 1.000000 
                1.000000 1.000000 1.000000 
                1.000000 1.000000 1.000000 
                1.000000 1.000000 1.000000 
                1.000000 1.000000 1.000000 
                1.000000 1.000000 1.000000 
                1.000000 1.000000 1.000000 
                1.000000 1.000000 1.000000 
                1.000000 1.000000 1.000000 
                1.000000 1.000000 1.000000 
                1.000000 1.000000 1.000000 
                1.000000 1.000000 1.000000 
                0.884978 0.546844 0.111111 
                0.902950 0.617650 0.250000 
                0.902950 0.617650 0.250000 
                0.928111 0.716778 0.444444 
                0.928111 0.716778 0.444444 
                0.928111 0.716778 0.444444 
                0.960461 0.844228 0.694444 
                0.960461 0.844228 0.694444 
                0.960461 0.844228 0.694444 
                0.960461 0.844228 0.694444 
                1.000000 1.000000 1.000000 
                1.000000 1.000000 1.000000 
                1.000000 1.000000 1.000000 
                1.000000 1.000000 1.000000 
                1.000000 1.000000 1.000000 
                1.000000 1.000000 1.000000 
                1.000000 1.000000 1.000000 
                1.000000 1.000000 1.000000 
                1.000000 1.000000 1.000000 
                1.000000 1.000000 1.000000 
                1.000000 1.000000 1.000000 
                1.000000 1.000000 1.000000 
                1.000000 1.000000 1.000000 
                1.000000 1.000000 1.000000 
                1.000000 1.000000 1.000000 
                1.000000 1.000000 1.000000 
                1.000000 1.000000 1.000000 
                1.000000 1.000000 1.000000 
                1.000000 1.000000 1.000000 
                1.000000 1.000000 1.000000 
                1.000000 1.000000 1.000000 
                1.000000 1.000000 1.000000 
                1.000000 1.000000 1.000000 
                1.000000 1.000000 1.000000 
                1.000000 1.000000 1.000000 
                1.000000 1.000000 1.000000 
                1.000000 1.000000 1.000000 
                1.000000 1.000000 1.000000 
                1.000000 1.000000 1.000000 
                1.000000 1.000000 1.000000 
                1.000000 1.000000 1.000000 
                1.000000 1.000000 1.000000 
                1.000000 1.000000 1.000000 
                1.000000 1.000000 1.000000 
                1.000000 1.000000 1.000000 
                1.000000 1.000000 1.000000 
                1.000000 1.000000 1.000000 
                1.000000 1.000000 1.000000 
                1.000000 1.000000 1.000000 
                1.000000 1.000000 1.000000 
                1.000000 1.000000 1.000000 
                1.000000 1.000000 1.000000 
                1.000000 1.000000 1.000000 
                1.000000 1.000000 1.000000 
                1.000000 1.000000 1.000000 
                1.000000 1.000000 1.000000 
                1.000000 1.000000 1.000000 
                1.000000 1.000000 1.000000 
                1.000000 1.000000 1.000000 
                1.000000 1.000000 1.000000 
                1.000000 1.000000 1.000000 
                1.000000 1.000000 1.000000 
                1.000000 1.000000 1.000000 
                1.000000 1.000000 1.000000 
                1.000000 1.000000 1.000000 
                1.000000 1.000000 1.000000 
                1.000000 1.000000 1.000000 
                1.000000 1.000000 1.000000 
                1.000000 1.000000 1.000000 
                1.000000 1.000000 1.000000 
                1.000000 1.000000 1.000000 
                1.000000 1.000000 1.000000 
                1.000000 1.000000 1.000000 
                1.000000 1.000000 1.000000 
                1.000000 1.000000 1.000000 
                0.879586 0.525603 0.069444 
                0.893964 0.582247 0.180556 
                0.915531 0.667214 0.347222 
                0.915531 0.667214 0.347222 
                0.915531 0.667214 0.347222 
                0.944286 0.780503 0.569444 
                0.944286 0.780503 0.569444 
                0.980231 0.922114 0.847222 
                0.980231 0.922114 0.847222 
                0.980231 0.922114 0.847222 
                0.980231 0.922114 0.847222 
                0.893964 0.582247 0.180556 
                0.915531 0.667214 0.347222 
                0.944286 0.780503 0.569444 
                0.944286 0.780503 0.569444 
                0.980231 0.922114 0.847222 
                0.980231 0.922114 0.847222 
                0.879586 0.525603 0.069444 
                0.893964 0.582247 0.180556 
                0.915531 0.667214 0.347222 
                0.915531 0.667214 0.347222 
                0.915531 0.667214 0.347222 
                0.944286 0.780503 0.569444 
                0.944286 0.780503 0.569444 
                0.980231 0.922114 0.847222 
                0.980231 0.922114 0.847222 
                0.980231 0.922114 0.847222 
                0.980231 0.922114 0.847222 
                0.893964 0.582247 0.180556 
                0.915531 0.667214 0.347222 
                0.944286 0.780503 0.569444 
                0.944286 0.780503 0.569444 
                0.980231 0.922114 0.847222 
                0.980231 0.922114 0.847222 
                0.893964 0.582247 0.180556 
                0.893964 0.582247 0.180556 
                0.893964 0.582247 0.180556 
                0.893964 0.582247 0.180556 
                0.893964 0.582247 0.180556 
                0.893964 0.582247 0.180556 
                0.893964 0.582247 0.180556 
                0.893964 0.582247 0.180556 
                0.893964 0.582247 0.180556 
                0.893964 0.582247 0.180556 
                0.879586 0.525603 0.069444 
                0.893964 0.582247 0.180556 
                0.893964 0.582247 0.180556 
                0.893964 0.582247 0.180556 
                0.893964 0.582247 0.180556 
                0.879586 0.525603 0.069444 
                0.884978 0.546844 0.111111 
                0.893964 0.582247 0.180556 
                0.902950 0.617650 0.250000 
                0.879586 0.525603 0.069444 
                0.879586 0.525603 0.069444 
                0.884978 0.546844 0.111111 
                0.902950 0.617650 0.250000 
                0.879586 0.525603 0.069444 
                0.879586 0.525603 0.069444 
                0.884978 0.546844 0.111111 
                0.902950 0.617650 0.250000 
                0.884978 0.546844 0.111111 
                0.893964 0.582247 0.180556 
                0.902950 0.617650 0.250000 
                0.879586 0.525603 0.069444 
                0.879586 0.525603 0.069444 
                0.879586 0.525603 0.069444 
                0.884978 0.546844 0.111111 
                0.879586 0.525603 0.069444 
                0.879586 0.525603 0.069444 
                0.884978 0.546844 0.111111 
                0.879586 0.525603 0.069444 
                0.902950 0.617650 0.250000 
                0.902950 0.617650 0.250000 
                0.902950 0.617650 0.250000 
                0.902950 0.617650 0.250000 
                0.928111 0.716778 0.444444 
                0.928111 0.716778 0.444444 
                0.928111 0.716778 0.444444 
                0.928111 0.716778 0.444444 
                0.928111 0.716778 0.444444 
                0.928111 0.716778 0.444444 
            ]
        }
    }
}
            ]
        }
    ]
}
