# Supplementary material for: Volumetric finite-element modelling of biological growth
Source: Open Biol. 2019 May 29;9(5):190057. doi: 10.1098/rsob.190057 (PMC6544983; doi:10.1098/rsob.190057)
Supplement: Movies and VRML files illustrating Figure 6 (b,c). [file rsob190057supp2.zip › Fig6graphics/00-Fig6graphics-readme.txt]

sphere-iso-incquad-movie.mov
Movie of Figure 6b.

sphere-iso-decquad-movie.mov
Movie of Figure 6c.

sphere-iso-growth.wrl
VRML file showing the initial (left) and final (right) states of Figure 6b (top) and 6c (bottom) in cutaway view.

For software to view the VRML file, see the beginning of the Appendix.
