# Supplementary material for: Volumetric finite-element modelling of biological growth
Source: Open Biol. 2019 May 29;9(5):190057. doi: 10.1098/rsob.190057 (PMC6544983; doi:10.1098/rsob.190057)
Supplement: Movies and VRML files illustrating Figure 7 (b,c). [file rsob190057supp3.zip]

Archive with 14 entries (11 files):
- Fig7graphics/
- Fig7graphics/.DS_Store
- __MACOSX/
- __MACOSX/Fig7graphics/
- __MACOSX/Fig7graphics/._.DS_Store
- Fig7graphics/disc-iso-growth.wrl
- __MACOSX/Fig7graphics/._disc-iso-growth.wrl
- Fig7graphics/disc-iso-decquad-movie.mov
- __MACOSX/Fig7graphics/._disc-iso-decquad-movie.mov
- Fig7graphics/00-Fig7graphics-readme.txt
- __MACOSX/Fig7graphics/._00-Fig7graphics-readme.txt
- Fig7graphics/disc-iso-incquad-movie.mov
- __MACOSX/Fig7graphics/._disc-iso-incquad-movie.mov
- __MACOSX/._Fig7graphics
