# Supplementary material for: Volumetric finite-element modelling of biological growth
Source: Open Biol. 2019 May 29;9(5):190057. doi: 10.1098/rsob.190057 (PMC6544983; doi:10.1098/rsob.190057)
Supplement: Movies and VRML files illustrating Figure 7 (b,c). [file rsob190057supp3.zip › Fig7graphics/disc-iso-growth.wrl]

#VRML V2.0 utf8

# Generated by GFtbox at 05-Mar-2019 12:08:16


NavigationInfo {
  avatarSize    [ 0.15, 1.53, 0.75 ]
  headlight TRUE
  speed 0.5
  type [ "EXAMINE" "ANY" ]
}

Background {
    skyColor [ 0.15 0.3 0.36 ]
}

Transform {
    scale 5 5 5
    children [
        Viewpoint {
          fieldOfView 0.174533
          position 15.7856 -15.7856 8.12534
          orientation 0.810703 0.335804 0.479578 1.42479
          description "Default"
          jump TRUE
        }
        
        Viewpoint {
          fieldOfView 0.174533
          position 0 0 23.7569
          orientation 0 1 0 0
          description "From top"
          jump TRUE
        }
        
        Viewpoint {
          fieldOfView 0.174533
          position 23.7569 0 0
          orientation 0.57735 0.57735 0.57735 2.0944
          description "From front"
          jump TRUE
        }
        
        Viewpoint {
          fieldOfView 0.174533
          position 0 23.7569 0
          orientation 0 0.707107 0.707107 3.14159
          description "From right"
          jump TRUE
        }
        
        Viewpoint {
          fieldOfView 0.174533
          position 0 0 -23.7569
          orientation 0 1 0 3.14159
          description "From bottom"
          jump TRUE
        }
        
        Viewpoint {
          fieldOfView 0.174533
          position -23.7569 0 0
          orientation 0.57735 -0.57735 -0.57735 2.0944
          description "From back"
          jump TRUE
        }
        
        Viewpoint {
          fieldOfView 0.174533
          position 0 -23.7569 0
          orientation 1 0 0 1.5708
          description "From left"
          jump TRUE
        }
    ]
}

Transform {
    translation 0 0 5
    children [
        Transform {
            translation -5 0 0
            children [
            
# Radially increasing growth, initial state.
Shape {
    appearance Appearance {
        material Material {
            diffuseColor 1 1 1
        }
    }
    geometry IndexedFaceSet {
        solid TRUE
        convex FALSE
        creaseAngle 0  # Radians. 0 makes all edges sharp.
        colorPerVertex TRUE
        coord Coordinate {
            point [
                # Mesh vertexes: 3602 items

                0.000000 0.010000 -0.000000 
                0.000000 -0.010000 0.000000 
                0.041667 0.010008 -0.000000 
                0.041667 -0.009992 0.000000 
                0.020833 0.009992 0.036084 
                0.020833 -0.010008 0.036084 
                -0.020833 0.010008 0.036084 
                -0.020833 -0.009992 0.036084 
                -0.041667 0.009992 0.000000 
                -0.041667 -0.010008 0.000000 
                -0.020833 0.010008 -0.036084 
                -0.020833 -0.009992 -0.036084 
                0.020833 0.009992 -0.036084 
                0.020833 -0.010008 -0.036084 
                0.083333 0.010032 -0.000000 
                0.083333 -0.009968 0.000000 
                0.072169 0.009987 0.041667 
                0.072169 -0.010013 0.041667 
                0.041667 0.009968 0.072169 
                0.041667 -0.010032 0.072169 
                0.000000 0.010013 0.083333 
                0.000000 -0.009987 0.083333 
                -0.041667 0.010032 0.072169 
                -0.041667 -0.009968 0.072169 
                -0.072169 0.009987 0.041667 
                -0.072169 -0.010013 0.041667 
                -0.083333 0.009968 0.000000 
                -0.083333 -0.010032 0.000000 
                -0.072169 0.010013 -0.041667 
                -0.072169 -0.009987 -0.041667 
                -0.041667 0.010032 -0.072169 
                -0.041667 -0.009968 -0.072169 
                -0.000000 0.009987 -0.083333 
                -0.000000 -0.010013 -0.083333 
                0.041667 0.009968 -0.072169 
                0.041667 -0.010032 -0.072169 
                0.072169 0.010013 -0.041667 
                0.072169 -0.009987 -0.041667 
                0.125000 0.010072 -0.000000 
                0.125000 -0.009928 0.000000 
                0.117462 0.010010 0.042753 
                0.117462 -0.009990 0.042753 
                0.095756 0.009938 0.080348 
                0.095756 -0.010062 0.080348 
                0.062500 0.009928 0.108253 
                0.062500 -0.010072 0.108253 
                0.021706 0.009990 0.123101 
                0.021706 -0.010010 0.123101 
                -0.021706 0.010062 0.123101 
                -0.021706 -0.009938 0.123101 
                -0.062500 0.010072 0.108253 
                -0.062500 -0.009928 0.108253 
                -0.095756 0.010010 0.080348 
                -0.095756 -0.009990 0.080348 
                -0.117462 0.009938 0.042753 
                -0.117462 -0.010062 0.042753 
                -0.125000 0.009928 0.000000 
                -0.125000 -0.010072 0.000000 
                -0.117462 0.009990 -0.042753 
                -0.117462 -0.010010 -0.042753 
                -0.095756 0.010062 -0.080348 
                -0.095756 -0.009938 -0.080348 
                -0.062500 0.010072 -0.108253 
                -0.062500 -0.009928 -0.108253 
                -0.021706 0.010010 -0.123101 
                -0.021706 -0.009990 -0.123101 
                0.021706 0.009938 -0.123101 
                0.021706 -0.010062 -0.123101 
                0.062500 0.009928 -0.108253 
                0.062500 -0.010072 -0.108253 
                0.095756 0.009990 -0.080348 
                0.095756 -0.010010 -0.080348 
                0.117462 0.010062 -0.042753 
                0.117462 -0.009938 -0.042753 
                0.166667 0.010128 -0.000000 
                0.166667 -0.009872 0.000000 
                0.160988 0.010053 0.043137 
                0.160988 -0.009947 0.043137 
                0.144338 0.009947 0.083333 
                0.144338 -0.010053 0.083333 
                0.117851 0.009872 0.117851 
                0.117851 -0.010128 0.117851 
                0.083333 0.009872 0.144338 
                0.083333 -0.010128 0.144338 
                0.043137 0.009947 0.160988 
                0.043137 -0.010053 0.160988 
                0.000000 0.010053 0.166667 
                0.000000 -0.009947 0.166667 
                -0.043137 0.010128 0.160988 
                -0.043137 -0.009872 0.160988 
                -0.083333 0.010128 0.144338 
                -0.083333 -0.009872 0.144338 
                -0.117851 0.010053 0.117851 
                -0.117851 -0.009947 0.117851 
                -0.144338 0.009947 0.083333 
                -0.144338 -0.010053 0.083333 
                -0.160988 0.009872 0.043137 
                -0.160988 -0.010128 0.043137 
                -0.166667 0.009872 0.000000 
                -0.166667 -0.010128 0.000000 
                -0.160988 0.009947 -0.043137 
                -0.160988 -0.010053 -0.043137 
                -0.144338 0.010053 -0.083333 
                -0.144338 -0.009947 -0.083333 
                -0.117851 0.010128 -0.117851 
                -0.117851 -0.009872 -0.117851 
                -0.083333 0.010128 -0.144338 
                -0.083333 -0.009872 -0.144338 
                -0.043137 0.010053 -0.160988 
                -0.043137 -0.009947 -0.160988 
                -0.000000 0.009947 -0.166667 
                -0.000000 -0.010053 -0.166667 
                0.043137 0.009872 -0.160988 
                0.043137 -0.010128 -0.160988 
                0.083333 0.009872 -0.144338 
                0.083333 -0.010128 -0.144338 
                0.117851 0.009947 -0.117851 
                0.117851 -0.010053 -0.117851 
                0.144338 0.010053 -0.083333 
                0.144338 -0.009947 -0.083333 
                0.160988 0.010128 -0.043137 
                0.160988 -0.009872 -0.043137 
                0.208333 0.010200 -0.000000 
                0.208333 -0.009800 0.000000 
                0.203781 0.010113 0.043315 
                0.203781 -0.009887 0.043315 
                0.190322 0.009983 0.084737 
                0.190322 -0.010017 0.084737 
                0.168545 0.009859 0.122455 
                0.168545 -0.010141 0.122455 
                0.139402 0.009789 0.154822 
                0.139402 -0.010211 0.154822 
                0.104167 0.009800 0.180422 
                0.104167 -0.010200 0.180422 
                0.064379 0.009887 0.198137 
                0.064379 -0.010113 0.198137 
                0.021777 0.010017 0.207192 
                0.021777 -0.009983 0.207192 
                -0.021777 0.010141 0.207192 
                -0.021777 -0.009859 0.207192 
                -0.064379 0.010211 0.198137 
                -0.064379 -0.009789 0.198137 
                -0.104167 0.010200 0.180422 
                -0.104167 -0.009800 0.180422 
                -0.139402 0.010113 0.154822 
                -0.139402 -0.009887 0.154822 
                -0.168545 0.009983 0.122455 
                -0.168545 -0.010017 0.122455 
                -0.190322 0.009859 0.084737 
                -0.190322 -0.010141 0.084737 
                -0.203781 0.009789 0.043315 
                -0.203781 -0.010211 0.043315 
                -0.208333 0.009800 0.000000 
                -0.208333 -0.010200 0.000000 
                -0.203781 0.009887 -0.043315 
                -0.203781 -0.010113 -0.043315 
                -0.190322 0.010017 -0.084737 
                -0.190322 -0.009983 -0.084737 
                -0.168545 0.010141 -0.122455 
                -0.168545 -0.009859 -0.122455 
                -0.139402 0.010211 -0.154822 
                -0.139402 -0.009789 -0.154822 
                -0.104167 0.010200 -0.180422 
                -0.104167 -0.009800 -0.180422 
                -0.064379 0.010113 -0.198137 
                -0.064379 -0.009887 -0.198137 
                -0.021777 0.009983 -0.207192 
                -0.021777 -0.010017 -0.207192 
                0.021777 0.009859 -0.207192 
                0.021777 -0.010141 -0.207192 
                0.064379 0.009789 -0.198137 
                0.064379 -0.010211 -0.198137 
                0.104167 0.009800 -0.180422 
                0.104167 -0.010200 -0.180422 
                0.139402 0.009887 -0.154822 
                0.139402 -0.010113 -0.154822 
                0.168545 0.010017 -0.122455 
                0.168545 -0.009983 -0.122455 
                0.190322 0.010141 -0.084737 
                0.190322 -0.009859 -0.084737 
                0.203781 0.010211 -0.043315 
                0.203781 -0.009789 -0.043315 
                0.250000 0.010288 -0.000000 
                0.250000 -0.009712 0.000000 
                0.246202 0.010190 0.043412 
                0.246202 -0.009810 0.043412 
                0.234923 0.010040 0.085505 
                0.234923 -0.009960 0.085505 
                0.216506 0.009880 0.125000 
                0.216506 -0.010120 0.125000 
                0.191511 0.009752 0.160697 
                0.191511 -0.010248 0.160697 
                0.160697 0.009690 0.191511 
                0.160697 -0.010310 0.191511 
                0.125000 0.009712 0.216506 
                0.125000 -0.010288 0.216506 
                0.085505 0.009810 0.234923 
                0.085505 -0.010190 0.234923 
                0.043412 0.009960 0.246202 
                0.043412 -0.010040 0.246202 
                0.000000 0.010120 0.250000 
                0.000000 -0.009880 0.250000 
                -0.043412 0.010248 0.246202 
                -0.043412 -0.009752 0.246202 
                -0.085505 0.010310 0.234923 
                -0.085505 -0.009690 0.234923 
                -0.125000 0.010288 0.216506 
                -0.125000 -0.009712 0.216506 
                -0.160697 0.010190 0.191511 
                -0.160697 -0.009810 0.191511 
                -0.191511 0.010040 0.160697 
                -0.191511 -0.009960 0.160697 
                -0.216506 0.009880 0.125000 
                -0.216506 -0.010120 0.125000 
                -0.234923 0.009752 0.085505 
                -0.234923 -0.010248 0.085505 
                -0.246202 0.009690 0.043412 
                -0.246202 -0.010310 0.043412 
                -0.250000 0.009712 0.000000 
                -0.250000 -0.010288 0.000000 
                -0.246202 0.009810 -0.043412 
                -0.246202 -0.010190 -0.043412 
                -0.234923 0.009960 -0.085505 
                -0.234923 -0.010040 -0.085505 
                -0.216506 0.010120 -0.125000 
                -0.216506 -0.009880 -0.125000 
                -0.191511 0.010248 -0.160697 
                -0.191511 -0.009752 -0.160697 
                -0.160697 0.010310 -0.191511 
                -0.160697 -0.009690 -0.191511 
                -0.125000 0.010288 -0.216506 
                -0.125000 -0.009712 -0.216506 
                -0.085505 0.010190 -0.234923 
                -0.085505 -0.009810 -0.234923 
                -0.043412 0.010040 -0.246202 
                -0.043412 -0.009960 -0.246202 
                -0.000000 0.009880 -0.250000 
                -0.000000 -0.010120 -0.250000 
                0.043412 0.009752 -0.246202 
                0.043412 -0.010248 -0.246202 
                0.085505 0.009690 -0.234923 
                0.085505 -0.010310 -0.234923 
                0.125000 0.009712 -0.216506 
                0.125000 -0.010288 -0.216506 
                0.160697 0.009810 -0.191511 
                0.160697 -0.010190 -0.191511 
                0.191511 0.009960 -0.160697 
                0.191511 -0.010040 -0.160697 
                0.216506 0.010120 -0.125000 
                0.216506 -0.009880 -0.125000 
                0.234923 0.010248 -0.085505 
                0.234923 -0.009752 -0.085505 
                0.246202 0.010310 -0.043412 
                0.246202 -0.009690 -0.043412 
                0.291667 0.010393 -0.000000 
                0.291667 -0.009607 0.000000 
                0.288409 0.010283 0.043471 
                0.288409 -0.009717 0.043471 
                0.278709 0.010117 0.085970 
                0.278709 -0.009883 0.085970 
                0.262783 0.009928 0.126549 
                0.262783 -0.010072 0.126549 
                0.240986 0.009753 0.164302 
                0.240986 -0.010247 0.164302 
                0.213807 0.009627 0.198384 
                0.213807 -0.010373 0.198384 
                0.181851 0.009575 0.228034 
                0.181851 -0.010425 0.228034 
                0.145833 0.009607 0.252591 
                0.145833 -0.010393 0.252591 
                0.106558 0.009717 0.271505 
                0.106558 -0.010283 0.271505 
                0.064902 0.009883 0.284354 
                0.064902 -0.010117 0.284354 
                0.021796 0.010072 0.290851 
                0.021796 -0.009928 0.290851 
                -0.021796 0.010247 0.290851 
                -0.021796 -0.009753 0.290851 
                -0.064902 0.010373 0.284354 
                -0.064902 -0.009627 0.284354 
                -0.106558 0.010425 0.271505 
                -0.106558 -0.009575 0.271505 
                -0.145833 0.010393 0.252591 
                -0.145833 -0.009607 0.252591 
                -0.181851 0.010283 0.228034 
                -0.181851 -0.009717 0.228034 
                -0.213807 0.010117 0.198384 
                -0.213807 -0.009883 0.198384 
                -0.240986 0.009928 0.164302 
                -0.240986 -0.010072 0.164302 
                -0.262783 0.009753 0.126549 
                -0.262783 -0.010247 0.126549 
                -0.278709 0.009627 0.085970 
                -0.278709 -0.010373 0.085970 
                -0.288409 0.009575 0.043471 
                -0.288409 -0.010425 0.043471 
                -0.291667 0.009607 0.000000 
                -0.291667 -0.010393 0.000000 
                -0.288409 0.009717 -0.043471 
                -0.288409 -0.010283 -0.043471 
                -0.278709 0.009883 -0.085970 
                -0.278709 -0.010117 -0.085970 
                -0.262783 0.010072 -0.126549 
                -0.262783 -0.009928 -0.126549 
                -0.240986 0.010247 -0.164302 
                -0.240986 -0.009753 -0.164302 
                -0.213807 0.010373 -0.198384 
                -0.213807 -0.009627 -0.198384 
                -0.181851 0.010425 -0.228034 
                -0.181851 -0.009575 -0.228034 
                -0.145833 0.010393 -0.252591 
                -0.145833 -0.009607 -0.252591 
                -0.106558 0.010283 -0.271505 
                -0.106558 -0.009717 -0.271505 
                -0.064902 0.010117 -0.284354 
                -0.064902 -0.009883 -0.284354 
                -0.021796 0.009928 -0.290851 
                -0.021796 -0.010072 -0.290851 
                0.021796 0.009753 -0.290851 
                0.021796 -0.010247 -0.290851 
                0.064902 0.009627 -0.284354 
                0.064902 -0.010373 -0.284354 
                0.106558 0.009575 -0.271505 
                0.106558 -0.010425 -0.271505 
                0.145833 0.009607 -0.252591 
                0.145833 -0.010393 -0.252591 
                0.181851 0.009717 -0.228034 
                0.181851 -0.010283 -0.228034 
                0.213807 0.009883 -0.198384 
                0.213807 -0.010117 -0.198384 
                0.240986 0.010072 -0.164302 
                0.240986 -0.009928 -0.164302 
                0.262783 0.010247 -0.126549 
                0.262783 -0.009753 -0.126549 
                0.278709 0.010373 -0.085970 
                0.278709 -0.009627 -0.085970 
                0.288409 0.010425 -0.043471 
                0.288409 -0.009575 -0.043471 
                0.333333 0.010513 -0.000000 
                0.333333 -0.009487 0.000000 
                0.330482 0.010392 0.043509 
                0.330482 -0.009608 0.043509 
                0.321975 0.010212 0.086273 
                0.321975 -0.009788 0.086273 
                0.307960 0.009999 0.127561 
                0.307960 -0.010001 0.127561 
                0.288675 0.009786 0.166667 
                0.288675 -0.010214 0.166667 
                0.264451 0.009606 0.202920 
                0.264451 -0.010394 0.202920 
                0.235702 0.009486 0.235702 
                0.235702 -0.010514 0.235702 
                0.202920 0.009444 0.264451 
                0.202920 -0.010556 0.264451 
                0.166667 0.009487 0.288675 
                0.166667 -0.010513 0.288675 
                0.127561 0.009608 0.307960 
                0.127561 -0.010392 0.307960 
                0.086273 0.009788 0.321975 
                0.086273 -0.010212 0.321975 
                0.043509 0.010001 0.330482 
                0.043509 -0.009999 0.330482 
                0.000000 0.010214 0.333333 
                0.000000 -0.009786 0.333333 
                -0.043509 0.010394 0.330482 
                -0.043509 -0.009606 0.330482 
                -0.086273 0.010514 0.321975 
                -0.086273 -0.009486 0.321975 
                -0.127561 0.010556 0.307960 
                -0.127561 -0.009444 0.307960 
                -0.166667 0.010513 0.288675 
                -0.166667 -0.009487 0.288675 
                -0.202920 0.010392 0.264451 
                -0.202920 -0.009608 0.264451 
                -0.235702 0.010212 0.235702 
                -0.235702 -0.009788 0.235702 
                -0.264451 0.009999 0.202920 
                -0.264451 -0.010001 0.202920 
                -0.288675 0.009786 0.166667 
                -0.288675 -0.010214 0.166667 
                -0.307960 0.009606 0.127561 
                -0.307960 -0.010394 0.127561 
                -0.321975 0.009486 0.086273 
                -0.321975 -0.010514 0.086273 
                -0.330482 0.009444 0.043509 
                -0.330482 -0.010556 0.043509 
                -0.333333 0.009487 0.000000 
                -0.333333 -0.010513 0.000000 
                -0.330482 0.009608 -0.043509 
                -0.330482 -0.010392 -0.043509 
                -0.321975 0.009788 -0.086273 
                -0.321975 -0.010212 -0.086273 
                -0.307960 0.010001 -0.127561 
                -0.307960 -0.009999 -0.127561 
                -0.288675 0.010214 -0.166667 
                -0.288675 -0.009786 -0.166667 
                -0.264451 0.010394 -0.202920 
                -0.264451 -0.009606 -0.202920 
                -0.235702 0.010514 -0.235702 
                -0.235702 -0.009486 -0.235702 
                -0.202920 0.010556 -0.264451 
                -0.202920 -0.009444 -0.264451 
                -0.166667 0.010513 -0.288675 
                -0.166667 -0.009487 -0.288675 
                -0.127561 0.010392 -0.307960 
                -0.127561 -0.009608 -0.307960 
                -0.086273 0.010212 -0.321975 
                -0.086273 -0.009788 -0.321975 
                -0.043509 0.009999 -0.330482 
                -0.043509 -0.010001 -0.330482 
                -0.000000 0.009786 -0.333333 
                -0.000000 -0.010214 -0.333333 
                0.043509 0.009606 -0.330482 
                0.043509 -0.010394 -0.330482 
                0.086273 0.009486 -0.321975 
                0.086273 -0.010514 -0.321975 
                0.127561 0.009444 -0.307960 
                0.127561 -0.010556 -0.307960 
                0.166667 0.009487 -0.288675 
                0.166667 -0.010513 -0.288675 
                0.202920 0.009608 -0.264451 
                0.202920 -0.010392 -0.264451 
                0.235702 0.009788 -0.235702 
                0.235702 -0.010212 -0.235702 
                0.264451 0.010001 -0.202920 
                0.264451 -0.009999 -0.202920 
                0.288675 0.010214 -0.166667 
                0.288675 -0.009786 -0.166667 
                0.307960 0.010394 -0.127561 
                0.307960 -0.009606 -0.127561 
                0.321975 0.010514 -0.086273 
                0.321975 -0.009486 -0.086273 
                0.330482 0.010556 -0.043509 
                0.330482 -0.009444 -0.043509 
                0.375000 0.010649 -0.000000 
                0.375000 -0.009351 0.000000 
                0.372464 0.010518 0.043535 
                0.372464 -0.009482 0.043535 
                0.364892 0.010323 0.086481 
                0.364892 -0.009677 0.086481 
                0.352385 0.010090 0.128258 
                0.352385 -0.009910 0.128258 
                0.335112 0.009847 0.168300 
                0.335112 -0.010153 0.168300 
                0.313308 0.009621 0.206066 
                0.313308 -0.010379 0.206066 
                0.287267 0.009441 0.241045 
                0.287267 -0.010559 0.241045 
                0.257341 0.009329 0.272765 
                0.257341 -0.010671 0.272765 
                0.223934 0.009298 0.300796 
                0.223934 -0.010702 0.300796 
                0.187500 0.009351 0.324760 
                0.187500 -0.010649 0.324760 
                0.148530 0.009482 0.344331 
                0.148530 -0.010518 0.344331 
                0.107551 0.009677 0.359246 
                0.107551 -0.010323 0.359246 
                0.065118 0.009910 0.369303 
                0.065118 -0.010090 0.369303 
                0.021804 0.010153 0.374366 
                0.021804 -0.009847 0.374366 
                -0.021804 0.010379 0.374366 
                -0.021804 -0.009621 0.374366 
                -0.065118 0.010559 0.369303 
                -0.065118 -0.009441 0.369303 
                -0.107551 0.010671 0.359246 
                -0.107551 -0.009329 0.359246 
                -0.148530 0.010702 0.344331 
                -0.148530 -0.009298 0.344331 
                -0.187500 0.010649 0.324760 
                -0.187500 -0.009351 0.324760 
                -0.223934 0.010518 0.300796 
                -0.223934 -0.009482 0.300796 
                -0.257341 0.010323 0.272765 
                -0.257341 -0.009677 0.272765 
                -0.287267 0.010090 0.241045 
                -0.287267 -0.009910 0.241045 
                -0.313308 0.009847 0.206066 
                -0.313308 -0.010153 0.206066 
                -0.335112 0.009621 0.168300 
                -0.335112 -0.010379 0.168300 
                -0.352385 0.009441 0.128258 
                -0.352385 -0.010559 0.128258 
                -0.364892 0.009329 0.086481 
                -0.364892 -0.010671 0.086481 
                -0.372464 0.009298 0.043535 
                -0.372464 -0.010702 0.043535 
                -0.375000 0.009351 0.000000 
                -0.375000 -0.010649 0.000000 
                -0.372464 0.009482 -0.043535 
                -0.372464 -0.010518 -0.043535 
                -0.364892 0.009677 -0.086481 
                -0.364892 -0.010323 -0.086481 
                -0.352385 0.009910 -0.128258 
                -0.352385 -0.010090 -0.128258 
                -0.335112 0.010153 -0.168300 
                -0.335112 -0.009847 -0.168300 
                -0.313308 0.010379 -0.206066 
                -0.313308 -0.009621 -0.206066 
                -0.287267 0.010559 -0.241045 
                -0.287267 -0.009441 -0.241045 
                -0.257341 0.010671 -0.272765 
                -0.257341 -0.009329 -0.272765 
                -0.223934 0.010702 -0.300796 
                -0.223934 -0.009298 -0.300796 
                -0.187500 0.010649 -0.324760 
                -0.187500 -0.009351 -0.324760 
                -0.148530 0.010518 -0.344331 
                -0.148530 -0.009482 -0.344331 
                -0.107551 0.010323 -0.359246 
                -0.107551 -0.009677 -0.359246 
                -0.065118 0.010090 -0.369303 
                -0.065118 -0.009910 -0.369303 
                -0.021804 0.009847 -0.374366 
                -0.021804 -0.010153 -0.374366 
                0.021804 0.009621 -0.374366 
                0.021804 -0.010379 -0.374366 
                0.065118 0.009441 -0.369303 
                0.065118 -0.010559 -0.369303 
                0.107551 0.009329 -0.359246 
                0.107551 -0.010671 -0.359246 
                0.148530 0.009298 -0.344331 
                0.148530 -0.010702 -0.344331 
                0.187500 0.009351 -0.324760 
                0.187500 -0.010649 -0.324760 
                0.223934 0.009482 -0.300796 
                0.223934 -0.010518 -0.300796 
                0.257341 0.009677 -0.272765 
                0.257341 -0.010323 -0.272765 
                0.287267 0.009910 -0.241045 
                0.287267 -0.010090 -0.241045 
                0.313308 0.010153 -0.206066 
                0.313308 -0.009847 -0.206066 
                0.335112 0.010379 -0.168300 
                0.335112 -0.009621 -0.168300 
                0.352385 0.010559 -0.128258 
                0.352385 -0.009441 -0.128258 
                0.364892 0.010671 -0.086481 
                0.364892 -0.009329 -0.086481 
                0.372464 0.010702 -0.043535 
                0.372464 -0.009298 -0.043535 
                0.416667 0.010801 -0.000000 
                0.416667 -0.009199 0.000000 
                0.414384 0.010659 0.043554 
                0.414384 -0.009341 0.043554 
                0.407562 0.010452 0.086630 
                0.407562 -0.009548 0.086630 
                0.396274 0.010201 0.128757 
                0.396274 -0.009799 0.128757 
                0.380644 0.009930 0.169474 
                0.380644 -0.010070 0.169474 
                0.360844 0.009666 0.208333 
                0.360844 -0.010334 0.208333 
                0.337090 0.009435 0.244911 
                0.337090 -0.010565 0.244911 
                0.309644 0.009259 0.278804 
                0.309644 -0.010741 0.278804 
                0.278804 0.009156 0.309644 
                0.278804 -0.010844 0.309644 
                0.244911 0.009135 0.337090 
                0.244911 -0.010865 0.337090 
                0.208333 0.009199 0.360844 
                0.208333 -0.010801 0.360844 
                0.169474 0.009341 0.380644 
                0.169474 -0.010659 0.380644 
                0.128757 0.009548 0.396274 
                0.128757 -0.010452 0.396274 
                0.086630 0.009799 0.407562 
                0.086630 -0.010201 0.407562 
                0.043554 0.010070 0.414384 
                0.043554 -0.009930 0.414384 
                0.000000 0.010334 0.416667 
                0.000000 -0.009666 0.416667 
                -0.043554 0.010565 0.414384 
                -0.043554 -0.009435 0.414384 
                -0.086630 0.010741 0.407562 
                -0.086630 -0.009259 0.407562 
                -0.128757 0.010844 0.396274 
                -0.128757 -0.009156 0.396274 
                -0.169474 0.010865 0.380644 
                -0.169474 -0.009135 0.380644 
                -0.208333 0.010801 0.360844 
                -0.208333 -0.009199 0.360844 
                -0.244911 0.010659 0.337090 
                -0.244911 -0.009341 0.337090 
                -0.278804 0.010452 0.309644 
                -0.278804 -0.009548 0.309644 
                -0.309644 0.010201 0.278804 
                -0.309644 -0.009799 0.278804 
                -0.337090 0.009930 0.244911 
                -0.337090 -0.010070 0.244911 
                -0.360844 0.009666 0.208333 
                -0.360844 -0.010334 0.208333 
                -0.380644 0.009435 0.169474 
                -0.380644 -0.010565 0.169474 
                -0.396274 0.009259 0.128757 
                -0.396274 -0.010741 0.128757 
                -0.407562 0.009156 0.086630 
                -0.407562 -0.010844 0.086630 
                -0.414384 0.009135 0.043554 
                -0.414384 -0.010865 0.043554 
                -0.416667 0.009199 0.000000 
                -0.416667 -0.010801 0.000000 
                -0.414384 0.009341 -0.043554 
                -0.414384 -0.010659 -0.043554 
                -0.407562 0.009548 -0.086630 
                -0.407562 -0.010452 -0.086630 
                -0.396274 0.009799 -0.128757 
                -0.396274 -0.010201 -0.128757 
                -0.380644 0.010070 -0.169474 
                -0.380644 -0.009930 -0.169474 
                -0.360844 0.010334 -0.208333 
                -0.360844 -0.009666 -0.208333 
                -0.337090 0.010565 -0.244911 
                -0.337090 -0.009435 -0.244911 
                -0.309644 0.010741 -0.278804 
                -0.309644 -0.009259 -0.278804 
                -0.278804 0.010844 -0.309644 
                -0.278804 -0.009156 -0.309644 
                -0.244911 0.010865 -0.337090 
                -0.244911 -0.009135 -0.337090 
                -0.208333 0.010801 -0.360844 
                -0.208333 -0.009199 -0.360844 
                -0.169474 0.010659 -0.380644 
                -0.169474 -0.009341 -0.380644 
                -0.128757 0.010452 -0.396274 
                -0.128757 -0.009548 -0.396274 
                -0.086630 0.010201 -0.407562 
                -0.086630 -0.009799 -0.407562 
                -0.043554 0.009930 -0.414384 
                -0.043554 -0.010070 -0.414384 
                -0.000000 0.009666 -0.416667 
                -0.000000 -0.010334 -0.416667 
                0.043554 0.009435 -0.414384 
                0.043554 -0.010565 -0.414384 
                0.086630 0.009259 -0.407562 
                0.086630 -0.010741 -0.407562 
                0.128757 0.009156 -0.396274 
                0.128757 -0.010844 -0.396274 
                0.169474 0.009135 -0.380644 
                0.169474 -0.010865 -0.380644 
                0.208333 0.009199 -0.360844 
                0.208333 -0.010801 -0.360844 
                0.244911 0.009341 -0.337090 
                0.244911 -0.010659 -0.337090 
                0.278804 0.009548 -0.309644 
                0.278804 -0.010452 -0.309644 
                0.309644 0.009799 -0.278804 
                0.309644 -0.010201 -0.278804 
                0.337090 0.010070 -0.244911 
                0.337090 -0.009930 -0.244911 
                0.360844 0.010334 -0.208333 
                0.360844 -0.009666 -0.208333 
                0.380644 0.010565 -0.169474 
                0.380644 -0.009435 -0.169474 
                0.396274 0.010741 -0.128757 
                0.396274 -0.009259 -0.128757 
                0.407562 0.010844 -0.086630 
                0.407562 -0.009156 -0.086630 
                0.414384 0.010865 -0.043554 
                0.414384 -0.009135 -0.043554 
                0.458333 0.010970 -0.000000 
                0.458333 -0.009030 0.000000 
                0.456258 0.010817 0.043567 
                0.456258 -0.009183 0.043567 
                0.450051 0.010597 0.086740 
                0.450051 -0.009403 0.086740 
                0.439768 0.010330 0.129127 
                0.439768 -0.009670 0.129127 
                0.425502 0.010036 0.170345 
                0.425502 -0.009964 0.170345 
                0.407383 0.009738 0.210020 
                0.407383 -0.010262 0.210020 
                0.385575 0.009462 0.247794 
                0.385575 -0.010538 0.247794 
                0.360274 0.009230 0.283323 
                0.360274 -0.010770 0.283323 
                0.331711 0.009060 0.316286 
                0.331711 -0.010940 0.316286 
                0.300145 0.008966 0.346385 
                0.300145 -0.011034 0.346385 
                0.265859 0.008956 0.373347 
                0.265859 -0.011044 0.373347 
                0.229167 0.009030 0.396928 
                0.229167 -0.010970 0.396928 
                0.190399 0.009183 0.416915 
                0.190399 -0.010817 0.416915 
                0.149906 0.009403 0.433125 
                0.149906 -0.010597 0.433125 
                0.108056 0.009670 0.445414 
                0.108056 -0.010330 0.445414 
                0.065228 0.009964 0.453668 
                0.065228 -0.010036 0.453668 
                0.021808 0.010262 0.457814 
                0.021808 -0.009738 0.457814 
                -0.021808 0.010538 0.457814 
                -0.021808 -0.009462 0.457814 
                -0.065228 0.010770 0.453668 
                -0.065228 -0.009230 0.453668 
                -0.108056 0.010940 0.445414 
                -0.108056 -0.009060 0.445414 
                -0.149906 0.011034 0.433125 
                -0.149906 -0.008966 0.433125 
                -0.190399 0.011044 0.416915 
                -0.190399 -0.008956 0.416915 
                -0.229167 0.010970 0.396928 
                -0.229167 -0.009030 0.396928 
                -0.265859 0.010817 0.373347 
                -0.265859 -0.009183 0.373347 
                -0.300145 0.010597 0.346385 
                -0.300145 -0.009403 0.346385 
                -0.331711 0.010330 0.316286 
                -0.331711 -0.009670 0.316286 
                -0.360274 0.010036 0.283323 
                -0.360274 -0.009964 0.283323 
                -0.385575 0.009738 0.247794 
                -0.385575 -0.010262 0.247794 
                -0.407383 0.009462 0.210020 
                -0.407383 -0.010538 0.210020 
                -0.425502 0.009230 0.170345 
                -0.425502 -0.010770 0.170345 
                -0.439768 0.009060 0.129127 
                -0.439768 -0.010940 0.129127 
                -0.450051 0.008966 0.086740 
                -0.450051 -0.011034 0.086740 
                -0.456258 0.008956 0.043567 
                -0.456258 -0.011044 0.043567 
                -0.458333 0.009030 0.000000 
                -0.458333 -0.010970 0.000000 
                -0.456258 0.009183 -0.043567 
                -0.456258 -0.010817 -0.043567 
                -0.450051 0.009403 -0.086740 
                -0.450051 -0.010597 -0.086740 
                -0.439768 0.009670 -0.129127 
                -0.439768 -0.010330 -0.129127 
                -0.425502 0.009964 -0.170345 
                -0.425502 -0.010036 -0.170345 
                -0.407383 0.010262 -0.210020 
                -0.407383 -0.009738 -0.210020 
                -0.385575 0.010538 -0.247794 
                -0.385575 -0.009462 -0.247794 
                -0.360274 0.010770 -0.283323 
                -0.360274 -0.009230 -0.283323 
                -0.331711 0.010940 -0.316286 
                -0.331711 -0.009060 -0.316286 
                -0.300145 0.011034 -0.346385 
                -0.300145 -0.008966 -0.346385 
                -0.265859 0.011044 -0.373347 
                -0.265859 -0.008956 -0.373347 
                -0.229167 0.010970 -0.396928 
                -0.229167 -0.009030 -0.396928 
                -0.190399 0.010817 -0.416915 
                -0.190399 -0.009183 -0.416915 
                -0.149906 0.010597 -0.433125 
                -0.149906 -0.009403 -0.433125 
                -0.108056 0.010330 -0.445414 
                -0.108056 -0.009670 -0.445414 
                -0.065228 0.010036 -0.453668 
                -0.065228 -0.009964 -0.453668 
                -0.021808 0.009738 -0.457814 
                -0.021808 -0.010262 -0.457814 
                0.021808 0.009462 -0.457814 
                0.021808 -0.010538 -0.457814 
                0.065228 0.009230 -0.453668 
                0.065228 -0.010770 -0.453668 
                0.108056 0.009060 -0.445414 
                0.108056 -0.010940 -0.445414 
                0.149906 0.008966 -0.433125 
                0.149906 -0.011034 -0.433125 
                0.190399 0.008956 -0.416915 
                0.190399 -0.011044 -0.416915 
                0.229167 0.009030 -0.396928 
                0.229167 -0.010970 -0.396928 
                0.265859 0.009183 -0.373347 
                0.265859 -0.010817 -0.373347 
                0.300145 0.009403 -0.346385 
                0.300145 -0.010597 -0.346385 
                0.331711 0.009670 -0.316286 
                0.331711 -0.010330 -0.316286 
                0.360274 0.009964 -0.283323 
                0.360274 -0.010036 -0.283323 
                0.385575 0.010262 -0.247794 
                0.385575 -0.009738 -0.247794 
                0.407383 0.010538 -0.210020 
                0.407383 -0.009462 -0.210020 
                0.425502 0.010770 -0.170345 
                0.425502 -0.009230 -0.170345 
                0.439768 0.010940 -0.129127 
                0.439768 -0.009060 -0.129127 
                0.450051 0.011034 -0.086740 
                0.450051 -0.008966 -0.086740 
                0.456258 0.011044 -0.043567 
                0.456258 -0.008956 -0.043567 
                0.500000 0.011154 -0.000000 
                0.500000 -0.008846 0.000000 
                0.498097 0.010990 0.043578 
                0.498097 -0.009010 0.043578 
                0.492404 0.010759 0.086824 
                0.492404 -0.009241 0.086824 
                0.482963 0.010476 0.129410 
                0.482963 -0.009524 0.129410 
                0.469846 0.010161 0.171010 
                0.469846 -0.009839 0.171010 
                0.453154 0.009835 0.211309 
                0.453154 -0.010165 0.211309 
                0.433013 0.009519 0.250000 
                0.433013 -0.010481 0.250000 
                0.409576 0.009237 0.286788 
                0.409576 -0.010763 0.286788 
                0.383022 0.009007 0.321394 
                0.383022 -0.010993 0.321394 
                0.353553 0.008844 0.353553 
                0.353553 -0.011156 0.353553 
                0.321394 0.008760 0.383022 
                0.321394 -0.011240 0.383022 
                0.286788 0.008761 0.409576 
                0.286788 -0.011239 0.409576 
                0.250000 0.008846 0.433013 
                0.250000 -0.011154 0.433013 
                0.211309 0.009010 0.453154 
                0.211309 -0.010990 0.453154 
                0.171010 0.009241 0.469846 
                0.171010 -0.010759 0.469846 
                0.129410 0.009524 0.482963 
                0.129410 -0.010476 0.482963 
                0.086824 0.009839 0.492404 
                0.086824 -0.010161 0.492404 
                0.043578 0.010165 0.498097 
                0.043578 -0.009835 0.498097 
                0.000000 0.010481 0.500000 
                0.000000 -0.009519 0.500000 
                -0.043578 0.010763 0.498097 
                -0.043578 -0.009237 0.498097 
                -0.086824 0.010993 0.492404 
                -0.086824 -0.009007 0.492404 
                -0.129410 0.011156 0.482963 
                -0.129410 -0.008844 0.482963 
                -0.171010 0.011240 0.469846 
                -0.171010 -0.008760 0.469846 
                -0.211309 0.011239 0.453154 
                -0.211309 -0.008761 0.453154 
                -0.250000 0.011154 0.433013 
                -0.250000 -0.008846 0.433013 
                -0.286788 0.010990 0.409576 
                -0.286788 -0.009010 0.409576 
                -0.321394 0.010759 0.383022 
                -0.321394 -0.009241 0.383022 
                -0.353553 0.010476 0.353553 
                -0.353553 -0.009524 0.353553 
                -0.383022 0.010161 0.321394 
                -0.383022 -0.009839 0.321394 
                -0.409576 0.009835 0.286788 
                -0.409576 -0.010165 0.286788 
                -0.433013 0.009519 0.250000 
                -0.433013 -0.010481 0.250000 
                -0.453154 0.009237 0.211309 
                -0.453154 -0.010763 0.211309 
                -0.469846 0.009007 0.171010 
                -0.469846 -0.010993 0.171010 
                -0.482963 0.008844 0.129410 
                -0.482963 -0.011156 0.129410 
                -0.492404 0.008760 0.086824 
                -0.492404 -0.011240 0.086824 
                -0.498097 0.008761 0.043578 
                -0.498097 -0.011239 0.043578 
                -0.500000 0.008846 0.000000 
                -0.500000 -0.011154 0.000000 
                -0.498097 0.009010 -0.043578 
                -0.498097 -0.010990 -0.043578 
                -0.492404 0.009241 -0.086824 
                -0.492404 -0.010759 -0.086824 
                -0.482963 0.009524 -0.129410 
                -0.482963 -0.010476 -0.129410 
                -0.469846 0.009839 -0.171010 
                -0.469846 -0.010161 -0.171010 
                -0.453154 0.010165 -0.211309 
                -0.453154 -0.009835 -0.211309 
                -0.433013 0.010481 -0.250000 
                -0.433013 -0.009519 -0.250000 
                -0.409576 0.010763 -0.286788 
                -0.409576 -0.009237 -0.286788 
                -0.383022 0.010993 -0.321394 
                -0.383022 -0.009007 -0.321394 
                -0.353553 0.011156 -0.353553 
                -0.353553 -0.008844 -0.353553 
                -0.321394 0.011240 -0.383022 
                -0.321394 -0.008760 -0.383022 
                -0.286788 0.011239 -0.409576 
                -0.286788 -0.008761 -0.409576 
                -0.250000 0.011154 -0.433013 
                -0.250000 -0.008846 -0.433013 
                -0.211309 0.010990 -0.453154 
                -0.211309 -0.009010 -0.453154 
                -0.171010 0.010759 -0.469846 
                -0.171010 -0.009241 -0.469846 
                -0.129410 0.010476 -0.482963 
                -0.129410 -0.009524 -0.482963 
                -0.086824 0.010161 -0.492404 
                -0.086824 -0.009839 -0.492404 
                -0.043578 0.009835 -0.498097 
                -0.043578 -0.010165 -0.498097 
                -0.000000 0.009519 -0.500000 
                -0.000000 -0.010481 -0.500000 
                0.043578 0.009237 -0.498097 
                0.043578 -0.010763 -0.498097 
                0.086824 0.009007 -0.492404 
                0.086824 -0.010993 -0.492404 
                0.129410 0.008844 -0.482963 
                0.129410 -0.011156 -0.482963 
                0.171010 0.008760 -0.469846 
                0.171010 -0.011240 -0.469846 
                0.211309 0.008761 -0.453154 
                0.211309 -0.011239 -0.453154 
                0.250000 0.008846 -0.433013 
                0.250000 -0.011154 -0.433013 
                0.286788 0.009010 -0.409576 
                0.286788 -0.010990 -0.409576 
                0.321394 0.009241 -0.383022 
                0.321394 -0.010759 -0.383022 
                0.353553 0.009524 -0.353553 
                0.353553 -0.010476 -0.353553 
                0.383022 0.009839 -0.321394 
                0.383022 -0.010161 -0.321394 
                0.409576 0.010165 -0.286788 
                0.409576 -0.009835 -0.286788 
                0.433013 0.010481 -0.250000 
                0.433013 -0.009519 -0.250000 
                0.453154 0.010763 -0.211309 
                0.453154 -0.009237 -0.211309 
                0.469846 0.010993 -0.171010 
                0.469846 -0.009007 -0.171010 
                0.482963 0.011156 -0.129410 
                0.482963 -0.008844 -0.129410 
                0.492404 0.011240 -0.086824 
                0.492404 -0.008760 -0.086824 
                0.498097 0.011239 -0.043578 
                0.498097 -0.008761 -0.043578 
                0.541667 0.011354 -0.000000 
                0.541667 -0.008646 0.000000 
                0.539910 0.011180 0.043586 
                0.539910 -0.008820 0.043586 
                0.534652 0.010937 0.086889 
                0.534652 -0.009063 0.086889 
                0.525927 0.010640 0.129629 
                0.525927 -0.009360 0.129629 
                0.513791 0.010305 0.171528 
                0.513791 -0.009695 0.171528 
                0.498322 0.009953 0.212315 
                0.498322 -0.010047 0.212315 
                0.479622 0.009603 0.251725 
                0.479622 -0.010397 0.251725 
                0.457811 0.009277 0.289502 
                0.457811 -0.010723 0.289502 
                0.433031 0.008992 0.325402 
                0.433031 -0.011008 0.325402 
                0.405443 0.008767 0.359191 
                0.405443 -0.011233 0.359191 
                0.375226 0.008612 0.390651 
                0.375226 -0.011388 0.390651 
                0.342575 0.008539 0.419578 
                0.342575 -0.011461 0.419578 
                0.307702 0.008550 0.445783 
                0.307702 -0.011450 0.445783 
                0.270833 0.008646 0.469097 
                0.270833 -0.011354 0.469097 
                0.232208 0.008820 0.489369 
                0.232208 -0.011180 0.489369 
                0.192078 0.009063 0.506467 
                0.192078 -0.010937 0.506467 
                0.150701 0.009360 0.520281 
                0.150701 -0.010640 0.520281 
                0.108347 0.009695 0.530720 
                0.108347 -0.010305 0.530720 
                0.065291 0.010047 0.537717 
                0.065291 -0.009953 0.537717 
                0.021811 0.010397 0.541227 
                0.021811 -0.009603 0.541227 
                -0.021811 0.010723 0.541227 
                -0.021811 -0.009277 0.541227 
                -0.065291 0.011008 0.537717 
                -0.065291 -0.008992 0.537717 
                -0.108347 0.011233 0.530720 
                -0.108347 -0.008767 0.530720 
                -0.150701 0.011388 0.520281 
                -0.150701 -0.008612 0.520281 
                -0.192078 0.011461 0.506467 
                -0.192078 -0.008539 0.506467 
                -0.232208 0.011450 0.489369 
                -0.232208 -0.008550 0.489369 
                -0.270833 0.011354 0.469097 
                -0.270833 -0.008646 0.469097 
                -0.307702 0.011180 0.445783 
                -0.307702 -0.008820 0.445783 
                -0.342575 0.010937 0.419578 
                -0.342575 -0.009063 0.419578 
                -0.375226 0.010640 0.390651 
                -0.375226 -0.009360 0.390651 
                -0.405443 0.010305 0.359191 
                -0.405443 -0.009695 0.359191 
                -0.433031 0.009953 0.325402 
                -0.433031 -0.010047 0.325402 
                -0.457811 0.009603 0.289502 
                -0.457811 -0.010397 0.289502 
                -0.479622 0.009277 0.251725 
                -0.479622 -0.010723 0.251725 
                -0.498322 0.008992 0.212315 
                -0.498322 -0.011008 0.212315 
                -0.513791 0.008767 0.171528 
                -0.513791 -0.011233 0.171528 
                -0.525927 0.008612 0.129629 
                -0.525927 -0.011388 0.129629 
                -0.534652 0.008539 0.086889 
                -0.534652 -0.011461 0.086889 
                -0.539910 0.008550 0.043586 
                -0.539910 -0.011450 0.043586 
                -0.541667 0.008646 0.000000 
                -0.541667 -0.011354 0.000000 
                -0.539910 0.008820 -0.043586 
                -0.539910 -0.011180 -0.043586 
                -0.534652 0.009063 -0.086889 
                -0.534652 -0.010937 -0.086889 
                -0.525927 0.009360 -0.129629 
                -0.525927 -0.010640 -0.129629 
                -0.513791 0.009695 -0.171528 
                -0.513791 -0.010305 -0.171528 
                -0.498322 0.010047 -0.212315 
                -0.498322 -0.009953 -0.212315 
                -0.479622 0.010397 -0.251725 
                -0.479622 -0.009603 -0.251725 
                -0.457811 0.010723 -0.289502 
                -0.457811 -0.009277 -0.289502 
                -0.433031 0.011008 -0.325402 
                -0.433031 -0.008992 -0.325402 
                -0.405443 0.011233 -0.359191 
                -0.405443 -0.008767 -0.359191 
                -0.375226 0.011388 -0.390651 
                -0.375226 -0.008612 -0.390651 
                -0.342575 0.011461 -0.419578 
                -0.342575 -0.008539 -0.419578 
                -0.307702 0.011450 -0.445783 
                -0.307702 -0.008550 -0.445783 
                -0.270833 0.011354 -0.469097 
                -0.270833 -0.008646 -0.469097 
                -0.232208 0.011180 -0.489369 
                -0.232208 -0.008820 -0.489369 
                -0.192078 0.010937 -0.506467 
                -0.192078 -0.009063 -0.506467 
                -0.150701 0.010640 -0.520281 
                -0.150701 -0.009360 -0.520281 
                -0.108347 0.010305 -0.530720 
                -0.108347 -0.009695 -0.530720 
                -0.065291 0.009953 -0.537717 
                -0.065291 -0.010047 -0.537717 
                -0.021811 0.009603 -0.541227 
                -0.021811 -0.010397 -0.541227 
                0.021811 0.009277 -0.541227 
                0.021811 -0.010723 -0.541227 
                0.065291 0.008992 -0.537717 
                0.065291 -0.011008 -0.537717 
                0.108347 0.008767 -0.530720 
                0.108347 -0.011233 -0.530720 
                0.150701 0.008612 -0.520281 
                0.150701 -0.011388 -0.520281 
                0.192078 0.008539 -0.506467 
                0.192078 -0.011461 -0.506467 
                0.232208 0.008550 -0.489369 
                0.232208 -0.011450 -0.489369 
                0.270833 0.008646 -0.469097 
                0.270833 -0.011354 -0.469097 
                0.307702 0.008820 -0.445783 
                0.307702 -0.011180 -0.445783 
                0.342575 0.009063 -0.419578 
                0.342575 -0.010937 -0.419578 
                0.375226 0.009360 -0.390651 
                0.375226 -0.010640 -0.390651 
                0.405443 0.009695 -0.359191 
                0.405443 -0.010305 -0.359191 
                0.433031 0.010047 -0.325402 
                0.433031 -0.009953 -0.325402 
                0.457811 0.010397 -0.289502 
                0.457811 -0.009603 -0.289502 
                0.479622 0.010723 -0.251725 
                0.479622 -0.009277 -0.251725 
                0.498322 0.011008 -0.212315 
                0.498322 -0.008992 -0.212315 
                0.513791 0.011233 -0.171528 
                0.513791 -0.008767 -0.171528 
                0.525927 0.011388 -0.129629 
                0.525927 -0.008612 -0.129629 
                0.534652 0.011461 -0.086889 
                0.534652 -0.008539 -0.086889 
                0.539910 0.011450 -0.043586 
                0.539910 -0.008550 -0.043586 
                0.583333 0.011571 -0.000000 
                0.583333 -0.008429 0.000000 
                0.581702 0.011386 0.043593 
                0.581702 -0.008614 0.043593 
                0.576818 0.011131 0.086941 
                0.576818 -0.008869 0.086941 
                0.568708 0.010820 0.129804 
                0.568708 -0.009180 0.129804 
                0.557417 0.010468 0.171941 
                0.557417 -0.009532 0.171941 
                0.543010 0.010092 0.213116 
                0.543010 -0.009908 0.213116 
                0.525565 0.009712 0.253099 
                0.525565 -0.010288 0.253099 
                0.505181 0.009346 0.291667 
                0.505181 -0.010654 0.291667 
                0.481973 0.009013 0.328603 
                0.481973 -0.010987 0.328603 
                0.456068 0.008729 0.363702 
                0.456068 -0.011271 0.363702 
                0.427614 0.008509 0.396767 
                0.427614 -0.011491 0.396767 
                0.396767 0.008364 0.427614 
                0.396767 -0.011636 0.427614 
                0.363702 0.008301 0.456068 
                0.363702 -0.011699 0.456068 
                0.328603 0.008323 0.481973 
                0.328603 -0.011677 0.481973 
                0.291667 0.008429 0.505181 
                0.291667 -0.011571 0.505181 
                0.253099 0.008614 0.525565 
                0.253099 -0.011386 0.525565 
                0.213116 0.008869 0.543010 
                0.213116 -0.011131 0.543010 
                0.171941 0.009180 0.557417 
                0.171941 -0.010820 0.557417 
                0.129804 0.009532 0.568708 
                0.129804 -0.010468 0.568708 
                0.086941 0.009908 0.576818 
                0.086941 -0.010092 0.576818 
                0.043593 0.010288 0.581702 
                0.043593 -0.009712 0.581702 
                0.000000 0.010654 0.583333 
                0.000000 -0.009346 0.583333 
                -0.043593 0.010987 0.581702 
                -0.043593 -0.009013 0.581702 
                -0.086941 0.011271 0.576818 
                -0.086941 -0.008729 0.576818 
                -0.129804 0.011491 0.568708 
                -0.129804 -0.008509 0.568708 
                -0.171941 0.011636 0.557417 
                -0.171941 -0.008364 0.557417 
                -0.213116 0.011699 0.543010 
                -0.213116 -0.008301 0.543010 
                -0.253099 0.011677 0.525565 
                -0.253099 -0.008323 0.525565 
                -0.291667 0.011571 0.505181 
                -0.291667 -0.008429 0.505181 
                -0.328603 0.011386 0.481973 
                -0.328603 -0.008614 0.481973 
                -0.363702 0.011131 0.456068 
                -0.363702 -0.008869 0.456068 
                -0.396767 0.010820 0.427614 
                -0.396767 -0.009180 0.427614 
                -0.427614 0.010468 0.396767 
                -0.427614 -0.009532 0.396767 
                -0.456068 0.010092 0.363702 
                -0.456068 -0.009908 0.363702 
                -0.481973 0.009712 0.328603 
                -0.481973 -0.010288 0.328603 
                -0.505181 0.009346 0.291667 
                -0.505181 -0.010654 0.291667 
                -0.525565 0.009013 0.253099 
                -0.525565 -0.010987 0.253099 
                -0.543010 0.008729 0.213116 
                -0.543010 -0.011271 0.213116 
                -0.557417 0.008509 0.171941 
                -0.557417 -0.011491 0.171941 
                -0.568708 0.008364 0.129804 
                -0.568708 -0.011636 0.129804 
                -0.576818 0.008301 0.086941 
                -0.576818 -0.011699 0.086941 
                -0.581702 0.008323 0.043593 
                -0.581702 -0.011677 0.043593 
                -0.583333 0.008429 0.000000 
                -0.583333 -0.011571 0.000000 
                -0.581702 0.008614 -0.043593 
                -0.581702 -0.011386 -0.043593 
                -0.576818 0.008869 -0.086941 
                -0.576818 -0.011131 -0.086941 
                -0.568708 0.009180 -0.129804 
                -0.568708 -0.010820 -0.129804 
                -0.557417 0.009532 -0.171941 
                -0.557417 -0.010468 -0.171941 
                -0.543010 0.009908 -0.213116 
                -0.543010 -0.010092 -0.213116 
                -0.525565 0.010288 -0.253099 
                -0.525565 -0.009712 -0.253099 
                -0.505181 0.010654 -0.291667 
                -0.505181 -0.009346 -0.291667 
                -0.481973 0.010987 -0.328603 
                -0.481973 -0.009013 -0.328603 
                -0.456068 0.011271 -0.363702 
                -0.456068 -0.008729 -0.363702 
                -0.427614 0.011491 -0.396767 
                -0.427614 -0.008509 -0.396767 
                -0.396767 0.011636 -0.427614 
                -0.396767 -0.008364 -0.427614 
                -0.363702 0.011699 -0.456068 
                -0.363702 -0.008301 -0.456068 
                -0.328603 0.011677 -0.481973 
                -0.328603 -0.008323 -0.481973 
                -0.291667 0.011571 -0.505181 
                -0.291667 -0.008429 -0.505181 
                -0.253099 0.011386 -0.525565 
                -0.253099 -0.008614 -0.525565 
                -0.213116 0.011131 -0.543010 
                -0.213116 -0.008869 -0.543010 
                -0.171941 0.010820 -0.557417 
                -0.171941 -0.009180 -0.557417 
                -0.129804 0.010468 -0.568708 
                -0.129804 -0.009532 -0.568708 
                -0.086941 0.010092 -0.576818 
                -0.086941 -0.009908 -0.576818 
                -0.043593 0.009712 -0.581702 
                -0.043593 -0.010288 -0.581702 
                -0.000000 0.009346 -0.583333 
                -0.000000 -0.010654 -0.583333 
                0.043593 0.009013 -0.581702 
                0.043593 -0.010987 -0.581702 
                0.086941 0.008729 -0.576818 
                0.086941 -0.011271 -0.576818 
                0.129804 0.008509 -0.568708 
                0.129804 -0.011491 -0.568708 
                0.171941 0.008364 -0.557417 
                0.171941 -0.011636 -0.557417 
                0.213116 0.008301 -0.543010 
                0.213116 -0.011699 -0.543010 
                0.253099 0.008323 -0.525565 
                0.253099 -0.011677 -0.525565 
                0.291667 0.008429 -0.505181 
                0.291667 -0.011571 -0.505181 
                0.328603 0.008614 -0.481973 
                0.328603 -0.011386 -0.481973 
                0.363702 0.008869 -0.456068 
                0.363702 -0.011131 -0.456068 
                0.396767 0.009180 -0.427614 
                0.396767 -0.010820 -0.427614 
                0.427614 0.009532 -0.396767 
                0.427614 -0.010468 -0.396767 
                0.456068 0.009908 -0.363702 
                0.456068 -0.010092 -0.363702 
                0.481973 0.010288 -0.328603 
                0.481973 -0.009712 -0.328603 
                0.505181 0.010654 -0.291667 
                0.505181 -0.009346 -0.291667 
                0.525565 0.010987 -0.253099 
                0.525565 -0.009013 -0.253099 
                0.543010 0.011271 -0.213116 
                0.543010 -0.008729 -0.213116 
                0.557417 0.011491 -0.171941 
                0.557417 -0.008509 -0.171941 
                0.568708 0.011636 -0.129804 
                0.568708 -0.008364 -0.129804 
                0.576818 0.011699 -0.086941 
                0.576818 -0.008301 -0.086941 
                0.581702 0.011677 -0.043593 
                0.581702 -0.008323 -0.043593 
                0.625000 0.011803 -0.000000 
                0.625000 -0.008197 0.000000 
                0.623478 0.011608 0.043598 
                0.623478 -0.008392 0.043598 
                0.618918 0.011342 0.086983 
                0.618918 -0.008658 0.086983 
                0.611342 0.011017 0.129945 
                0.611342 -0.008983 0.129945 
                0.600789 0.010649 0.172273 
                0.600789 -0.009351 0.172273 
                0.587308 0.010251 0.213763 
                0.587308 -0.009749 0.213763 
                0.570966 0.009843 0.254210 
                0.570966 -0.010157 0.254210 
                0.551842 0.009442 0.293420 
                0.551842 -0.010558 0.293420 
                0.530030 0.009065 0.331200 
                0.530030 -0.010935 0.331200 
                0.505636 0.008729 0.367366 
                0.505636 -0.011271 0.367366 
                0.478778 0.008448 0.401742 
                0.478778 -0.011552 0.401742 
                0.449587 0.008236 0.434161 
                0.449587 -0.011764 0.434161 
                0.418207 0.008100 0.464466 
                0.418207 -0.011900 0.464466 
                0.384788 0.008047 0.492507 
                0.384788 -0.011953 0.492507 
                0.349496 0.008080 0.518148 
                0.349496 -0.011920 0.518148 
                0.312500 0.008197 0.541266 
                0.312500 -0.011803 0.541266 
                0.273982 0.008392 0.561746 
                0.273982 -0.011608 0.561746 
                0.234129 0.008658 0.579490 
                0.234129 -0.011342 0.579490 
                0.193136 0.008983 0.594410 
                0.193136 -0.011017 0.594410 
                0.151201 0.009351 0.606435 
                0.151201 -0.010649 0.606435 
                0.108530 0.009749 0.615505 
                0.108530 -0.010251 0.615505 
                0.065330 0.010157 0.621576 
                0.065330 -0.009843 0.621576 
                0.021812 0.010558 0.624619 
                0.021812 -0.009442 0.624619 
                -0.021812 0.010935 0.624619 
                -0.021812 -0.009065 0.624619 
                -0.065330 0.011271 0.621576 
                -0.065330 -0.008729 0.621576 
                -0.108530 0.011552 0.615505 
                -0.108530 -0.008448 0.615505 
                -0.151201 0.011764 0.606435 
                -0.151201 -0.008236 0.606435 
                -0.193136 0.011900 0.594410 
                -0.193136 -0.008100 0.594410 
                -0.234129 0.011953 0.579490 
                -0.234129 -0.008047 0.579490 
                -0.273982 0.011920 0.561746 
                -0.273982 -0.008080 0.561746 
                -0.312500 0.011803 0.541266 
                -0.312500 -0.008197 0.541266 
                -0.349496 0.011608 0.518148 
                -0.349496 -0.008392 0.518148 
                -0.384788 0.011342 0.492507 
                -0.384788 -0.008658 0.492507 
                -0.418207 0.011017 0.464466 
                -0.418207 -0.008983 0.464466 
                -0.449587 0.010649 0.434161 
                -0.449587 -0.009351 0.434161 
                -0.478778 0.010251 0.401742 
                -0.478778 -0.009749 0.401742 
                -0.505636 0.009843 0.367366 
                -0.505636 -0.010157 0.367366 
                -0.530030 0.009442 0.331200 
                -0.530030 -0.010558 0.331200 
                -0.551842 0.009065 0.293420 
                -0.551842 -0.010935 0.293420 
                -0.570966 0.008729 0.254210 
                -0.570966 -0.011271 0.254210 
                -0.587308 0.008448 0.213763 
                -0.587308 -0.011552 0.213763 
                -0.600789 0.008236 0.172273 
                -0.600789 -0.011764 0.172273 
                -0.611342 0.008100 0.129945 
                -0.611342 -0.011900 0.129945 
                -0.618918 0.008047 0.086983 
                -0.618918 -0.011953 0.086983 
                -0.623478 0.008080 0.043598 
                -0.623478 -0.011920 0.043598 
                -0.625000 0.008197 0.000000 
                -0.625000 -0.011803 0.000000 
                -0.623478 0.008392 -0.043598 
                -0.623478 -0.011608 -0.043598 
                -0.618918 0.008658 -0.086983 
                -0.618918 -0.011342 -0.086983 
                -0.611342 0.008983 -0.129945 
                -0.611342 -0.011017 -0.129945 
                -0.600789 0.009351 -0.172273 
                -0.600789 -0.010649 -0.172273 
                -0.587308 0.009749 -0.213763 
                -0.587308 -0.010251 -0.213763 
                -0.570966 0.010157 -0.254210 
                -0.570966 -0.009843 -0.254210 
                -0.551842 0.010558 -0.293420 
                -0.551842 -0.009442 -0.293420 
                -0.530030 0.010935 -0.331200 
                -0.530030 -0.009065 -0.331200 
                -0.505636 0.011271 -0.367366 
                -0.505636 -0.008729 -0.367366 
                -0.478778 0.011552 -0.401742 
                -0.478778 -0.008448 -0.401742 
                -0.449587 0.011764 -0.434161 
                -0.449587 -0.008236 -0.434161 
                -0.418207 0.011900 -0.464466 
                -0.418207 -0.008100 -0.464466 
                -0.384788 0.011953 -0.492507 
                -0.384788 -0.008047 -0.492507 
                -0.349496 0.011920 -0.518148 
                -0.349496 -0.008080 -0.518148 
                -0.312500 0.011803 -0.541266 
                -0.312500 -0.008197 -0.541266 
                -0.273982 0.011608 -0.561746 
                -0.273982 -0.008392 -0.561746 
                -0.234129 0.011342 -0.579490 
                -0.234129 -0.008658 -0.579490 
                -0.193136 0.011017 -0.594410 
                -0.193136 -0.008983 -0.594410 
                -0.151201 0.010649 -0.606435 
                -0.151201 -0.009351 -0.606435 
                -0.108530 0.010251 -0.615505 
                -0.108530 -0.009749 -0.615505 
                -0.065330 0.009843 -0.621576 
                -0.065330 -0.010157 -0.621576 
                -0.021812 0.009442 -0.624619 
                -0.021812 -0.010558 -0.624619 
                0.021812 0.009065 -0.624619 
                0.021812 -0.010935 -0.624619 
                0.065330 0.008729 -0.621576 
                0.065330 -0.011271 -0.621576 
                0.108530 0.008448 -0.615505 
                0.108530 -0.011552 -0.615505 
                0.151201 0.008236 -0.606435 
                0.151201 -0.011764 -0.606435 
                0.193136 0.008100 -0.594410 
                0.193136 -0.011900 -0.594410 
                0.234129 0.008047 -0.579490 
                0.234129 -0.011953 -0.579490 
                0.273982 0.008080 -0.561746 
                0.273982 -0.011920 -0.561746 
                0.312500 0.008197 -0.541266 
                0.312500 -0.011803 -0.541266 
                0.349496 0.008392 -0.518148 
                0.349496 -0.011608 -0.518148 
                0.384788 0.008658 -0.492507 
                0.384788 -0.011342 -0.492507 
                0.418207 0.008983 -0.464466 
                0.418207 -0.011017 -0.464466 
                0.449587 0.009351 -0.434161 
                0.449587 -0.010649 -0.434161 
                0.478778 0.009749 -0.401742 
                0.478778 -0.010251 -0.401742 
                0.505636 0.010157 -0.367366 
                0.505636 -0.009843 -0.367366 
                0.530030 0.010558 -0.331200 
                0.530030 -0.009442 -0.331200 
                0.551842 0.010935 -0.293420 
                0.551842 -0.009065 -0.293420 
                0.570966 0.011271 -0.254210 
                0.570966 -0.008729 -0.254210 
                0.587308 0.011552 -0.213763 
                0.587308 -0.008448 -0.213763 
                0.600789 0.011764 -0.172273 
                0.600789 -0.008236 -0.172273 
                0.611342 0.011900 -0.129945 
                0.611342 -0.008100 -0.129945 
                0.618918 0.011953 -0.086983 
                0.618918 -0.008047 -0.086983 
                0.623478 0.011920 -0.043598 
                0.623478 -0.008080 -0.043598 
                0.666667 0.012051 -0.000000 
                0.666667 -0.007949 0.000000 
                0.665239 0.011845 0.043602 
                0.665239 -0.008155 0.043602 
                0.660963 0.011568 0.087017 
                0.660963 -0.008432 0.087017 
                0.653857 0.011231 0.130060 
                0.653857 -0.008769 0.130060 
                0.643951 0.010847 0.172546 
                0.643951 -0.009153 0.172546 
                0.631287 0.010429 0.214293 
                0.631287 -0.009571 0.214293 
                0.615920 0.009996 0.255122 
                0.615920 -0.010004 0.255122 
                0.597915 0.009562 0.294859 
                0.597915 -0.010438 0.294859 
                0.577350 0.009146 0.333333 
                0.577350 -0.010854 0.333333 
                0.554313 0.008762 0.370380 
                0.554313 -0.011238 0.370380 
                0.528902 0.008426 0.405841 
                0.528902 -0.011574 0.405841 
                0.501227 0.008150 0.439564 
                0.501227 -0.011850 0.439564 
                0.471405 0.007945 0.471405 
                0.471405 -0.012055 0.471405 
                0.439564 0.007820 0.501227 
                0.439564 -0.012180 0.501227 
                0.405841 0.007778 0.528902 
                0.405841 -0.012222 0.528902 
                0.370380 0.007821 0.554313 
                0.370380 -0.012179 0.554313 
                0.333333 0.007949 0.577350 
                0.333333 -0.012051 0.577350 
                0.294859 0.008155 0.597915 
                0.294859 -0.011845 0.597915 
                0.255122 0.008432 0.615920 
                0.255122 -0.011568 0.615920 
                0.214293 0.008769 0.631287 
                0.214293 -0.011231 0.631287 
                0.172546 0.009153 0.643951 
                0.172546 -0.010847 0.643951 
                0.130060 0.009571 0.653857 
                0.130060 -0.010429 0.653857 
                0.087017 0.010004 0.660963 
                0.087017 -0.009996 0.660963 
                0.043602 0.010438 0.665239 
                0.043602 -0.009562 0.665239 
                0.000000 0.010854 0.666667 
                0.000000 -0.009146 0.666667 
                -0.043602 0.011238 0.665239 
                -0.043602 -0.008762 0.665239 
                -0.087017 0.011574 0.660963 
                -0.087017 -0.008426 0.660963 
                -0.130060 0.011850 0.653857 
                -0.130060 -0.008150 0.653857 
                -0.172546 0.012055 0.643951 
                -0.172546 -0.007945 0.643951 
                -0.214293 0.012180 0.631287 
                -0.214293 -0.007820 0.631287 
                -0.255122 0.012222 0.615920 
                -0.255122 -0.007778 0.615920 
                -0.294859 0.012179 0.597915 
                -0.294859 -0.007821 0.597915 
                -0.333333 0.012051 0.577350 
                -0.333333 -0.007949 0.577350 
                -0.370380 0.011845 0.554313 
                -0.370380 -0.008155 0.554313 
                -0.405841 0.011568 0.528902 
                -0.405841 -0.008432 0.528902 
                -0.439564 0.011231 0.501227 
                -0.439564 -0.008769 0.501227 
                -0.471405 0.010847 0.471405 
                -0.471405 -0.009153 0.471405 
                -0.501227 0.010429 0.439564 
                -0.501227 -0.009571 0.439564 
                -0.528902 0.009996 0.405841 
                -0.528902 -0.010004 0.405841 
                -0.554313 0.009562 0.370380 
                -0.554313 -0.010438 0.370380 
                -0.577350 0.009146 0.333333 
                -0.577350 -0.010854 0.333333 
                -0.597915 0.008762 0.294859 
                -0.597915 -0.011238 0.294859 
                -0.615920 0.008426 0.255122 
                -0.615920 -0.011574 0.255122 
                -0.631287 0.008150 0.214293 
                -0.631287 -0.011850 0.214293 
                -0.643951 0.007945 0.172546 
                -0.643951 -0.012055 0.172546 
                -0.653857 0.007820 0.130060 
                -0.653857 -0.012180 0.130060 
                -0.660963 0.007778 0.087017 
                -0.660963 -0.012222 0.087017 
                -0.665239 0.007821 0.043602 
                -0.665239 -0.012179 0.043602 
                -0.666667 0.007949 0.000000 
                -0.666667 -0.012051 0.000000 
                -0.665239 0.008155 -0.043602 
                -0.665239 -0.011845 -0.043602 
                -0.660963 0.008432 -0.087017 
                -0.660963 -0.011568 -0.087017 
                -0.653857 0.008769 -0.130060 
                -0.653857 -0.011231 -0.130060 
                -0.643951 0.009153 -0.172546 
                -0.643951 -0.010847 -0.172546 
                -0.631287 0.009571 -0.214293 
                -0.631287 -0.010429 -0.214293 
                -0.615920 0.010004 -0.255122 
                -0.615920 -0.009996 -0.255122 
                -0.597915 0.010438 -0.294859 
                -0.597915 -0.009562 -0.294859 
                -0.577350 0.010854 -0.333333 
                -0.577350 -0.009146 -0.333333 
                -0.554313 0.011238 -0.370380 
                -0.554313 -0.008762 -0.370380 
                -0.528902 0.011574 -0.405841 
                -0.528902 -0.008426 -0.405841 
                -0.501227 0.011850 -0.439564 
                -0.501227 -0.008150 -0.439564 
                -0.471405 0.012055 -0.471405 
                -0.471405 -0.007945 -0.471405 
                -0.439564 0.012180 -0.501227 
                -0.439564 -0.007820 -0.501227 
                -0.405841 0.012222 -0.528902 
                -0.405841 -0.007778 -0.528902 
                -0.370380 0.012179 -0.554313 
                -0.370380 -0.007821 -0.554313 
                -0.333333 0.012051 -0.577350 
                -0.333333 -0.007949 -0.577350 
                -0.294859 0.011845 -0.597915 
                -0.294859 -0.008155 -0.597915 
                -0.255122 0.011568 -0.615920 
                -0.255122 -0.008432 -0.615920 
                -0.214293 0.011231 -0.631287 
                -0.214293 -0.008769 -0.631287 
                -0.172546 0.010847 -0.643951 
                -0.172546 -0.009153 -0.643951 
                -0.130060 0.010429 -0.653857 
                -0.130060 -0.009571 -0.653857 
                -0.087017 0.009996 -0.660963 
                -0.087017 -0.010004 -0.660963 
                -0.043602 0.009562 -0.665239 
                -0.043602 -0.010438 -0.665239 
                -0.000000 0.009146 -0.666667 
                -0.000000 -0.010854 -0.666667 
                0.043602 0.008762 -0.665239 
                0.043602 -0.011238 -0.665239 
                0.087017 0.008426 -0.660963 
                0.087017 -0.011574 -0.660963 
                0.130060 0.008150 -0.653857 
                0.130060 -0.011850 -0.653857 
                0.172546 0.007945 -0.643951 
                0.172546 -0.012055 -0.643951 
                0.214293 0.007820 -0.631287 
                0.214293 -0.012180 -0.631287 
                0.255122 0.007778 -0.615920 
                0.255122 -0.012222 -0.615920 
                0.294859 0.007821 -0.597915 
                0.294859 -0.012179 -0.597915 
                0.333333 0.007949 -0.577350 
                0.333333 -0.012051 -0.577350 
                0.370380 0.008155 -0.554313 
                0.370380 -0.011845 -0.554313 
                0.405841 0.008432 -0.528902 
                0.405841 -0.011568 -0.528902 
                0.439564 0.008769 -0.501227 
                0.439564 -0.011231 -0.501227 
                0.471405 0.009153 -0.471405 
                0.471405 -0.010847 -0.471405 
                0.501227 0.009571 -0.439564 
                0.501227 -0.010429 -0.439564 
                0.528902 0.010004 -0.405841 
                0.528902 -0.009996 -0.405841 
                0.554313 0.010438 -0.370380 
                0.554313 -0.009562 -0.370380 
                0.577350 0.010854 -0.333333 
                0.577350 -0.009146 -0.333333 
                0.597915 0.011238 -0.294859 
                0.597915 -0.008762 -0.294859 
                0.615920 0.011574 -0.255122 
                0.615920 -0.008426 -0.255122 
                0.631287 0.011850 -0.214293 
                0.631287 -0.008150 -0.214293 
                0.643951 0.012055 -0.172546 
                0.643951 -0.007945 -0.172546 
                0.653857 0.012180 -0.130060 
                0.653857 -0.007820 -0.130060 
                0.660963 0.012222 -0.087017 
                0.660963 -0.007778 -0.087017 
                0.665239 0.012179 -0.043602 
                0.665239 -0.007821 -0.043602 
                0.708333 0.012316 -0.000000 
                0.708333 -0.007684 0.000000 
                0.706990 0.012099 0.043606 
                0.706990 -0.007901 0.043606 
                0.702965 0.011811 0.087046 
                0.702965 -0.008189 0.087046 
                0.696273 0.011461 0.130156 
                0.696273 -0.008539 0.130156 
                0.686939 0.011062 0.172772 
                0.686939 -0.008938 0.172772 
                0.675001 0.010626 0.214733 
                0.675001 -0.009374 0.214733 
                0.660501 0.010169 0.255880 
                0.660501 -0.009831 0.255880 
                0.643496 0.009706 0.296055 
                0.643496 -0.010294 0.296055 
                0.624050 0.009253 0.335108 
                0.624050 -0.010747 0.335108 
                0.602237 0.008826 0.372889 
                0.602237 -0.011174 0.372889 
                0.578139 0.008439 0.409256 
                0.578139 -0.011561 0.409256 
                0.551849 0.008104 0.444071 
                0.551849 -0.011896 0.444071 
                0.523465 0.007835 0.477201 
                0.523465 -0.012165 0.477201 
                0.493095 0.007639 0.508521 
                0.493095 -0.012361 0.508521 
                0.460855 0.007523 0.537912 
                0.460855 -0.012477 0.537912 
                0.426866 0.007492 0.565262 
                0.426866 -0.012508 0.565262 
                0.391259 0.007546 0.590468 
                0.391259 -0.012454 0.590468 
                0.354167 0.007684 0.613435 
                0.354167 -0.012316 0.613435 
                0.315731 0.007901 0.634074 
                0.315731 -0.012099 0.634074 
                0.276098 0.008189 0.652308 
                0.276098 -0.011811 0.652308 
                0.235418 0.008539 0.668068 
                0.235418 -0.011461 0.668068 
                0.193845 0.008938 0.681293 
                0.193845 -0.011062 0.681293 
                0.151536 0.009374 0.691934 
                0.151536 -0.010626 0.691934 
                0.108652 0.009831 0.699951 
                0.108652 -0.010169 0.699951 
                0.065357 0.010294 0.705312 
                0.065357 -0.009706 0.705312 
                0.021813 0.010747 0.707997 
                0.021813 -0.009253 0.707997 
                -0.021813 0.011174 0.707997 
                -0.021813 -0.008826 0.707997 
                -0.065357 0.011561 0.705312 
                -0.065357 -0.008439 0.705312 
                -0.108652 0.011896 0.699951 
                -0.108652 -0.008104 0.699951 
                -0.151536 0.012165 0.691934 
                -0.151536 -0.007835 0.691934 
                -0.193845 0.012361 0.681293 
                -0.193845 -0.007639 0.681293 
                -0.235418 0.012477 0.668068 
                -0.235418 -0.007523 0.668068 
                -0.276098 0.012508 0.652308 
                -0.276098 -0.007492 0.652308 
                -0.315731 0.012454 0.634074 
                -0.315731 -0.007546 0.634074 
                -0.354167 0.012316 0.613435 
                -0.354167 -0.007684 0.613435 
                -0.391259 0.012099 0.590468 
                -0.391259 -0.007901 0.590468 
                -0.426866 0.011811 0.565262 
                -0.426866 -0.008189 0.565262 
                -0.460855 0.011461 0.537912 
                -0.460855 -0.008539 0.537912 
                -0.493095 0.011062 0.508521 
                -0.493095 -0.008938 0.508521 
                -0.523465 0.010626 0.477201 
                -0.523465 -0.009374 0.477201 
                -0.551849 0.010169 0.444071 
                -0.551849 -0.009831 0.444071 
                -0.578139 0.009706 0.409256 
                -0.578139 -0.010294 0.409256 
                -0.602237 0.009253 0.372889 
                -0.602237 -0.010747 0.372889 
                -0.624050 0.008826 0.335108 
                -0.624050 -0.011174 0.335108 
                -0.643496 0.008439 0.296055 
                -0.643496 -0.011561 0.296055 
                -0.660501 0.008104 0.255880 
                -0.660501 -0.011896 0.255880 
                -0.675001 0.007835 0.214733 
                -0.675001 -0.012165 0.214733 
                -0.686939 0.007639 0.172772 
                -0.686939 -0.012361 0.172772 
                -0.696273 0.007523 0.130156 
                -0.696273 -0.012477 0.130156 
                -0.702965 0.007492 0.087046 
                -0.702965 -0.012508 0.087046 
                -0.706990 0.007546 0.043606 
                -0.706990 -0.012454 0.043606 
                -0.708333 0.007684 0.000000 
                -0.708333 -0.012316 0.000000 
                -0.706990 0.007901 -0.043606 
                -0.706990 -0.012099 -0.043606 
                -0.702965 0.008189 -0.087046 
                -0.702965 -0.011811 -0.087046 
                -0.696273 0.008539 -0.130156 
                -0.696273 -0.011461 -0.130156 
                -0.686939 0.008938 -0.172772 
                -0.686939 -0.011062 -0.172772 
                -0.675001 0.009374 -0.214733 
                -0.675001 -0.010626 -0.214733 
                -0.660501 0.009831 -0.255880 
                -0.660501 -0.010169 -0.255880 
                -0.643496 0.010294 -0.296055 
                -0.643496 -0.009706 -0.296055 
                -0.624050 0.010747 -0.335108 
                -0.624050 -0.009253 -0.335108 
                -0.602237 0.011174 -0.372889 
                -0.602237 -0.008826 -0.372889 
                -0.578139 0.011561 -0.409256 
                -0.578139 -0.008439 -0.409256 
                -0.551849 0.011896 -0.444071 
                -0.551849 -0.008104 -0.444071 
                -0.523465 0.012165 -0.477201 
                -0.523465 -0.007835 -0.477201 
                -0.493095 0.012361 -0.508521 
                -0.493095 -0.007639 -0.508521 
                -0.460855 0.012477 -0.537912 
                -0.460855 -0.007523 -0.537912 
                -0.426866 0.012508 -0.565262 
                -0.426866 -0.007492 -0.565262 
                -0.391259 0.012454 -0.590468 
                -0.391259 -0.007546 -0.590468 
                -0.354167 0.012316 -0.613435 
                -0.354167 -0.007684 -0.613435 
                -0.315731 0.012099 -0.634074 
                -0.315731 -0.007901 -0.634074 
                -0.276098 0.011811 -0.652308 
                -0.276098 -0.008189 -0.652308 
                -0.235418 0.011461 -0.668068 
                -0.235418 -0.008539 -0.668068 
                -0.193845 0.011062 -0.681293 
                -0.193845 -0.008938 -0.681293 
                -0.151536 0.010626 -0.691934 
                -0.151536 -0.009374 -0.691934 
                -0.108652 0.010169 -0.699951 
                -0.108652 -0.009831 -0.699951 
                -0.065357 0.009706 -0.705312 
                -0.065357 -0.010294 -0.705312 
                -0.021813 0.009253 -0.707997 
                -0.021813 -0.010747 -0.707997 
                0.021813 0.008826 -0.707997 
                0.021813 -0.011174 -0.707997 
                0.065357 0.008439 -0.705312 
                0.065357 -0.011561 -0.705312 
                0.108652 0.008104 -0.699951 
                0.108652 -0.011896 -0.699951 
                0.151536 0.007835 -0.691934 
                0.151536 -0.012165 -0.691934 
                0.193845 0.007639 -0.681293 
                0.193845 -0.012361 -0.681293 
                0.235418 0.007523 -0.668068 
                0.235418 -0.012477 -0.668068 
                0.276098 0.007492 -0.652308 
                0.276098 -0.012508 -0.652308 
                0.315731 0.007546 -0.634074 
                0.315731 -0.012454 -0.634074 
                0.354167 0.007684 -0.613435 
                0.354167 -0.012316 -0.613435 
                0.391259 0.007901 -0.590468 
                0.391259 -0.012099 -0.590468 
                0.426866 0.008189 -0.565262 
                0.426866 -0.011811 -0.565262 
                0.460855 0.008539 -0.537912 
                0.460855 -0.011461 -0.537912 
                0.493095 0.008938 -0.508521 
                0.493095 -0.011062 -0.508521 
                0.523465 0.009374 -0.477201 
                0.523465 -0.010626 -0.477201 
                0.551849 0.009831 -0.444071 
                0.551849 -0.010169 -0.444071 
                0.578139 0.010294 -0.409256 
                0.578139 -0.009706 -0.409256 
                0.602237 0.010747 -0.372889 
                0.602237 -0.009253 -0.372889 
                0.624050 0.011174 -0.335108 
                0.624050 -0.008826 -0.335108 
                0.643496 0.011561 -0.296055 
                0.643496 -0.008439 -0.296055 
                0.660501 0.011896 -0.255880 
                0.660501 -0.008104 -0.255880 
                0.675001 0.012165 -0.214733 
                0.675001 -0.007835 -0.214733 
                0.686939 0.012361 -0.172772 
                0.686939 -0.007639 -0.172772 
                0.696273 0.012477 -0.130156 
                0.696273 -0.007523 -0.130156 
                0.702965 0.012508 -0.087046 
                0.702965 -0.007492 -0.087046 
                0.706990 0.012454 -0.043606 
                0.706990 -0.007546 -0.043606 
                0.750000 0.012596 -0.000000 
                0.750000 -0.007404 0.000000 
                0.748731 0.012369 0.043609 
                0.748731 -0.007631 0.043609 
                0.744929 0.012070 0.087070 
                0.744929 -0.007930 0.087070 
                0.738606 0.011708 0.130236 
                0.738606 -0.008292 0.130236 
                0.729784 0.011294 0.172962 
                0.729784 -0.008706 0.172962 
                0.718492 0.010841 0.215102 
                0.718492 -0.009159 0.215102 
                0.704769 0.010362 0.256515 
                0.704769 -0.009638 0.256515 
                0.688662 0.009872 0.297060 
                0.688662 -0.010128 0.297060 
                0.670224 0.009386 0.336599 
                0.670224 -0.010614 0.336599 
                0.649519 0.008919 0.375000 
                0.649519 -0.011081 0.375000 
                0.626616 0.008484 0.412132 
                0.626616 -0.011516 0.412132 
                0.601592 0.008096 0.447869 
                0.601592 -0.011904 0.447869 
                0.574533 0.007765 0.482091 
                0.574533 -0.012235 0.482091 
                0.545530 0.007503 0.514681 
                0.545530 -0.012497 0.514681 
                0.514681 0.007316 0.545530 
                0.514681 -0.012684 0.545530 
                0.482091 0.007211 0.574533 
                0.482091 -0.012789 0.574533 
                0.447869 0.007190 0.601592 
                0.447869 -0.012810 0.601592 
                0.412132 0.007255 0.626616 
                0.412132 -0.012745 0.626616 
                0.375000 0.007404 0.649519 
                0.375000 -0.012596 0.649519 
                0.336599 0.007631 0.670224 
                0.336599 -0.012369 0.670224 
                0.297060 0.007930 0.688662 
                0.297060 -0.012070 0.688662 
                0.256515 0.008292 0.704769 
                0.256515 -0.011708 0.704769 
                0.215102 0.008706 0.718492 
                0.215102 -0.011294 0.718492 
                0.172962 0.009159 0.729784 
                0.172962 -0.010841 0.729784 
                0.130236 0.009638 0.738606 
                0.130236 -0.010362 0.738606 
                0.087070 0.010128 0.744929 
                0.087070 -0.009872 0.744929 
                0.043609 0.010614 0.748731 
                0.043609 -0.009386 0.748731 
                0.000000 0.011081 0.750000 
                0.000000 -0.008919 0.750000 
                -0.043609 0.011516 0.748731 
                -0.043609 -0.008484 0.748731 
                -0.087070 0.011904 0.744929 
                -0.087070 -0.008096 0.744929 
                -0.130236 0.012235 0.738606 
                -0.130236 -0.007765 0.738606 
                -0.172962 0.012497 0.729784 
                -0.172962 -0.007503 0.729784 
                -0.215102 0.012684 0.718492 
                -0.215102 -0.007316 0.718492 
                -0.256515 0.012789 0.704769 
                -0.256515 -0.007211 0.704769 
                -0.297060 0.012810 0.688662 
                -0.297060 -0.007190 0.688662 
                -0.336599 0.012745 0.670224 
                -0.336599 -0.007255 0.670224 
                -0.375000 0.012596 0.649519 
                -0.375000 -0.007404 0.649519 
                -0.412132 0.012369 0.626616 
                -0.412132 -0.007631 0.626616 
                -0.447869 0.012070 0.601592 
                -0.447869 -0.007930 0.601592 
                -0.482091 0.011708 0.574533 
                -0.482091 -0.008292 0.574533 
                -0.514681 0.011294 0.545530 
                -0.514681 -0.008706 0.545530 
                -0.545530 0.010841 0.514681 
                -0.545530 -0.009159 0.514681 
                -0.574533 0.010362 0.482091 
                -0.574533 -0.009638 0.482091 
                -0.601592 0.009872 0.447869 
                -0.601592 -0.010128 0.447869 
                -0.626616 0.009386 0.412132 
                -0.626616 -0.010614 0.412132 
                -0.649519 0.008919 0.375000 
                -0.649519 -0.011081 0.375000 
                -0.670224 0.008484 0.336599 
                -0.670224 -0.011516 0.336599 
                -0.688662 0.008096 0.297060 
                -0.688662 -0.011904 0.297060 
                -0.704769 0.007765 0.256515 
                -0.704769 -0.012235 0.256515 
                -0.718492 0.007503 0.215102 
                -0.718492 -0.012497 0.215102 
                -0.729784 0.007316 0.172962 
                -0.729784 -0.012684 0.172962 
                -0.738606 0.007211 0.130236 
                -0.738606 -0.012789 0.130236 
                -0.744929 0.007190 0.087070 
                -0.744929 -0.012810 0.087070 
                -0.748731 0.007255 0.043609 
                -0.748731 -0.012745 0.043609 
                -0.750000 0.007404 0.000000 
                -0.750000 -0.012596 0.000000 
                -0.748731 0.007631 -0.043609 
                -0.748731 -0.012369 -0.043609 
                -0.744929 0.007930 -0.087070 
                -0.744929 -0.012070 -0.087070 
                -0.738606 0.008292 -0.130236 
                -0.738606 -0.011708 -0.130236 
                -0.729784 0.008706 -0.172962 
                -0.729784 -0.011294 -0.172962 
                -0.718492 0.009159 -0.215102 
                -0.718492 -0.010841 -0.215102 
                -0.704769 0.009638 -0.256515 
                -0.704769 -0.010362 -0.256515 
                -0.688662 0.010128 -0.297060 
                -0.688662 -0.009872 -0.297060 
                -0.670224 0.010614 -0.336599 
                -0.670224 -0.009386 -0.336599 
                -0.649519 0.011081 -0.375000 
                -0.649519 -0.008919 -0.375000 
                -0.626616 0.011516 -0.412132 
                -0.626616 -0.008484 -0.412132 
                -0.601592 0.011904 -0.447869 
                -0.601592 -0.008096 -0.447869 
                -0.574533 0.012235 -0.482091 
                -0.574533 -0.007765 -0.482091 
                -0.545530 0.012497 -0.514681 
                -0.545530 -0.007503 -0.514681 
                -0.514681 0.012684 -0.545530 
                -0.514681 -0.007316 -0.545530 
                -0.482091 0.012789 -0.574533 
                -0.482091 -0.007211 -0.574533 
                -0.447869 0.012810 -0.601592 
                -0.447869 -0.007190 -0.601592 
                -0.412132 0.012745 -0.626616 
                -0.412132 -0.007255 -0.626616 
                -0.375000 0.012596 -0.649519 
                -0.375000 -0.007404 -0.649519 
                -0.336599 0.012369 -0.670224 
                -0.336599 -0.007631 -0.670224 
                -0.297060 0.012070 -0.688662 
                -0.297060 -0.007930 -0.688662 
                -0.256515 0.011708 -0.704769 
                -0.256515 -0.008292 -0.704769 
                -0.215102 0.011294 -0.718492 
                -0.215102 -0.008706 -0.718492 
                -0.172962 0.010841 -0.729784 
                -0.172962 -0.009159 -0.729784 
                -0.130236 0.010362 -0.738606 
                -0.130236 -0.009638 -0.738606 
                -0.087070 0.009872 -0.744929 
                -0.087070 -0.010128 -0.744929 
                -0.043609 0.009386 -0.748731 
                -0.043609 -0.010614 -0.748731 
                -0.000000 0.008919 -0.750000 
                -0.000000 -0.011081 -0.750000 
                0.043609 0.008484 -0.748731 
                0.043609 -0.011516 -0.748731 
                0.087070 0.008096 -0.744929 
                0.087070 -0.011904 -0.744929 
                0.130236 0.007765 -0.738606 
                0.130236 -0.012235 -0.738606 
                0.172962 0.007503 -0.729784 
                0.172962 -0.012497 -0.729784 
                0.215102 0.007316 -0.718492 
                0.215102 -0.012684 -0.718492 
                0.256515 0.007211 -0.704769 
                0.256515 -0.012789 -0.704769 
                0.297060 0.007190 -0.688662 
                0.297060 -0.012810 -0.688662 
                0.336599 0.007255 -0.670224 
                0.336599 -0.012745 -0.670224 
                0.375000 0.007404 -0.649519 
                0.375000 -0.012596 -0.649519 
                0.412132 0.007631 -0.626616 
                0.412132 -0.012369 -0.626616 
                0.447869 0.007930 -0.601592 
                0.447869 -0.012070 -0.601592 
                0.482091 0.008292 -0.574533 
                0.482091 -0.011708 -0.574533 
                0.514681 0.008706 -0.545530 
                0.514681 -0.011294 -0.545530 
                0.545530 0.009159 -0.514681 
                0.545530 -0.010841 -0.514681 
                0.574533 0.009638 -0.482091 
                0.574533 -0.010362 -0.482091 
                0.601592 0.010128 -0.447869 
                0.601592 -0.009872 -0.447869 
                0.626616 0.010614 -0.412132 
                0.626616 -0.009386 -0.412132 
                0.649519 0.011081 -0.375000 
                0.649519 -0.008919 -0.375000 
                0.670224 0.011516 -0.336599 
                0.670224 -0.008484 -0.336599 
                0.688662 0.011904 -0.297060 
                0.688662 -0.008096 -0.297060 
                0.704769 0.012235 -0.256515 
                0.704769 -0.007765 -0.256515 
                0.718492 0.012497 -0.215102 
                0.718492 -0.007503 -0.215102 
                0.729784 0.012684 -0.172962 
                0.729784 -0.007316 -0.172962 
                0.738606 0.012789 -0.130236 
                0.738606 -0.007211 -0.130236 
                0.744929 0.012810 -0.087070 
                0.744929 -0.007190 -0.087070 
                0.748731 0.012745 -0.043609 
                0.748731 -0.007255 -0.043609 
                0.791667 0.012893 -0.000000 
                0.791667 -0.007107 0.000000 
                0.790465 0.012655 0.043611 
                0.790465 -0.007345 0.043611 
                0.786862 0.012345 0.087090 
                0.786862 -0.007655 0.087090 
                0.780869 0.011971 0.130304 
                0.780869 -0.008029 0.130304 
                0.772505 0.011543 0.173123 
                0.772505 -0.008457 0.173123 
                0.761796 0.011073 0.215415 
                0.761796 -0.008927 0.215415 
                0.748772 0.010574 0.257054 
                0.748772 -0.009426 0.257054 
                0.733474 0.010059 0.297912 
                0.733474 -0.009941 0.297912 
                0.715949 0.009542 0.337865 
                0.715949 -0.010458 0.337865 
                0.696250 0.009038 0.376792 
                0.696250 -0.010962 0.376792 
                0.674436 0.008561 0.414574 
                0.674436 -0.011439 0.414574 
                0.650574 0.008122 0.451098 
                0.650574 -0.011878 0.451098 
                0.624736 0.007735 0.486252 
                0.624736 -0.012265 0.486252 
                0.597001 0.007409 0.519929 
                0.597001 -0.012591 0.519929 
                0.567453 0.007154 0.552027 
                0.567453 -0.012846 0.552027 
                0.536181 0.006977 0.582448 
                0.536181 -0.013023 0.582448 
                0.503281 0.006882 0.611101 
                0.503281 -0.013118 0.611101 
                0.468853 0.006873 0.637897 
                0.468853 -0.013127 0.637897 
                0.433001 0.006948 0.662757 
                0.433001 -0.013052 0.662757 
                0.395833 0.007107 0.685603 
                0.395833 -0.012893 0.685603 
                0.357464 0.007345 0.706368 
                0.357464 -0.012655 0.706368 
                0.318009 0.007655 0.724987 
                0.318009 -0.012345 0.724987 
                0.277588 0.008029 0.741405 
                0.277588 -0.011971 0.741405 
                0.236324 0.008457 0.755571 
                0.236324 -0.011543 0.755571 
                0.194343 0.008927 0.767442 
                0.194343 -0.011073 0.767442 
                0.151771 0.009426 0.776982 
                0.151771 -0.010574 0.776982 
                0.108738 0.009941 0.784163 
                0.108738 -0.010059 0.784163 
                0.065375 0.010458 0.788963 
                0.065375 -0.009542 0.788963 
                0.021814 0.010962 0.791366 
                0.021814 -0.009038 0.791366 
                -0.021814 0.011439 0.791366 
                -0.021814 -0.008561 0.791366 
                -0.065375 0.011878 0.788963 
                -0.065375 -0.008122 0.788963 
                -0.108738 0.012265 0.784163 
                -0.108738 -0.007735 0.784163 
                -0.151771 0.012591 0.776982 
                -0.151771 -0.007409 0.776982 
                -0.194343 0.012846 0.767442 
                -0.194343 -0.007154 0.767442 
                -0.236324 0.013023 0.755571 
                -0.236324 -0.006977 0.755571 
                -0.277588 0.013118 0.741405 
                -0.277588 -0.006882 0.741405 
                -0.318009 0.013127 0.724987 
                -0.318009 -0.006873 0.724987 
                -0.357464 0.013052 0.706368 
                -0.357464 -0.006948 0.706368 
                -0.395833 0.012893 0.685603 
                -0.395833 -0.007107 0.685603 
                -0.433001 0.012655 0.662757 
                -0.433001 -0.007345 0.662757 
                -0.468853 0.012345 0.637897 
                -0.468853 -0.007655 0.637897 
                -0.503281 0.011971 0.611101 
                -0.503281 -0.008029 0.611101 
                -0.536181 0.011543 0.582448 
                -0.536181 -0.008457 0.582448 
                -0.567453 0.011073 0.552027 
                -0.567453 -0.008927 0.552027 
                -0.597001 0.010574 0.519929 
                -0.597001 -0.009426 0.519929 
                -0.624736 0.010059 0.486252 
                -0.624736 -0.009941 0.486252 
                -0.650574 0.009542 0.451098 
                -0.650574 -0.010458 0.451098 
                -0.674436 0.009038 0.414574 
                -0.674436 -0.010962 0.414574 
                -0.696250 0.008561 0.376792 
                -0.696250 -0.011439 0.376792 
                -0.715949 0.008122 0.337865 
                -0.715949 -0.011878 0.337865 
                -0.733474 0.007735 0.297912 
                -0.733474 -0.012265 0.297912 
                -0.748772 0.007409 0.257054 
                -0.748772 -0.012591 0.257054 
                -0.761796 0.007154 0.215415 
                -0.761796 -0.012846 0.215415 
                -0.772505 0.006977 0.173123 
                -0.772505 -0.013023 0.173123 
                -0.780869 0.006882 0.130304 
                -0.780869 -0.013118 0.130304 
                -0.786862 0.006873 0.087090 
                -0.786862 -0.013127 0.087090 
                -0.790465 0.006948 0.043611 
                -0.790465 -0.013052 0.043611 
                -0.791667 0.007107 0.000000 
                -0.791667 -0.012893 0.000000 
                -0.790465 0.007345 -0.043611 
                -0.790465 -0.012655 -0.043611 
                -0.786862 0.007655 -0.087090 
                -0.786862 -0.012345 -0.087090 
                -0.780869 0.008029 -0.130304 
                -0.780869 -0.011971 -0.130304 
                -0.772505 0.008457 -0.173123 
                -0.772505 -0.011543 -0.173123 
                -0.761796 0.008927 -0.215415 
                -0.761796 -0.011073 -0.215415 
                -0.748772 0.009426 -0.257054 
                -0.748772 -0.010574 -0.257054 
                -0.733474 0.009941 -0.297912 
                -0.733474 -0.010059 -0.297912 
                -0.715949 0.010458 -0.337865 
                -0.715949 -0.009542 -0.337865 
                -0.696250 0.010962 -0.376792 
                -0.696250 -0.009038 -0.376792 
                -0.674436 0.011439 -0.414574 
                -0.674436 -0.008561 -0.414574 
                -0.650574 0.011878 -0.451098 
                -0.650574 -0.008122 -0.451098 
                -0.624736 0.012265 -0.486252 
                -0.624736 -0.007735 -0.486252 
                -0.597001 0.012591 -0.519929 
                -0.597001 -0.007409 -0.519929 
                -0.567453 0.012846 -0.552027 
                -0.567453 -0.007154 -0.552027 
                -0.536181 0.013023 -0.582448 
                -0.536181 -0.006977 -0.582448 
                -0.503281 0.013118 -0.611101 
                -0.503281 -0.006882 -0.611101 
                -0.468853 0.013127 -0.637897 
                -0.468853 -0.006873 -0.637897 
                -0.433001 0.013052 -0.662757 
                -0.433001 -0.006948 -0.662757 
                -0.395833 0.012893 -0.685603 
                -0.395833 -0.007107 -0.685603 
                -0.357464 0.012655 -0.706368 
                -0.357464 -0.007345 -0.706368 
                -0.318009 0.012345 -0.724987 
                -0.318009 -0.007655 -0.724987 
                -0.277588 0.011971 -0.741405 
                -0.277588 -0.008029 -0.741405 
                -0.236324 0.011543 -0.755571 
                -0.236324 -0.008457 -0.755571 
                -0.194343 0.011073 -0.767442 
                -0.194343 -0.008927 -0.767442 
                -0.151771 0.010574 -0.776982 
                -0.151771 -0.009426 -0.776982 
                -0.108738 0.010059 -0.784163 
                -0.108738 -0.009941 -0.784163 
                -0.065375 0.009542 -0.788963 
                -0.065375 -0.010458 -0.788963 
                -0.021814 0.009038 -0.791366 
                -0.021814 -0.010962 -0.791366 
                0.021814 0.008561 -0.791366 
                0.021814 -0.011439 -0.791366 
                0.065375 0.008122 -0.788963 
                0.065375 -0.011878 -0.788963 
                0.108738 0.007735 -0.784163 
                0.108738 -0.012265 -0.784163 
                0.151771 0.007409 -0.776982 
                0.151771 -0.012591 -0.776982 
                0.194343 0.007154 -0.767442 
                0.194343 -0.012846 -0.767442 
                0.236324 0.006977 -0.755571 
                0.236324 -0.013023 -0.755571 
                0.277588 0.006882 -0.741405 
                0.277588 -0.013118 -0.741405 
                0.318009 0.006873 -0.724987 
                0.318009 -0.013127 -0.724987 
                0.357464 0.006948 -0.706368 
                0.357464 -0.013052 -0.706368 
                0.395833 0.007107 -0.685603 
                0.395833 -0.012893 -0.685603 
                0.433001 0.007345 -0.662757 
                0.433001 -0.012655 -0.662757 
                0.468853 0.007655 -0.637897 
                0.468853 -0.012345 -0.637897 
                0.503281 0.008029 -0.611101 
                0.503281 -0.011971 -0.611101 
                0.536181 0.008457 -0.582448 
                0.536181 -0.011543 -0.582448 
                0.567453 0.008927 -0.552027 
                0.567453 -0.011073 -0.552027 
                0.597001 0.009426 -0.519929 
                0.597001 -0.010574 -0.519929 
                0.624736 0.009941 -0.486252 
                0.624736 -0.010059 -0.486252 
                0.650574 0.010458 -0.451098 
                0.650574 -0.009542 -0.451098 
                0.674436 0.010962 -0.414574 
                0.674436 -0.009038 -0.414574 
                0.696250 0.011439 -0.376792 
                0.696250 -0.008561 -0.376792 
                0.715949 0.011878 -0.337865 
                0.715949 -0.008122 -0.337865 
                0.733474 0.012265 -0.297912 
                0.733474 -0.007735 -0.297912 
                0.748772 0.012591 -0.257054 
                0.748772 -0.007409 -0.257054 
                0.761796 0.012846 -0.215415 
                0.761796 -0.007154 -0.215415 
                0.772505 0.013023 -0.173123 
                0.772505 -0.006977 -0.173123 
                0.780869 0.013118 -0.130304 
                0.780869 -0.006882 -0.130304 
                0.786862 0.013127 -0.087090 
                0.786862 -0.006873 -0.087090 
                0.790465 0.013052 -0.043611 
                0.790465 -0.006948 -0.043611 
                0.833333 0.013205 -0.000000 
                0.833333 -0.006795 0.000000 
                0.832191 0.012957 0.043613 
                0.832191 -0.007043 0.043613 
                0.828768 0.012636 0.087107 
                0.828768 -0.007364 0.087107 
                0.823074 0.012250 0.130362 
                0.823074 -0.007750 0.130362 
                0.815123 0.011809 0.173260 
                0.815123 -0.008191 0.173260 
                0.804938 0.011323 0.215683 
                0.804938 -0.008677 0.215683 
                0.792547 0.010804 0.257514 
                0.792547 -0.009196 0.257514 
                0.777984 0.010266 0.298640 
                0.777984 -0.009734 0.298640 
                0.761288 0.009721 0.338947 
                0.761288 -0.010279 0.338947 
                0.742505 0.009183 0.378325 
                0.742505 -0.010817 0.378325 
                0.721688 0.008665 0.416667 
                0.721688 -0.011335 0.416667 
                0.698892 0.008180 0.453866 
                0.698892 -0.011820 0.453866 
                0.674181 0.007740 0.489821 
                0.674181 -0.012260 0.489821 
                0.647622 0.007355 0.524434 
                0.647622 -0.012645 0.524434 
                0.619287 0.007036 0.557609 
                0.619287 -0.012964 0.557609 
                0.589256 0.006790 0.589256 
                0.589256 -0.013210 0.589256 
                0.557609 0.006622 0.619287 
                0.557609 -0.013378 0.619287 
                0.524434 0.006538 0.647622 
                0.524434 -0.013462 0.647622 
                0.489821 0.006539 0.674181 
                0.489821 -0.013461 0.674181 
                0.453866 0.006625 0.698892 
                0.453866 -0.013375 0.698892 
                0.416667 0.006795 0.721688 
                0.416667 -0.013205 0.721688 
                0.378325 0.007043 0.742505 
                0.378325 -0.012957 0.742505 
                0.338947 0.007364 0.761288 
                0.338947 -0.012636 0.761288 
                0.298640 0.007750 0.777984 
                0.298640 -0.012250 0.777984 
                0.257514 0.008191 0.792547 
                0.257514 -0.011809 0.792547 
                0.215683 0.008677 0.804938 
                0.215683 -0.011323 0.804938 
                0.173260 0.009196 0.815123 
                0.173260 -0.010804 0.815123 
                0.130362 0.009734 0.823074 
                0.130362 -0.010266 0.823074 
                0.087107 0.010279 0.828768 
                0.087107 -0.009721 0.828768 
                0.043613 0.010817 0.832191 
                0.043613 -0.009183 0.832191 
                0.000000 0.011335 0.833333 
                0.000000 -0.008665 0.833333 
                -0.043613 0.011820 0.832191 
                -0.043613 -0.008180 0.832191 
                -0.087107 0.012260 0.828768 
                -0.087107 -0.007740 0.828768 
                -0.130362 0.012645 0.823074 
                -0.130362 -0.007355 0.823074 
                -0.173260 0.012964 0.815123 
                -0.173260 -0.007036 0.815123 
                -0.215683 0.013210 0.804938 
                -0.215683 -0.006790 0.804938 
                -0.257514 0.013378 0.792547 
                -0.257514 -0.006622 0.792547 
                -0.298640 0.013462 0.777984 
                -0.298640 -0.006538 0.777984 
                -0.338947 0.013461 0.761288 
                -0.338947 -0.006539 0.761288 
                -0.378325 0.013375 0.742505 
                -0.378325 -0.006625 0.742505 
                -0.416667 0.013205 0.721688 
                -0.416667 -0.006795 0.721688 
                -0.453866 0.012957 0.698892 
                -0.453866 -0.007043 0.698892 
                -0.489821 0.012636 0.674181 
                -0.489821 -0.007364 0.674181 
                -0.524434 0.012250 0.647622 
                -0.524434 -0.007750 0.647622 
                -0.557609 0.011809 0.619287 
                -0.557609 -0.008191 0.619287 
                -0.589256 0.011323 0.589256 
                -0.589256 -0.008677 0.589256 
                -0.619287 0.010804 0.557609 
                -0.619287 -0.009196 0.557609 
                -0.647622 0.010266 0.524434 
                -0.647622 -0.009734 0.524434 
                -0.674181 0.009721 0.489821 
                -0.674181 -0.010279 0.489821 
                -0.698892 0.009183 0.453866 
                -0.698892 -0.010817 0.453866 
                -0.721688 0.008665 0.416667 
                -0.721688 -0.011335 0.416667 
                -0.742505 0.008180 0.378325 
                -0.742505 -0.011820 0.378325 
                -0.761288 0.007740 0.338947 
                -0.761288 -0.012260 0.338947 
                -0.777984 0.007355 0.298640 
                -0.777984 -0.012645 0.298640 
                -0.792547 0.007036 0.257514 
                -0.792547 -0.012964 0.257514 
                -0.804938 0.006790 0.215683 
                -0.804938 -0.013210 0.215683 
                -0.815123 0.006622 0.173260 
                -0.815123 -0.013378 0.173260 
                -0.823074 0.006538 0.130362 
                -0.823074 -0.013462 0.130362 
                -0.828768 0.006539 0.087107 
                -0.828768 -0.013461 0.087107 
                -0.832191 0.006625 0.043613 
                -0.832191 -0.013375 0.043613 
                -0.833333 0.006795 0.000000 
                -0.833333 -0.013205 0.000000 
                -0.832191 0.007043 -0.043613 
                -0.832191 -0.012957 -0.043613 
                -0.828768 0.007364 -0.087107 
                -0.828768 -0.012636 -0.087107 
                -0.823074 0.007750 -0.130362 
                -0.823074 -0.012250 -0.130362 
                -0.815123 0.008191 -0.173260 
                -0.815123 -0.011809 -0.173260 
                -0.804938 0.008677 -0.215683 
                -0.804938 -0.011323 -0.215683 
                -0.792547 0.009196 -0.257514 
                -0.792547 -0.010804 -0.257514 
                -0.777984 0.009734 -0.298640 
                -0.777984 -0.010266 -0.298640 
                -0.761288 0.010279 -0.338947 
                -0.761288 -0.009721 -0.338947 
                -0.742505 0.010817 -0.378325 
                -0.742505 -0.009183 -0.378325 
                -0.721688 0.011335 -0.416667 
                -0.721688 -0.008665 -0.416667 
                -0.698892 0.011820 -0.453866 
                -0.698892 -0.008180 -0.453866 
                -0.674181 0.012260 -0.489821 
                -0.674181 -0.007740 -0.489821 
                -0.647622 0.012645 -0.524434 
                -0.647622 -0.007355 -0.524434 
                -0.619287 0.012964 -0.557609 
                -0.619287 -0.007036 -0.557609 
                -0.589256 0.013210 -0.589256 
                -0.589256 -0.006790 -0.589256 
                -0.557609 0.013378 -0.619287 
                -0.557609 -0.006622 -0.619287 
                -0.524434 0.013462 -0.647622 
                -0.524434 -0.006538 -0.647622 
                -0.489821 0.013461 -0.674181 
                -0.489821 -0.006539 -0.674181 
                -0.453866 0.013375 -0.698892 
                -0.453866 -0.006625 -0.698892 
                -0.416667 0.013205 -0.721688 
                -0.416667 -0.006795 -0.721688 
                -0.378325 0.012957 -0.742505 
                -0.378325 -0.007043 -0.742505 
                -0.338947 0.012636 -0.761288 
                -0.338947 -0.007364 -0.761288 
                -0.298640 0.012250 -0.777984 
                -0.298640 -0.007750 -0.777984 
                -0.257514 0.011809 -0.792547 
                -0.257514 -0.008191 -0.792547 
                -0.215683 0.011323 -0.804938 
                -0.215683 -0.008677 -0.804938 
                -0.173260 0.010804 -0.815123 
                -0.173260 -0.009196 -0.815123 
                -0.130362 0.010266 -0.823074 
                -0.130362 -0.009734 -0.823074 
                -0.087107 0.009721 -0.828768 
                -0.087107 -0.010279 -0.828768 
                -0.043613 0.009183 -0.832191 
                -0.043613 -0.010817 -0.832191 
                -0.000000 0.008665 -0.833333 
                -0.000000 -0.011335 -0.833333 
                0.043613 0.008180 -0.832191 
                0.043613 -0.011820 -0.832191 
                0.087107 0.007740 -0.828768 
                0.087107 -0.012260 -0.828768 
                0.130362 0.007355 -0.823074 
                0.130362 -0.012645 -0.823074 
                0.173260 0.007036 -0.815123 
                0.173260 -0.012964 -0.815123 
                0.215683 0.006790 -0.804938 
                0.215683 -0.013210 -0.804938 
                0.257514 0.006622 -0.792547 
                0.257514 -0.013378 -0.792547 
                0.298640 0.006538 -0.777984 
                0.298640 -0.013462 -0.777984 
                0.338947 0.006539 -0.761288 
                0.338947 -0.013461 -0.761288 
                0.378325 0.006625 -0.742505 
                0.378325 -0.013375 -0.742505 
                0.416667 0.006795 -0.721688 
                0.416667 -0.013205 -0.721688 
                0.453866 0.007043 -0.698892 
                0.453866 -0.012957 -0.698892 
                0.489821 0.007364 -0.674181 
                0.489821 -0.012636 -0.674181 
                0.524434 0.007750 -0.647622 
                0.524434 -0.012250 -0.647622 
                0.557609 0.008191 -0.619287 
                0.557609 -0.011809 -0.619287 
                0.589256 0.008677 -0.589256 
                0.589256 -0.011323 -0.589256 
                0.619287 0.009196 -0.557609 
                0.619287 -0.010804 -0.557609 
                0.647622 0.009734 -0.524434 
                0.647622 -0.010266 -0.524434 
                0.674181 0.010279 -0.489821 
                0.674181 -0.009721 -0.489821 
                0.698892 0.010817 -0.453866 
                0.698892 -0.009183 -0.453866 
                0.721688 0.011335 -0.416667 
                0.721688 -0.008665 -0.416667 
                0.742505 0.011820 -0.378325 
                0.742505 -0.008180 -0.378325 
                0.761288 0.012260 -0.338947 
                0.761288 -0.007740 -0.338947 
                0.777984 0.012645 -0.298640 
                0.777984 -0.007355 -0.298640 
                0.792547 0.012964 -0.257514 
                0.792547 -0.007036 -0.257514 
                0.804938 0.013210 -0.215683 
                0.804938 -0.006790 -0.215683 
                0.815123 0.013378 -0.173260 
                0.815123 -0.006622 -0.173260 
                0.823074 0.013462 -0.130362 
                0.823074 -0.006538 -0.130362 
                0.828768 0.013461 -0.087107 
                0.828768 -0.006539 -0.087107 
                0.832191 0.013375 -0.043613 
                0.832191 -0.006625 -0.043613 
                0.875000 0.013534 -0.000000 
                0.875000 -0.006466 0.000000 
                0.873912 0.013275 0.043615 
                0.873912 -0.006725 0.043615 
                0.870652 0.012943 0.087122 
                0.870652 -0.007057 0.087122 
                0.865227 0.012546 0.130412 
                0.865227 -0.007454 0.130412 
                0.857651 0.012091 0.173378 
                0.857651 -0.007909 0.173378 
                0.847943 0.011590 0.215913 
                0.847943 -0.008410 0.215913 
                0.836126 0.011053 0.257911 
                0.836126 -0.008947 0.257911 
                0.822231 0.010493 0.299268 
                0.822231 -0.009507 0.299268 
                0.806292 0.009921 0.339880 
                0.806292 -0.010079 0.339880 
                0.788348 0.009352 0.379648 
                0.788348 -0.010648 0.379648 
                0.768444 0.008797 0.418472 
                0.768444 -0.011203 0.418472 
                0.746630 0.008268 0.456256 
                0.746630 -0.011732 0.456256 
                0.722959 0.007779 0.492905 
                0.722959 -0.012221 0.492905 
                0.697491 0.007339 0.528329 
                0.697491 -0.012661 0.528329 
                0.670289 0.006959 0.562439 
                0.670289 -0.013041 0.562439 
                0.641420 0.006646 0.595151 
                0.641420 -0.013354 0.595151 
                0.610957 0.006408 0.626383 
                0.610957 -0.013592 0.626383 
                0.578975 0.006251 0.656059 
                0.578975 -0.013749 0.656059 
                0.545554 0.006177 0.684103 
                0.545554 -0.013823 0.684103 
                0.510776 0.006189 0.710446 
                0.510776 -0.013811 0.710446 
                0.474728 0.006286 0.735023 
                0.474728 -0.013714 0.735023 
                0.437500 0.006466 0.757772 
                0.437500 -0.013534 0.757772 
                0.399184 0.006725 0.778638 
                0.399184 -0.013275 0.778638 
                0.359876 0.007057 0.797568 
                0.359876 -0.012943 0.797568 
                0.319673 0.007454 0.814515 
                0.319673 -0.012546 0.814515 
                0.278676 0.007909 0.829436 
                0.278676 -0.012091 0.829436 
                0.236985 0.008410 0.842296 
                0.236985 -0.011590 0.842296 
                0.194706 0.008947 0.853062 
                0.194706 -0.011053 0.853062 
                0.151942 0.009507 0.861707 
                0.151942 -0.010493 0.861707 
                0.108801 0.010079 0.868209 
                0.108801 -0.009921 0.868209 
                0.065389 0.010648 0.872553 
                0.065389 -0.009352 0.872553 
                0.021814 0.011203 0.874728 
                0.021814 -0.008797 0.874728 
                -0.021814 0.011732 0.874728 
                -0.021814 -0.008268 0.874728 
                -0.065389 0.012221 0.872553 
                -0.065389 -0.007779 0.872553 
                -0.108801 0.012661 0.868209 
                -0.108801 -0.007339 0.868209 
                -0.151942 0.013041 0.861707 
                -0.151942 -0.006959 0.861707 
                -0.194706 0.013354 0.853062 
                -0.194706 -0.006646 0.853062 
                -0.236985 0.013592 0.842296 
                -0.236985 -0.006408 0.842296 
                -0.278676 0.013749 0.829436 
                -0.278676 -0.006251 0.829436 
                -0.319673 0.013823 0.814515 
                -0.319673 -0.006177 0.814515 
                -0.359876 0.013811 0.797568 
                -0.359876 -0.006189 0.797568 
                -0.399184 0.013714 0.778638 
                -0.399184 -0.006286 0.778638 
                -0.437500 0.013534 0.757772 
                -0.437500 -0.006466 0.757772 
                -0.474728 0.013275 0.735023 
                -0.474728 -0.006725 0.735023 
                -0.510776 0.012943 0.710446 
                -0.510776 -0.007057 0.710446 
                -0.545554 0.012546 0.684103 
                -0.545554 -0.007454 0.684103 
                -0.578975 0.012091 0.656059 
                -0.578975 -0.007909 0.656059 
                -0.610957 0.011590 0.626383 
                -0.610957 -0.008410 0.626383 
                -0.641420 0.011053 0.595151 
                -0.641420 -0.008947 0.595151 
                -0.670289 0.010493 0.562439 
                -0.670289 -0.009507 0.562439 
                -0.697491 0.009921 0.528329 
                -0.697491 -0.010079 0.528329 
                -0.722959 0.009352 0.492905 
                -0.722959 -0.010648 0.492905 
                -0.746630 0.008797 0.456256 
                -0.746630 -0.011203 0.456256 
                -0.768444 0.008268 0.418472 
                -0.768444 -0.011732 0.418472 
                -0.788348 0.007779 0.379648 
                -0.788348 -0.012221 0.379648 
                -0.806292 0.007339 0.339880 
                -0.806292 -0.012661 0.339880 
                -0.822231 0.006959 0.299268 
                -0.822231 -0.013041 0.299268 
                -0.836126 0.006646 0.257911 
                -0.836126 -0.013354 0.257911 
                -0.847943 0.006408 0.215913 
                -0.847943 -0.013592 0.215913 
                -0.857651 0.006251 0.173378 
                -0.857651 -0.013749 0.173378 
                -0.865227 0.006177 0.130412 
                -0.865227 -0.013823 0.130412 
                -0.870652 0.006189 0.087122 
                -0.870652 -0.013811 0.087122 
                -0.873912 0.006286 0.043615 
                -0.873912 -0.013714 0.043615 
                -0.875000 0.006466 0.000000 
                -0.875000 -0.013534 0.000000 
                -0.873912 0.006725 -0.043615 
                -0.873912 -0.013275 -0.043615 
                -0.870652 0.007057 -0.087122 
                -0.870652 -0.012943 -0.087122 
                -0.865227 0.007454 -0.130412 
                -0.865227 -0.012546 -0.130412 
                -0.857651 0.007909 -0.173378 
                -0.857651 -0.012091 -0.173378 
                -0.847943 0.008410 -0.215913 
                -0.847943 -0.011590 -0.215913 
                -0.836126 0.008947 -0.257911 
                -0.836126 -0.011053 -0.257911 
                -0.822231 0.009507 -0.299268 
                -0.822231 -0.010493 -0.299268 
                -0.806292 0.010079 -0.339880 
                -0.806292 -0.009921 -0.339880 
                -0.788348 0.010648 -0.379648 
                -0.788348 -0.009352 -0.379648 
                -0.768444 0.011203 -0.418472 
                -0.768444 -0.008797 -0.418472 
                -0.746630 0.011732 -0.456256 
                -0.746630 -0.008268 -0.456256 
                -0.722959 0.012221 -0.492905 
                -0.722959 -0.007779 -0.492905 
                -0.697491 0.012661 -0.528329 
                -0.697491 -0.007339 -0.528329 
                -0.670289 0.013041 -0.562439 
                -0.670289 -0.006959 -0.562439 
                -0.641420 0.013354 -0.595151 
                -0.641420 -0.006646 -0.595151 
                -0.610957 0.013592 -0.626383 
                -0.610957 -0.006408 -0.626383 
                -0.578975 0.013749 -0.656059 
                -0.578975 -0.006251 -0.656059 
                -0.545554 0.013823 -0.684103 
                -0.545554 -0.006177 -0.684103 
                -0.510776 0.013811 -0.710446 
                -0.510776 -0.006189 -0.710446 
                -0.474728 0.013714 -0.735023 
                -0.474728 -0.006286 -0.735023 
                -0.437500 0.013534 -0.757772 
                -0.437500 -0.006466 -0.757772 
                -0.399184 0.013275 -0.778638 
                -0.399184 -0.006725 -0.778638 
                -0.359876 0.012943 -0.797568 
                -0.359876 -0.007057 -0.797568 
                -0.319673 0.012546 -0.814515 
                -0.319673 -0.007454 -0.814515 
                -0.278676 0.012091 -0.829436 
                -0.278676 -0.007909 -0.829436 
                -0.236985 0.011590 -0.842296 
                -0.236985 -0.008410 -0.842296 
                -0.194706 0.011053 -0.853062 
                -0.194706 -0.008947 -0.853062 
                -0.151942 0.010493 -0.861707 
                -0.151942 -0.009507 -0.861707 
                -0.108801 0.009921 -0.868209 
                -0.108801 -0.010079 -0.868209 
                -0.065389 0.009352 -0.872553 
                -0.065389 -0.010648 -0.872553 
                -0.021814 0.008797 -0.874728 
                -0.021814 -0.011203 -0.874728 
                0.021814 0.008268 -0.874728 
                0.021814 -0.011732 -0.874728 
                0.065389 0.007779 -0.872553 
                0.065389 -0.012221 -0.872553 
                0.108801 0.007339 -0.868209 
                0.108801 -0.012661 -0.868209 
                0.151942 0.006959 -0.861707 
                0.151942 -0.013041 -0.861707 
                0.194706 0.006646 -0.853062 
                0.194706 -0.013354 -0.853062 
                0.236985 0.006408 -0.842296 
                0.236985 -0.013592 -0.842296 
                0.278676 0.006251 -0.829436 
                0.278676 -0.013749 -0.829436 
                0.319673 0.006177 -0.814515 
                0.319673 -0.013823 -0.814515 
                0.359876 0.006189 -0.797568 
                0.359876 -0.013811 -0.797568 
                0.399184 0.006286 -0.778638 
                0.399184 -0.013714 -0.778638 
                0.437500 0.006466 -0.757772 
                0.437500 -0.013534 -0.757772 
                0.474728 0.006725 -0.735023 
                0.474728 -0.013275 -0.735023 
                0.510776 0.007057 -0.710446 
                0.510776 -0.012943 -0.710446 
                0.545554 0.007454 -0.684103 
                0.545554 -0.012546 -0.684103 
                0.578975 0.007909 -0.656059 
                0.578975 -0.012091 -0.656059 
                0.610957 0.008410 -0.626383 
                0.610957 -0.011590 -0.626383 
                0.641420 0.008947 -0.595151 
                0.641420 -0.011053 -0.595151 
                0.670289 0.009507 -0.562439 
                0.670289 -0.010493 -0.562439 
                0.697491 0.010079 -0.528329 
                0.697491 -0.009921 -0.528329 
                0.722959 0.010648 -0.492905 
                0.722959 -0.009352 -0.492905 
                0.746630 0.011203 -0.456256 
                0.746630 -0.008797 -0.456256 
                0.768444 0.011732 -0.418472 
                0.768444 -0.008268 -0.418472 
                0.788348 0.012221 -0.379648 
                0.788348 -0.007779 -0.379648 
                0.806292 0.012661 -0.339880 
                0.806292 -0.007339 -0.339880 
                0.822231 0.013041 -0.299268 
                0.822231 -0.006959 -0.299268 
                0.836126 0.013354 -0.257911 
                0.836126 -0.006646 -0.257911 
                0.847943 0.013592 -0.215913 
                0.847943 -0.006408 -0.215913 
                0.857651 0.013749 -0.173378 
                0.857651 -0.006251 -0.173378 
                0.865227 0.013823 -0.130412 
                0.865227 -0.006177 -0.130412 
                0.870652 0.013811 -0.087122 
                0.870652 -0.006189 -0.087122 
                0.873912 0.013714 -0.043615 
                0.873912 -0.006286 -0.043615 
                0.916667 0.013879 -0.000000 
                0.916667 -0.006121 0.000000 
                0.915628 0.013609 0.043617 
                0.915628 -0.006391 0.043617 
                0.912516 0.013266 0.087135 
                0.912516 -0.006734 0.087135 
                0.907336 0.012857 0.130455 
                0.907336 -0.007143 0.130455 
                0.900101 0.012390 0.173480 
                0.900101 -0.007610 0.173480 
                0.890827 0.011874 0.216112 
                0.890827 -0.008126 0.216112 
                0.879535 0.011319 0.258255 
                0.879535 -0.008681 0.258255 
                0.866251 0.010738 0.299812 
                0.866251 -0.009262 0.299812 
                0.851004 0.010142 0.340691 
                0.851004 -0.009858 0.340691 
                0.833829 0.009543 0.380797 
                0.833829 -0.010457 0.380797 
                0.814766 0.008953 0.420041 
                0.814766 -0.011047 0.420041 
                0.793857 0.008385 0.458333 
                0.793857 -0.011615 0.458333 
                0.771149 0.007849 0.495587 
                0.771149 -0.012151 0.495587 
                0.746695 0.007358 0.531719 
                0.746695 -0.012642 0.531719 
                0.720549 0.006920 0.566646 
                0.720549 -0.013080 0.566646 
                0.692770 0.006544 0.600289 
                0.692770 -0.013456 0.600289 
                0.663423 0.006239 0.632572 
                0.663423 -0.013761 0.632572 
                0.632572 0.006011 0.663423 
                0.632572 -0.013989 0.663423 
                0.600289 0.005864 0.692770 
                0.600289 -0.014136 0.692770 
                0.566646 0.005801 0.720549 
                0.566646 -0.014199 0.720549 
                0.531719 0.005824 0.746695 
                0.531719 -0.014176 0.746695 
                0.495587 0.005931 0.771149 
                0.495587 -0.014069 0.771149 
                0.458333 0.006121 0.793857 
                0.458333 -0.013879 0.793857 
                0.420041 0.006391 0.814766 
                0.420041 -0.013609 0.814766 
                0.380797 0.006734 0.833829 
                0.380797 -0.013266 0.833829 
                0.340691 0.007143 0.851004 
                0.340691 -0.012857 0.851004 
                0.299812 0.007610 0.866251 
                0.299812 -0.012390 0.866251 
                0.258255 0.008126 0.879535 
                0.258255 -0.011874 0.879535 
                0.216112 0.008681 0.890827 
                0.216112 -0.011319 0.890827 
                0.173480 0.009262 0.900101 
                0.173480 -0.010738 0.900101 
                0.130455 0.009858 0.907336 
                0.130455 -0.010142 0.907336 
                0.087135 0.010457 0.912516 
                0.087135 -0.009543 0.912516 
                0.043617 0.011047 0.915628 
                0.043617 -0.008953 0.915628 
                0.000000 0.011615 0.916667 
                0.000000 -0.008385 0.916667 
                -0.043617 0.012151 0.915628 
                -0.043617 -0.007849 0.915628 
                -0.087135 0.012642 0.912516 
                -0.087135 -0.007358 0.912516 
                -0.130455 0.013080 0.907336 
                -0.130455 -0.006920 0.907336 
                -0.173480 0.013456 0.900101 
                -0.173480 -0.006544 0.900101 
                -0.216112 0.013761 0.890827 
                -0.216112 -0.006239 0.890827 
                -0.258255 0.013989 0.879535 
                -0.258255 -0.006011 0.879535 
                -0.299812 0.014136 0.866251 
                -0.299812 -0.005864 0.866251 
                -0.340691 0.014199 0.851004 
                -0.340691 -0.005801 0.851004 
                -0.380797 0.014176 0.833829 
                -0.380797 -0.005824 0.833829 
                -0.420041 0.014069 0.814766 
                -0.420041 -0.005931 0.814766 
                -0.458333 0.013879 0.793857 
                -0.458333 -0.006121 0.793857 
                -0.495587 0.013609 0.771149 
                -0.495587 -0.006391 0.771149 
                -0.531719 0.013266 0.746695 
                -0.531719 -0.006734 0.746695 
                -0.566646 0.012857 0.720549 
                -0.566646 -0.007143 0.720549 
                -0.600289 0.012390 0.692770 
                -0.600289 -0.007610 0.692770 
                -0.632572 0.011874 0.663423 
                -0.632572 -0.008126 0.663423 
                -0.663423 0.011319 0.632572 
                -0.663423 -0.008681 0.632572 
                -0.692770 0.010738 0.600289 
                -0.692770 -0.009262 0.600289 
                -0.720549 0.010142 0.566646 
                -0.720549 -0.009858 0.566646 
                -0.746695 0.009543 0.531719 
                -0.746695 -0.010457 0.531719 
                -0.771149 0.008953 0.495587 
                -0.771149 -0.011047 0.495587 
                -0.793857 0.008385 0.458333 
                -0.793857 -0.011615 0.458333 
                -0.814766 0.007849 0.420041 
                -0.814766 -0.012151 0.420041 
                -0.833829 0.007358 0.380797 
                -0.833829 -0.012642 0.380797 
                -0.851004 0.006920 0.340691 
                -0.851004 -0.013080 0.340691 
                -0.866251 0.006544 0.299812 
                -0.866251 -0.013456 0.299812 
                -0.879535 0.006239 0.258255 
                -0.879535 -0.013761 0.258255 
                -0.890827 0.006011 0.216112 
                -0.890827 -0.013989 0.216112 
                -0.900101 0.005864 0.173480 
                -0.900101 -0.014136 0.173480 
                -0.907336 0.005801 0.130455 
                -0.907336 -0.014199 0.130455 
                -0.912516 0.005824 0.087135 
                -0.912516 -0.014176 0.087135 
                -0.915628 0.005931 0.043617 
                -0.915628 -0.014069 0.043617 
                -0.916667 0.006121 0.000000 
                -0.916667 -0.013879 0.000000 
                -0.915628 0.006391 -0.043617 
                -0.915628 -0.013609 -0.043617 
                -0.912516 0.006734 -0.087135 
                -0.912516 -0.013266 -0.087135 
                -0.907336 0.007143 -0.130455 
                -0.907336 -0.012857 -0.130455 
                -0.900101 0.007610 -0.173480 
                -0.900101 -0.012390 -0.173480 
                -0.890827 0.008126 -0.216112 
                -0.890827 -0.011874 -0.216112 
                -0.879535 0.008681 -0.258255 
                -0.879535 -0.011319 -0.258255 
                -0.866251 0.009262 -0.299812 
                -0.866251 -0.010738 -0.299812 
                -0.851004 0.009858 -0.340691 
                -0.851004 -0.010142 -0.340691 
                -0.833829 0.010457 -0.380797 
                -0.833829 -0.009543 -0.380797 
                -0.814766 0.011047 -0.420041 
                -0.814766 -0.008953 -0.420041 
                -0.793857 0.011615 -0.458333 
                -0.793857 -0.008385 -0.458333 
                -0.771149 0.012151 -0.495587 
                -0.771149 -0.007849 -0.495587 
                -0.746695 0.012642 -0.531719 
                -0.746695 -0.007358 -0.531719 
                -0.720549 0.013080 -0.566646 
                -0.720549 -0.006920 -0.566646 
                -0.692770 0.013456 -0.600289 
                -0.692770 -0.006544 -0.600289 
                -0.663423 0.013761 -0.632572 
                -0.663423 -0.006239 -0.632572 
                -0.632572 0.013989 -0.663423 
                -0.632572 -0.006011 -0.663423 
                -0.600289 0.014136 -0.692770 
                -0.600289 -0.005864 -0.692770 
                -0.566646 0.014199 -0.720549 
                -0.566646 -0.005801 -0.720549 
                -0.531719 0.014176 -0.746695 
                -0.531719 -0.005824 -0.746695 
                -0.495587 0.014069 -0.771149 
                -0.495587 -0.005931 -0.771149 
                -0.458333 0.013879 -0.793857 
                -0.458333 -0.006121 -0.793857 
                -0.420041 0.013609 -0.814766 
                -0.420041 -0.006391 -0.814766 
                -0.380797 0.013266 -0.833829 
                -0.380797 -0.006734 -0.833829 
                -0.340691 0.012857 -0.851004 
                -0.340691 -0.007143 -0.851004 
                -0.299812 0.012390 -0.866251 
                -0.299812 -0.007610 -0.866251 
                -0.258255 0.011874 -0.879535 
                -0.258255 -0.008126 -0.879535 
                -0.216112 0.011319 -0.890827 
                -0.216112 -0.008681 -0.890827 
                -0.173480 0.010738 -0.900101 
                -0.173480 -0.009262 -0.900101 
                -0.130455 0.010142 -0.907336 
                -0.130455 -0.009858 -0.907336 
                -0.087135 0.009543 -0.912516 
                -0.087135 -0.010457 -0.912516 
                -0.043617 0.008953 -0.915628 
                -0.043617 -0.011047 -0.915628 
                -0.000000 0.008385 -0.916667 
                -0.000000 -0.011615 -0.916667 
                0.043617 0.007849 -0.915628 
                0.043617 -0.012151 -0.915628 
                0.087135 0.007358 -0.912516 
                0.087135 -0.012642 -0.912516 
                0.130455 0.006920 -0.907336 
                0.130455 -0.013080 -0.907336 
                0.173480 0.006544 -0.900101 
                0.173480 -0.013456 -0.900101 
                0.216112 0.006239 -0.890827 
                0.216112 -0.013761 -0.890827 
                0.258255 0.006011 -0.879535 
                0.258255 -0.013989 -0.879535 
                0.299812 0.005864 -0.866251 
                0.299812 -0.014136 -0.866251 
                0.340691 0.005801 -0.851004 
                0.340691 -0.014199 -0.851004 
                0.380797 0.005824 -0.833829 
                0.380797 -0.014176 -0.833829 
                0.420041 0.005931 -0.814766 
                0.420041 -0.014069 -0.814766 
                0.458333 0.006121 -0.793857 
                0.458333 -0.013879 -0.793857 
                0.495587 0.006391 -0.771149 
                0.495587 -0.013609 -0.771149 
                0.531719 0.006734 -0.746695 
                0.531719 -0.013266 -0.746695 
                0.566646 0.007143 -0.720549 
                0.566646 -0.012857 -0.720549 
                0.600289 0.007610 -0.692770 
                0.600289 -0.012390 -0.692770 
                0.632572 0.008126 -0.663423 
                0.632572 -0.011874 -0.663423 
                0.663423 0.008681 -0.632572 
                0.663423 -0.011319 -0.632572 
                0.692770 0.009262 -0.600289 
                0.692770 -0.010738 -0.600289 
                0.720549 0.009858 -0.566646 
                0.720549 -0.010142 -0.566646 
                0.746695 0.010457 -0.531719 
                0.746695 -0.009543 -0.531719 
                0.771149 0.011047 -0.495587 
                0.771149 -0.008953 -0.495587 
                0.793857 0.011615 -0.458333 
                0.793857 -0.008385 -0.458333 
                0.814766 0.012151 -0.420041 
                0.814766 -0.007849 -0.420041 
                0.833829 0.012642 -0.380797 
                0.833829 -0.007358 -0.380797 
                0.851004 0.013080 -0.340691 
                0.851004 -0.006920 -0.340691 
                0.866251 0.013456 -0.299812 
                0.866251 -0.006544 -0.299812 
                0.879535 0.013761 -0.258255 
                0.879535 -0.006239 -0.258255 
                0.890827 0.013989 -0.216112 
                0.890827 -0.006011 -0.216112 
                0.900101 0.014136 -0.173480 
                0.900101 -0.005864 -0.173480 
                0.907336 0.014199 -0.130455 
                0.907336 -0.005801 -0.130455 
                0.912516 0.014176 -0.087135 
                0.912516 -0.005824 -0.087135 
                0.915628 0.014069 -0.043617 
                0.915628 -0.005931 -0.043617 
                0.958333 0.014239 -0.000000 
                0.958333 -0.005761 0.000000 
                0.957340 0.013959 0.043618 
                0.957340 -0.006041 0.043618 
                0.954363 0.013606 0.087146 
                0.954363 -0.006394 0.087146 
                0.949407 0.013185 0.130493 
                0.949407 -0.006815 0.130493 
                0.942484 0.012705 0.173570 
                0.942484 -0.007295 0.173570 
                0.933607 0.012174 0.216287 
                0.933607 -0.007826 0.216287 
                0.922796 0.011603 0.258555 
                0.922796 -0.008397 0.258555 
                0.910071 0.011003 0.300288 
                0.910071 -0.008997 0.300288 
                0.895461 0.010383 0.341398 
                0.895461 -0.009617 0.341398 
                0.878994 0.009756 0.381801 
                0.878994 -0.010244 0.381801 
                0.860706 0.009134 0.421412 
                0.860706 -0.010866 0.421412 
                0.840633 0.008528 0.460150 
                0.840633 -0.011472 0.460150 
                0.818819 0.007950 0.497935 
                0.818819 -0.012050 0.497935 
                0.795307 0.007409 0.534687 
                0.795307 -0.012591 0.534687 
                0.770146 0.006917 0.570331 
                0.770146 -0.013083 0.570331 
                0.743390 0.006482 0.604793 
                0.743390 -0.013518 0.604793 
                0.715093 0.006113 0.638001 
                0.715093 -0.013887 0.638001 
                0.685313 0.005816 0.669887 
                0.685313 -0.014184 0.669887 
                0.654113 0.005598 0.700384 
                0.654113 -0.014402 0.700384 
                0.621558 0.005461 0.729430 
                0.621558 -0.014539 0.729430 
                0.587714 0.005409 0.756964 
                0.587714 -0.014591 0.756964 
                0.552652 0.005442 0.782929 
                0.552652 -0.014558 0.782929 
                0.516445 0.005560 0.807272 
                0.516445 -0.014440 0.807272 
                0.479167 0.005761 0.829941 
                0.479167 -0.014239 0.829941 
                0.440896 0.006041 0.850890 
                0.440896 -0.013959 0.850890 
                0.401711 0.006394 0.870075 
                0.401711 -0.013606 0.870075 
                0.361693 0.006815 0.887457 
                0.361693 -0.013185 0.887457 
                0.320926 0.007295 0.903000 
                0.320926 -0.012705 0.903000 
                0.279494 0.007826 0.916671 
                0.279494 -0.012174 0.916671 
                0.237482 0.008397 0.928442 
                0.237482 -0.011603 0.928442 
                0.194979 0.008997 0.938289 
                0.194979 -0.011003 0.938289 
                0.152071 0.009617 0.946191 
                0.152071 -0.010383 0.946191 
                0.108848 0.010244 0.952132 
                0.108848 -0.009756 0.952132 
                0.065399 0.010866 0.956099 
                0.065399 -0.009134 0.956099 
                0.021815 0.011472 0.958085 
                0.021815 -0.008528 0.958085 
                -0.021815 0.012050 0.958085 
                -0.021815 -0.007950 0.958085 
                -0.065399 0.012591 0.956099 
                -0.065399 -0.007409 0.956099 
                -0.108848 0.013083 0.952132 
                -0.108848 -0.006917 0.952132 
                -0.152071 0.013518 0.946191 
                -0.152071 -0.006482 0.946191 
                -0.194979 0.013887 0.938289 
                -0.194979 -0.006113 0.938289 
                -0.237482 0.014184 0.928442 
                -0.237482 -0.005816 0.928442 
                -0.279494 0.014402 0.916671 
                -0.279494 -0.005598 0.916671 
                -0.320926 0.014539 0.903000 
                -0.320926 -0.005461 0.903000 
                -0.361693 0.014591 0.887457 
                -0.361693 -0.005409 0.887457 
                -0.401711 0.014558 0.870075 
                -0.401711 -0.005442 0.870075 
                -0.440896 0.014440 0.850890 
                -0.440896 -0.005560 0.850890 
                -0.479167 0.014239 0.829941 
                -0.479167 -0.005761 0.829941 
                -0.516445 0.013959 0.807272 
                -0.516445 -0.006041 0.807272 
                -0.552652 0.013606 0.782929 
                -0.552652 -0.006394 0.782929 
                -0.587714 0.013185 0.756964 
                -0.587714 -0.006815 0.756964 
                -0.621558 0.012705 0.729430 
                -0.621558 -0.007295 0.729430 
                -0.654113 0.012174 0.700384 
                -0.654113 -0.007826 0.700384 
                -0.685313 0.011603 0.669887 
                -0.685313 -0.008397 0.669887 
                -0.715093 0.011003 0.638001 
                -0.715093 -0.008997 0.638001 
                -0.743390 0.010383 0.604793 
                -0.743390 -0.009617 0.604793 
                -0.770146 0.009756 0.570331 
                -0.770146 -0.010244 0.570331 
                -0.795307 0.009134 0.534687 
                -0.795307 -0.010866 0.534687 
                -0.818819 0.008528 0.497935 
                -0.818819 -0.011472 0.497935 
                -0.840633 0.007950 0.460150 
                -0.840633 -0.012050 0.460150 
                -0.860706 0.007409 0.421412 
                -0.860706 -0.012591 0.421412 
                -0.878994 0.006917 0.381801 
                -0.878994 -0.013083 0.381801 
                -0.895461 0.006482 0.341398 
                -0.895461 -0.013518 0.341398 
                -0.910071 0.006113 0.300288 
                -0.910071 -0.013887 0.300288 
                -0.922796 0.005816 0.258555 
                -0.922796 -0.014184 0.258555 
                -0.933607 0.005598 0.216287 
                -0.933607 -0.014402 0.216287 
                -0.942484 0.005461 0.173570 
                -0.942484 -0.014539 0.173570 
                -0.949407 0.005409 0.130493 
                -0.949407 -0.014591 0.130493 
                -0.954363 0.005442 0.087146 
                -0.954363 -0.014558 0.087146 
                -0.957340 0.005560 0.043618 
                -0.957340 -0.014440 0.043618 
                -0.958333 0.005761 0.000000 
                -0.958333 -0.014239 0.000000 
                -0.957340 0.006041 -0.043618 
                -0.957340 -0.013959 -0.043618 
                -0.954363 0.006394 -0.087146 
                -0.954363 -0.013606 -0.087146 
                -0.949407 0.006815 -0.130493 
                -0.949407 -0.013185 -0.130493 
                -0.942484 0.007295 -0.173570 
                -0.942484 -0.012705 -0.173570 
                -0.933607 0.007826 -0.216287 
                -0.933607 -0.012174 -0.216287 
                -0.922796 0.008397 -0.258555 
                -0.922796 -0.011603 -0.258555 
                -0.910071 0.008997 -0.300288 
                -0.910071 -0.011003 -0.300288 
                -0.895461 0.009617 -0.341398 
                -0.895461 -0.010383 -0.341398 
                -0.878994 0.010244 -0.381801 
                -0.878994 -0.009756 -0.381801 
                -0.860706 0.010866 -0.421412 
                -0.860706 -0.009134 -0.421412 
                -0.840633 0.011472 -0.460150 
                -0.840633 -0.008528 -0.460150 
                -0.818819 0.012050 -0.497935 
                -0.818819 -0.007950 -0.497935 
                -0.795307 0.012591 -0.534687 
                -0.795307 -0.007409 -0.534687 
                -0.770146 0.013083 -0.570331 
                -0.770146 -0.006917 -0.570331 
                -0.743390 0.013518 -0.604793 
                -0.743390 -0.006482 -0.604793 
                -0.715093 0.013887 -0.638001 
                -0.715093 -0.006113 -0.638001 
                -0.685313 0.014184 -0.669887 
                -0.685313 -0.005816 -0.669887 
                -0.654113 0.014402 -0.700384 
                -0.654113 -0.005598 -0.700384 
                -0.621558 0.014539 -0.729430 
                -0.621558 -0.005461 -0.729430 
                -0.587714 0.014591 -0.756964 
                -0.587714 -0.005409 -0.756964 
                -0.552652 0.014558 -0.782929 
                -0.552652 -0.005442 -0.782929 
                -0.516445 0.014440 -0.807272 
                -0.516445 -0.005560 -0.807272 
                -0.479167 0.014239 -0.829941 
                -0.479167 -0.005761 -0.829941 
                -0.440896 0.013959 -0.850890 
                -0.440896 -0.006041 -0.850890 
                -0.401711 0.013606 -0.870075 
                -0.401711 -0.006394 -0.870075 
                -0.361693 0.013185 -0.887457 
                -0.361693 -0.006815 -0.887457 
                -0.320926 0.012705 -0.903000 
                -0.320926 -0.007295 -0.903000 
                -0.279494 0.012174 -0.916671 
                -0.279494 -0.007826 -0.916671 
                -0.237482 0.011603 -0.928442 
                -0.237482 -0.008397 -0.928442 
                -0.194979 0.011003 -0.938289 
                -0.194979 -0.008997 -0.938289 
                -0.152071 0.010383 -0.946191 
                -0.152071 -0.009617 -0.946191 
                -0.108848 0.009756 -0.952132 
                -0.108848 -0.010244 -0.952132 
                -0.065399 0.009134 -0.956099 
                -0.065399 -0.010866 -0.956099 
                -0.021815 0.008528 -0.958085 
                -0.021815 -0.011472 -0.958085 
                0.021815 0.007950 -0.958085 
                0.021815 -0.012050 -0.958085 
                0.065399 0.007409 -0.956099 
                0.065399 -0.012591 -0.956099 
                0.108848 0.006917 -0.952132 
                0.108848 -0.013083 -0.952132 
                0.152071 0.006482 -0.946191 
                0.152071 -0.013518 -0.946191 
                0.194979 0.006113 -0.938289 
                0.194979 -0.013887 -0.938289 
                0.237482 0.005816 -0.928442 
                0.237482 -0.014184 -0.928442 
                0.279494 0.005598 -0.916671 
                0.279494 -0.014402 -0.916671 
                0.320926 0.005461 -0.903000 
                0.320926 -0.014539 -0.903000 
                0.361693 0.005409 -0.887457 
                0.361693 -0.014591 -0.887457 
                0.401711 0.005442 -0.870075 
                0.401711 -0.014558 -0.870075 
                0.440896 0.005560 -0.850890 
                0.440896 -0.014440 -0.850890 
                0.479167 0.005761 -0.829941 
                0.479167 -0.014239 -0.829941 
                0.516445 0.006041 -0.807272 
                0.516445 -0.013959 -0.807272 
                0.552652 0.006394 -0.782929 
                0.552652 -0.013606 -0.782929 
                0.587714 0.006815 -0.756964 
                0.587714 -0.013185 -0.756964 
                0.621558 0.007295 -0.729430 
                0.621558 -0.012705 -0.729430 
                0.654113 0.007826 -0.700384 
                0.654113 -0.012174 -0.700384 
                0.685313 0.008397 -0.669887 
                0.685313 -0.011603 -0.669887 
                0.715093 0.008997 -0.638001 
                0.715093 -0.011003 -0.638001 
                0.743390 0.009617 -0.604793 
                0.743390 -0.010383 -0.604793 
                0.770146 0.010244 -0.570331 
                0.770146 -0.009756 -0.570331 
                0.795307 0.010866 -0.534687 
                0.795307 -0.009134 -0.534687 
                0.818819 0.011472 -0.497935 
                0.818819 -0.008528 -0.497935 
                0.840633 0.012050 -0.460150 
                0.840633 -0.007950 -0.460150 
                0.860706 0.012591 -0.421412 
                0.860706 -0.007409 -0.421412 
                0.878994 0.013083 -0.381801 
                0.878994 -0.006917 -0.381801 
                0.895461 0.013518 -0.341398 
                0.895461 -0.006482 -0.341398 
                0.910071 0.013887 -0.300288 
                0.910071 -0.006113 -0.300288 
                0.922796 0.014184 -0.258555 
                0.922796 -0.005816 -0.258555 
                0.933607 0.014402 -0.216287 
                0.933607 -0.005598 -0.216287 
                0.942484 0.014539 -0.173570 
                0.942484 -0.005461 -0.173570 
                0.949407 0.014591 -0.130493 
                0.949407 -0.005409 -0.130493 
                0.954363 0.014558 -0.087146 
                0.954363 -0.005442 -0.087146 
                0.957340 0.014440 -0.043618 
                0.957340 -0.005560 -0.043618 
                1.000000 0.014616 -0.000000 
                1.000000 -0.005384 0.000000 
                0.999048 0.014325 0.043619 
                0.999048 -0.005675 0.043619 
                0.996195 0.013961 0.087156 
                0.996195 -0.006039 0.087156 
                0.991445 0.013529 0.130526 
                0.991445 -0.006471 0.130526 
                0.984808 0.013036 0.173648 
                0.984808 -0.006964 0.173648 
                0.976296 0.012492 0.216440 
                0.976296 -0.007508 0.216440 
                0.965926 0.011905 0.258819 
                0.965926 -0.008095 0.258819 
                0.953717 0.011285 0.300706 
                0.953717 -0.008715 0.300706 
                0.939693 0.010643 0.342020 
                0.939693 -0.009357 0.342020 
                0.923880 0.009991 0.382683 
                0.923880 -0.010009 0.382683 
                0.906308 0.009338 0.422618 
                0.906308 -0.010662 0.422618 
                0.887011 0.008697 0.461749 
                0.887011 -0.011303 0.461749 
                0.866025 0.008078 0.500000 
                0.866025 -0.011922 0.500000 
                0.843391 0.007492 0.537300 
                0.843391 -0.012508 0.537300 
                0.819152 0.006949 0.573576 
                0.819152 -0.013051 0.573576 
                0.793353 0.006458 0.608761 
                0.793353 -0.013542 0.608761 
                0.766044 0.006028 0.642788 
                0.766044 -0.013972 0.642788 
                0.737277 0.005665 0.675590 
                0.737277 -0.014335 0.675590 
                0.707107 0.005377 0.707107 
                0.707107 -0.014623 0.707107 
                0.675590 0.005168 0.737277 
                0.675590 -0.014832 0.737277 
                0.642788 0.005042 0.766044 
                0.642788 -0.014958 0.766044 
                0.608761 0.005000 0.793353 
                0.608761 -0.015000 0.793353 
                0.573576 0.005044 0.819152 
                0.573576 -0.014956 0.819152 
                0.537300 0.005173 0.843391 
                0.537300 -0.014827 0.843391 
                0.500000 0.005384 0.866025 
                0.500000 -0.014616 0.866025 
                0.461749 0.005675 0.887011 
                0.461749 -0.014325 0.887011 
                0.422618 0.006039 0.906308 
                0.422618 -0.013961 0.906308 
                0.382683 0.006471 0.923880 
                0.382683 -0.013529 0.923880 
                0.342020 0.006964 0.939693 
                0.342020 -0.013036 0.939693 
                0.300706 0.007508 0.953717 
                0.300706 -0.012492 0.953717 
                0.258819 0.008095 0.965926 
                0.258819 -0.011905 0.965926 
                0.216440 0.008715 0.976296 
                0.216440 -0.011285 0.976296 
                0.173648 0.009357 0.984808 
                0.173648 -0.010643 0.984808 
                0.130526 0.010009 0.991445 
                0.130526 -0.009991 0.991445 
                0.087156 0.010662 0.996195 
                0.087156 -0.009338 0.996195 
                0.043619 0.011303 0.999048 
                0.043619 -0.008697 0.999048 
                0.000000 0.011922 1.000000 
                0.000000 -0.008078 1.000000 
                -0.043619 0.012508 0.999048 
                -0.043619 -0.007492 0.999048 
                -0.087156 0.013051 0.996195 
                -0.087156 -0.006949 0.996195 
                -0.130526 0.013542 0.991445 
                -0.130526 -0.006458 0.991445 
                -0.173648 0.013972 0.984808 
                -0.173648 -0.006028 0.984808 
                -0.216440 0.014335 0.976296 
                -0.216440 -0.005665 0.976296 
                -0.258819 0.014623 0.965926 
                -0.258819 -0.005377 0.965926 
                -0.300706 0.014832 0.953717 
                -0.300706 -0.005168 0.953717 
                -0.342020 0.014958 0.939693 
                -0.342020 -0.005042 0.939693 
                -0.382683 0.015000 0.923880 
                -0.382683 -0.005000 0.923880 
                -0.422618 0.014956 0.906308 
                -0.422618 -0.005044 0.906308 
                -0.461749 0.014827 0.887011 
                -0.461749 -0.005173 0.887011 
                -0.500000 0.014616 0.866025 
                -0.500000 -0.005384 0.866025 
                -0.537300 0.014325 0.843391 
                -0.537300 -0.005675 0.843391 
                -0.573576 0.013961 0.819152 
                -0.573576 -0.006039 0.819152 
                -0.608761 0.013529 0.793353 
                -0.608761 -0.006471 0.793353 
                -0.642788 0.013036 0.766044 
                -0.642788 -0.006964 0.766044 
                -0.675590 0.012492 0.737277 
                -0.675590 -0.007508 0.737277 
                -0.707107 0.011905 0.707107 
                -0.707107 -0.008095 0.707107 
                -0.737277 0.011285 0.675590 
                -0.737277 -0.008715 0.675590 
                -0.766044 0.010643 0.642788 
                -0.766044 -0.009357 0.642788 
                -0.793353 0.009991 0.608761 
                -0.793353 -0.010009 0.608761 
                -0.819152 0.009338 0.573576 
                -0.819152 -0.010662 0.573576 
                -0.843391 0.008697 0.537300 
                -0.843391 -0.011303 0.537300 
                -0.866025 0.008078 0.500000 
                -0.866025 -0.011922 0.500000 
                -0.887011 0.007492 0.461749 
                -0.887011 -0.012508 0.461749 
                -0.906308 0.006949 0.422618 
                -0.906308 -0.013051 0.422618 
                -0.923880 0.006458 0.382683 
                -0.923880 -0.013542 0.382683 
                -0.939693 0.006028 0.342020 
                -0.939693 -0.013972 0.342020 
                -0.953717 0.005665 0.300706 
                -0.953717 -0.014335 0.300706 
                -0.965926 0.005377 0.258819 
                -0.965926 -0.014623 0.258819 
                -0.976296 0.005168 0.216440 
                -0.976296 -0.014832 0.216440 
                -0.984808 0.005042 0.173648 
                -0.984808 -0.014958 0.173648 
                -0.991445 0.005000 0.130526 
                -0.991445 -0.015000 0.130526 
                -0.996195 0.005044 0.087156 
                -0.996195 -0.014956 0.087156 
                -0.999048 0.005173 0.043619 
                -0.999048 -0.014827 0.043619 
                -1.000000 0.005384 0.000000 
                -1.000000 -0.014616 0.000000 
                -0.999048 0.005675 -0.043619 
                -0.999048 -0.014325 -0.043619 
                -0.996195 0.006039 -0.087156 
                -0.996195 -0.013961 -0.087156 
                -0.991445 0.006471 -0.130526 
                -0.991445 -0.013529 -0.130526 
                -0.984808 0.006964 -0.173648 
                -0.984808 -0.013036 -0.173648 
                -0.976296 0.007508 -0.216440 
                -0.976296 -0.012492 -0.216440 
                -0.965926 0.008095 -0.258819 
                -0.965926 -0.011905 -0.258819 
                -0.953717 0.008715 -0.300706 
                -0.953717 -0.011285 -0.300706 
                -0.939693 0.009357 -0.342020 
                -0.939693 -0.010643 -0.342020 
                -0.923880 0.010009 -0.382683 
                -0.923880 -0.009991 -0.382683 
                -0.906308 0.010662 -0.422618 
                -0.906308 -0.009338 -0.422618 
                -0.887011 0.011303 -0.461749 
                -0.887011 -0.008697 -0.461749 
                -0.866025 0.011922 -0.500000 
                -0.866025 -0.008078 -0.500000 
                -0.843391 0.012508 -0.537300 
                -0.843391 -0.007492 -0.537300 
                -0.819152 0.013051 -0.573576 
                -0.819152 -0.006949 -0.573576 
                -0.793353 0.013542 -0.608761 
                -0.793353 -0.006458 -0.608761 
                -0.766044 0.013972 -0.642788 
                -0.766044 -0.006028 -0.642788 
                -0.737277 0.014335 -0.675590 
                -0.737277 -0.005665 -0.675590 
                -0.707107 0.014623 -0.707107 
                -0.707107 -0.005377 -0.707107 
                -0.675590 0.014832 -0.737277 
                -0.675590 -0.005168 -0.737277 
                -0.642788 0.014958 -0.766044 
                -0.642788 -0.005042 -0.766044 
                -0.608761 0.015000 -0.793353 
                -0.608761 -0.005000 -0.793353 
                -0.573576 0.014956 -0.819152 
                -0.573576 -0.005044 -0.819152 
                -0.537300 0.014827 -0.843391 
                -0.537300 -0.005173 -0.843391 
                -0.500000 0.014616 -0.866025 
                -0.500000 -0.005384 -0.866025 
                -0.461749 0.014325 -0.887011 
                -0.461749 -0.005675 -0.887011 
                -0.422618 0.013961 -0.906308 
                -0.422618 -0.006039 -0.906308 
                -0.382683 0.013529 -0.923880 
                -0.382683 -0.006471 -0.923880 
                -0.342020 0.013036 -0.939693 
                -0.342020 -0.006964 -0.939693 
                -0.300706 0.012492 -0.953717 
                -0.300706 -0.007508 -0.953717 
                -0.258819 0.011905 -0.965926 
                -0.258819 -0.008095 -0.965926 
                -0.216440 0.011285 -0.976296 
                -0.216440 -0.008715 -0.976296 
                -0.173648 0.010643 -0.984808 
                -0.173648 -0.009357 -0.984808 
                -0.130526 0.009991 -0.991445 
                -0.130526 -0.010009 -0.991445 
                -0.087156 0.009338 -0.996195 
                -0.087156 -0.010662 -0.996195 
                -0.043619 0.008697 -0.999048 
                -0.043619 -0.011303 -0.999048 
                -0.000000 0.008078 -1.000000 
                -0.000000 -0.011922 -1.000000 
                0.043619 0.007492 -0.999048 
                0.043619 -0.012508 -0.999048 
                0.087156 0.006949 -0.996195 
                0.087156 -0.013051 -0.996195 
                0.130526 0.006458 -0.991445 
                0.130526 -0.013542 -0.991445 
                0.173648 0.006028 -0.984808 
                0.173648 -0.013972 -0.984808 
                0.216440 0.005665 -0.976296 
                0.216440 -0.014335 -0.976296 
                0.258819 0.005377 -0.965926 
                0.258819 -0.014623 -0.965926 
                0.300706 0.005168 -0.953717 
                0.300706 -0.014832 -0.953717 
                0.342020 0.005042 -0.939693 
                0.342020 -0.014958 -0.939693 
                0.382683 0.005000 -0.923880 
                0.382683 -0.015000 -0.923880 
                0.422618 0.005044 -0.906308 
                0.422618 -0.014956 -0.906308 
                0.461749 0.005173 -0.887011 
                0.461749 -0.014827 -0.887011 
                0.500000 0.005384 -0.866025 
                0.500000 -0.014616 -0.866025 
                0.537300 0.005675 -0.843391 
                0.537300 -0.014325 -0.843391 
                0.573576 0.006039 -0.819152 
                0.573576 -0.013961 -0.819152 
                0.608761 0.006471 -0.793353 
                0.608761 -0.013529 -0.793353 
                0.642788 0.006964 -0.766044 
                0.642788 -0.013036 -0.766044 
                0.675590 0.007508 -0.737277 
                0.675590 -0.012492 -0.737277 
                0.707107 0.008095 -0.707107 
                0.707107 -0.011905 -0.707107 
                0.737277 0.008715 -0.675590 
                0.737277 -0.011285 -0.675590 
                0.766044 0.009357 -0.642788 
                0.766044 -0.010643 -0.642788 
                0.793353 0.010009 -0.608761 
                0.793353 -0.009991 -0.608761 
                0.819152 0.010662 -0.573576 
                0.819152 -0.009338 -0.573576 
                0.843391 0.011303 -0.537300 
                0.843391 -0.008697 -0.537300 
                0.866025 0.011922 -0.500000 
                0.866025 -0.008078 -0.500000 
                0.887011 0.012508 -0.461749 
                0.887011 -0.007492 -0.461749 
                0.906308 0.013051 -0.422618 
                0.906308 -0.006949 -0.422618 
                0.923880 0.013542 -0.382683 
                0.923880 -0.006458 -0.382683 
                0.939693 0.013972 -0.342020 
                0.939693 -0.006028 -0.342020 
                0.953717 0.014335 -0.300706 
                0.953717 -0.005665 -0.300706 
                0.965926 0.014623 -0.258819 
                0.965926 -0.005377 -0.258819 
                0.976296 0.014832 -0.216440 
                0.976296 -0.005168 -0.216440 
                0.984808 0.014958 -0.173648 
                0.984808 -0.005042 -0.173648 
                0.991445 0.015000 -0.130526 
                0.991445 -0.005000 -0.130526 
                0.996195 0.014956 -0.087156 
                0.996195 -0.005044 -0.087156 
                0.999048 0.014827 -0.043619 
                0.999048 -0.005173 -0.043619 
            ]
        }
        coordIndex [
            # A side polygons: 3456 items

            0 4 2 -1
            0 6 4 -1
            0 8 6 -1
            0 10 8 -1
            0 12 10 -1
            0 2 12 -1
            2 16 14 -1
            2 4 16 -1
            4 18 16 -1
            4 20 18 -1
            4 6 20 -1
            6 22 20 -1
            6 24 22 -1
            6 8 24 -1
            8 26 24 -1
            8 28 26 -1
            8 10 28 -1
            10 30 28 -1
            10 32 30 -1
            10 12 32 -1
            12 34 32 -1
            12 36 34 -1
            12 2 36 -1
            2 14 36 -1
            14 40 38 -1
            14 16 40 -1
            16 42 40 -1
            16 18 42 -1
            18 44 42 -1
            18 46 44 -1
            18 20 46 -1
            20 48 46 -1
            20 22 48 -1
            22 50 48 -1
            22 52 50 -1
            22 24 52 -1
            24 54 52 -1
            24 26 54 -1
            26 56 54 -1
            26 58 56 -1
            26 28 58 -1
            28 60 58 -1
            28 30 60 -1
            30 62 60 -1
            30 64 62 -1
            30 32 64 -1
            32 66 64 -1
            32 34 66 -1
            34 68 66 -1
            34 70 68 -1
            34 36 70 -1
            36 72 70 -1
            36 14 72 -1
            14 38 72 -1
            38 76 74 -1
            38 40 76 -1
            40 78 76 -1
            40 42 78 -1
            42 80 78 -1
            42 44 80 -1
            44 82 80 -1
            44 84 82 -1
            44 46 84 -1
            46 86 84 -1
            46 48 86 -1
            48 88 86 -1
            48 50 88 -1
            50 90 88 -1
            50 92 90 -1
            50 52 92 -1
            52 94 92 -1
            52 54 94 -1
            54 96 94 -1
            54 56 96 -1
            56 98 96 -1
            56 100 98 -1
            56 58 100 -1
            58 102 100 -1
            58 60 102 -1
            60 104 102 -1
            60 62 104 -1
            62 106 104 -1
            62 108 106 -1
            62 64 108 -1
            64 110 108 -1
            64 66 110 -1
            66 112 110 -1
            66 68 112 -1
            68 114 112 -1
            68 116 114 -1
            68 70 116 -1
            70 118 116 -1
            70 72 118 -1
            72 120 118 -1
            72 38 120 -1
            38 74 120 -1
            74 124 122 -1
            74 76 124 -1
            76 126 124 -1
            76 78 126 -1
            78 128 126 -1
            78 80 128 -1
            80 130 128 -1
            80 82 130 -1
            82 132 130 -1
            82 134 132 -1
            82 84 134 -1
            84 136 134 -1
            84 86 136 -1
            86 138 136 -1
            86 88 138 -1
            88 140 138 -1
            88 90 140 -1
            90 142 140 -1
            90 144 142 -1
            90 92 144 -1
            92 146 144 -1
            92 94 146 -1
            94 148 146 -1
            94 96 148 -1
            96 150 148 -1
            96 98 150 -1
            98 152 150 -1
            98 154 152 -1
            98 100 154 -1
            100 156 154 -1
            100 102 156 -1
            102 158 156 -1
            102 104 158 -1
            104 160 158 -1
            104 106 160 -1
            106 162 160 -1
            106 164 162 -1
            106 108 164 -1
            108 166 164 -1
            108 110 166 -1
            110 168 166 -1
            110 112 168 -1
            112 170 168 -1
            112 114 170 -1
            114 172 170 -1
            114 174 172 -1
            114 116 174 -1
            116 176 174 -1
            116 118 176 -1
            118 178 176 -1
            118 120 178 -1
            120 180 178 -1
            120 74 180 -1
            74 122 180 -1
            122 184 182 -1
            122 124 184 -1
            124 186 184 -1
            124 126 186 -1
            126 188 186 -1
            126 128 188 -1
            128 190 188 -1
            128 130 190 -1
            130 192 190 -1
            130 132 192 -1
            132 194 192 -1
            132 196 194 -1
            132 134 196 -1
            134 198 196 -1
            134 136 198 -1
            136 200 198 -1
            136 138 200 -1
            138 202 200 -1
            138 140 202 -1
            140 204 202 -1
            140 142 204 -1
            142 206 204 -1
            142 208 206 -1
            142 144 208 -1
            144 210 208 -1
            144 146 210 -1
            146 212 210 -1
            146 148 212 -1
            148 214 212 -1
            148 150 214 -1
            150 216 214 -1
            150 152 216 -1
            152 218 216 -1
            152 220 218 -1
            152 154 220 -1
            154 222 220 -1
            154 156 222 -1
            156 224 222 -1
            156 158 224 -1
            158 226 224 -1
            158 160 226 -1
            160 228 226 -1
            160 162 228 -1
            162 230 228 -1
            162 232 230 -1
            162 164 232 -1
            164 234 232 -1
            164 166 234 -1
            166 236 234 -1
            166 168 236 -1
            168 238 236 -1
            168 170 238 -1
            170 240 238 -1
            170 172 240 -1
            172 242 240 -1
            172 244 242 -1
            172 174 244 -1
            174 246 244 -1
            174 176 246 -1
            176 248 246 -1
            176 178 248 -1
            178 250 248 -1
            178 180 250 -1
            180 252 250 -1
            180 122 252 -1
            122 182 252 -1
            182 256 254 -1
            182 184 256 -1
            184 258 256 -1
            184 186 258 -1
            186 260 258 -1
            186 188 260 -1
            188 262 260 -1
            188 190 262 -1
            190 264 262 -1
            190 192 264 -1
            192 266 264 -1
            192 194 266 -1
            194 268 266 -1
            194 270 268 -1
            194 196 270 -1
            196 272 270 -1
            196 198 272 -1
            198 274 272 -1
            198 200 274 -1
            200 276 274 -1
            200 202 276 -1
            202 278 276 -1
            202 204 278 -1
            204 280 278 -1
            204 206 280 -1
            206 282 280 -1
            206 284 282 -1
            206 208 284 -1
            208 286 284 -1
            208 210 286 -1
            210 288 286 -1
            210 212 288 -1
            212 290 288 -1
            212 214 290 -1
            214 292 290 -1
            214 216 292 -1
            216 294 292 -1
            216 218 294 -1
            218 296 294 -1
            218 298 296 -1
            218 220 298 -1
            220 300 298 -1
            220 222 300 -1
            222 302 300 -1
            222 224 302 -1
            224 304 302 -1
            224 226 304 -1
            226 306 304 -1
            226 228 306 -1
            228 308 306 -1
            228 230 308 -1
            230 310 308 -1
            230 312 310 -1
            230 232 312 -1
            232 314 312 -1
            232 234 314 -1
            234 316 314 -1
            234 236 316 -1
            236 318 316 -1
            236 238 318 -1
            238 320 318 -1
            238 240 320 -1
            240 322 320 -1
            240 242 322 -1
            242 324 322 -1
            242 326 324 -1
            242 244 326 -1
            244 328 326 -1
            244 246 328 -1
            246 330 328 -1
            246 248 330 -1
            248 332 330 -1
            248 250 332 -1
            250 334 332 -1
            250 252 334 -1
            252 336 334 -1
            252 182 336 -1
            182 254 336 -1
            254 340 338 -1
            254 256 340 -1
            256 342 340 -1
            256 258 342 -1
            258 344 342 -1
            258 260 344 -1
            260 346 344 -1
            260 262 346 -1
            262 348 346 -1
            262 264 348 -1
            264 350 348 -1
            264 266 350 -1
            266 352 350 -1
            266 268 352 -1
            268 354 352 -1
            268 356 354 -1
            268 270 356 -1
            270 358 356 -1
            270 272 358 -1
            272 360 358 -1
            272 274 360 -1
            274 362 360 -1
            274 276 362 -1
            276 364 362 -1
            276 278 364 -1
            278 366 364 -1
            278 280 366 -1
            280 368 366 -1
            280 282 368 -1
            282 370 368 -1
            282 372 370 -1
            282 284 372 -1
            284 374 372 -1
            284 286 374 -1
            286 376 374 -1
            286 288 376 -1
            288 378 376 -1
            288 290 378 -1
            290 380 378 -1
            290 292 380 -1
            292 382 380 -1
            292 294 382 -1
            294 384 382 -1
            294 296 384 -1
            296 386 384 -1
            296 388 386 -1
            296 298 388 -1
            298 390 388 -1
            298 300 390 -1
            300 392 390 -1
            300 302 392 -1
            302 394 392 -1
            302 304 394 -1
            304 396 394 -1
            304 306 396 -1
            306 398 396 -1
            306 308 398 -1
            308 400 398 -1
            308 310 400 -1
            310 402 400 -1
            310 404 402 -1
            310 312 404 -1
            312 406 404 -1
            312 314 406 -1
            314 408 406 -1
            314 316 408 -1
            316 410 408 -1
            316 318 410 -1
            318 412 410 -1
            318 320 412 -1
            320 414 412 -1
            320 322 414 -1
            322 416 414 -1
            322 324 416 -1
            324 418 416 -1
            324 420 418 -1
            324 326 420 -1
            326 422 420 -1
            326 328 422 -1
            328 424 422 -1
            328 330 424 -1
            330 426 424 -1
            330 332 426 -1
            332 428 426 -1
            332 334 428 -1
            334 430 428 -1
            334 336 430 -1
            336 432 430 -1
            336 254 432 -1
            254 338 432 -1
            338 436 434 -1
            338 340 436 -1
            340 438 436 -1
            340 342 438 -1
            342 440 438 -1
            342 344 440 -1
            344 442 440 -1
            344 346 442 -1
            346 444 442 -1
            346 348 444 -1
            348 446 444 -1
            348 350 446 -1
            350 448 446 -1
            350 352 448 -1
            352 450 448 -1
            352 354 450 -1
            354 452 450 -1
            354 454 452 -1
            354 356 454 -1
            356 456 454 -1
            356 358 456 -1
            358 458 456 -1
            358 360 458 -1
            360 460 458 -1
            360 362 460 -1
            362 462 460 -1
            362 364 462 -1
            364 464 462 -1
            364 366 464 -1
            366 466 464 -1
            366 368 466 -1
            368 468 466 -1
            368 370 468 -1
            370 470 468 -1
            370 472 470 -1
            370 372 472 -1
            372 474 472 -1
            372 374 474 -1
            374 476 474 -1
            374 376 476 -1
            376 478 476 -1
            376 378 478 -1
            378 480 478 -1
            378 380 480 -1
            380 482 480 -1
            380 382 482 -1
            382 484 482 -1
            382 384 484 -1
            384 486 484 -1
            384 386 486 -1
            386 488 486 -1
            386 490 488 -1
            386 388 490 -1
            388 492 490 -1
            388 390 492 -1
            390 494 492 -1
            390 392 494 -1
            392 496 494 -1
            392 394 496 -1
            394 498 496 -1
            394 396 498 -1
            396 500 498 -1
            396 398 500 -1
            398 502 500 -1
            398 400 502 -1
            400 504 502 -1
            400 402 504 -1
            402 506 504 -1
            402 508 506 -1
            402 404 508 -1
            404 510 508 -1
            404 406 510 -1
            406 512 510 -1
            406 408 512 -1
            408 514 512 -1
            408 410 514 -1
            410 516 514 -1
            410 412 516 -1
            412 518 516 -1
            412 414 518 -1
            414 520 518 -1
            414 416 520 -1
            416 522 520 -1
            416 418 522 -1
            418 524 522 -1
            418 526 524 -1
            418 420 526 -1
            420 528 526 -1
            420 422 528 -1
            422 530 528 -1
            422 424 530 -1
            424 532 530 -1
            424 426 532 -1
            426 534 532 -1
            426 428 534 -1
            428 536 534 -1
            428 430 536 -1
            430 538 536 -1
            430 432 538 -1
            432 540 538 -1
            432 338 540 -1
            338 434 540 -1
            434 544 542 -1
            434 436 544 -1
            436 546 544 -1
            436 438 546 -1
            438 548 546 -1
            438 440 548 -1
            440 550 548 -1
            440 442 550 -1
            442 552 550 -1
            442 444 552 -1
            444 554 552 -1
            444 446 554 -1
            446 556 554 -1
            446 448 556 -1
            448 558 556 -1
            448 450 558 -1
            450 560 558 -1
            450 452 560 -1
            452 562 560 -1
            452 564 562 -1
            452 454 564 -1
            454 566 564 -1
            454 456 566 -1
            456 568 566 -1
            456 458 568 -1
            458 570 568 -1
            458 460 570 -1
            460 572 570 -1
            460 462 572 -1
            462 574 572 -1
            462 464 574 -1
            464 576 574 -1
            464 466 576 -1
            466 578 576 -1
            466 468 578 -1
            468 580 578 -1
            468 470 580 -1
            470 582 580 -1
            470 584 582 -1
            470 472 584 -1
            472 586 584 -1
            472 474 586 -1
            474 588 586 -1
            474 476 588 -1
            476 590 588 -1
            476 478 590 -1
            478 592 590 -1
            478 480 592 -1
            480 594 592 -1
            480 482 594 -1
            482 596 594 -1
            482 484 596 -1
            484 598 596 -1
            484 486 598 -1
            486 600 598 -1
            486 488 600 -1
            488 602 600 -1
            488 604 602 -1
            488 490 604 -1
            490 606 604 -1
            490 492 606 -1
            492 608 606 -1
            492 494 608 -1
            494 610 608 -1
            494 496 610 -1
            496 612 610 -1
            496 498 612 -1
            498 614 612 -1
            498 500 614 -1
            500 616 614 -1
            500 502 616 -1
            502 618 616 -1
            502 504 618 -1
            504 620 618 -1
            504 506 620 -1
            506 622 620 -1
            506 624 622 -1
            506 508 624 -1
            508 626 624 -1
            508 510 626 -1
            510 628 626 -1
            510 512 628 -1
            512 630 628 -1
            512 514 630 -1
            514 632 630 -1
            514 516 632 -1
            516 634 632 -1
            516 518 634 -1
            518 636 634 -1
            518 520 636 -1
            520 638 636 -1
            520 522 638 -1
            522 640 638 -1
            522 524 640 -1
            524 642 640 -1
            524 644 642 -1
            524 526 644 -1
            526 646 644 -1
            526 528 646 -1
            528 648 646 -1
            528 530 648 -1
            530 650 648 -1
            530 532 650 -1
            532 652 650 -1
            532 534 652 -1
            534 654 652 -1
            534 536 654 -1
            536 656 654 -1
            536 538 656 -1
            538 658 656 -1
            538 540 658 -1
            540 660 658 -1
            540 434 660 -1
            434 542 660 -1
            542 664 662 -1
            542 544 664 -1
            544 666 664 -1
            544 546 666 -1
            546 668 666 -1
            546 548 668 -1
            548 670 668 -1
            548 550 670 -1
            550 672 670 -1
            550 552 672 -1
            552 674 672 -1
            552 554 674 -1
            554 676 674 -1
            554 556 676 -1
            556 678 676 -1
            556 558 678 -1
            558 680 678 -1
            558 560 680 -1
            560 682 680 -1
            560 562 682 -1
            562 684 682 -1
            562 686 684 -1
            562 564 686 -1
            564 688 686 -1
            564 566 688 -1
            566 690 688 -1
            566 568 690 -1
            568 692 690 -1
            568 570 692 -1
            570 694 692 -1
            570 572 694 -1
            572 696 694 -1
            572 574 696 -1
            574 698 696 -1
            574 576 698 -1
            576 700 698 -1
            576 578 700 -1
            578 702 700 -1
            578 580 702 -1
            580 704 702 -1
            580 582 704 -1
            582 706 704 -1
            582 708 706 -1
            582 584 708 -1
            584 710 708 -1
            584 586 710 -1
            586 712 710 -1
            586 588 712 -1
            588 714 712 -1
            588 590 714 -1
            590 716 714 -1
            590 592 716 -1
            592 718 716 -1
            592 594 718 -1
            594 720 718 -1
            594 596 720 -1
            596 722 720 -1
            596 598 722 -1
            598 724 722 -1
            598 600 724 -1
            600 726 724 -1
            600 602 726 -1
            602 728 726 -1
            602 730 728 -1
            602 604 730 -1
            604 732 730 -1
            604 606 732 -1
            606 734 732 -1
            606 608 734 -1
            608 736 734 -1
            608 610 736 -1
            610 738 736 -1
            610 612 738 -1
            612 740 738 -1
            612 614 740 -1
            614 742 740 -1
            614 616 742 -1
            616 744 742 -1
            616 618 744 -1
            618 746 744 -1
            618 620 746 -1
            620 748 746 -1
            620 622 748 -1
            622 750 748 -1
            622 752 750 -1
            622 624 752 -1
            624 754 752 -1
            624 626 754 -1
            626 756 754 -1
            626 628 756 -1
            628 758 756 -1
            628 630 758 -1
            630 760 758 -1
            630 632 760 -1
            632 762 760 -1
            632 634 762 -1
            634 764 762 -1
            634 636 764 -1
            636 766 764 -1
            636 638 766 -1
            638 768 766 -1
            638 640 768 -1
            640 770 768 -1
            640 642 770 -1
            642 772 770 -1
            642 774 772 -1
            642 644 774 -1
            644 776 774 -1
            644 646 776 -1
            646 778 776 -1
            646 648 778 -1
            648 780 778 -1
            648 650 780 -1
            650 782 780 -1
            650 652 782 -1
            652 784 782 -1
            652 654 784 -1
            654 786 784 -1
            654 656 786 -1
            656 788 786 -1
            656 658 788 -1
            658 790 788 -1
            658 660 790 -1
            660 792 790 -1
            660 542 792 -1
            542 662 792 -1
            662 796 794 -1
            662 664 796 -1
            664 798 796 -1
            664 666 798 -1
            666 800 798 -1
            666 668 800 -1
            668 802 800 -1
            668 670 802 -1
            670 804 802 -1
            670 672 804 -1
            672 806 804 -1
            672 674 806 -1
            674 808 806 -1
            674 676 808 -1
            676 810 808 -1
            676 678 810 -1
            678 812 810 -1
            678 680 812 -1
            680 814 812 -1
            680 682 814 -1
            682 816 814 -1
            682 684 816 -1
            684 818 816 -1
            684 820 818 -1
            684 686 820 -1
            686 822 820 -1
            686 688 822 -1
            688 824 822 -1
            688 690 824 -1
            690 826 824 -1
            690 692 826 -1
            692 828 826 -1
            692 694 828 -1
            694 830 828 -1
            694 696 830 -1
            696 832 830 -1
            696 698 832 -1
            698 834 832 -1
            698 700 834 -1
            700 836 834 -1
            700 702 836 -1
            702 838 836 -1
            702 704 838 -1
            704 840 838 -1
            704 706 840 -1
            706 842 840 -1
            706 844 842 -1
            706 708 844 -1
            708 846 844 -1
            708 710 846 -1
            710 848 846 -1
            710 712 848 -1
            712 850 848 -1
            712 714 850 -1
            714 852 850 -1
            714 716 852 -1
            716 854 852 -1
            716 718 854 -1
            718 856 854 -1
            718 720 856 -1
            720 858 856 -1
            720 722 858 -1
            722 860 858 -1
            722 724 860 -1
            724 862 860 -1
            724 726 862 -1
            726 864 862 -1
            726 728 864 -1
            728 866 864 -1
            728 868 866 -1
            728 730 868 -1
            730 870 868 -1
            730 732 870 -1
            732 872 870 -1
            732 734 872 -1
            734 874 872 -1
            734 736 874 -1
            736 876 874 -1
            736 738 876 -1
            738 878 876 -1
            738 740 878 -1
            740 880 878 -1
            740 742 880 -1
            742 882 880 -1
            742 744 882 -1
            744 884 882 -1
            744 746 884 -1
            746 886 884 -1
            746 748 886 -1
            748 888 886 -1
            748 750 888 -1
            750 890 888 -1
            750 892 890 -1
            750 752 892 -1
            752 894 892 -1
            752 754 894 -1
            754 896 894 -1
            754 756 896 -1
            756 898 896 -1
            756 758 898 -1
            758 900 898 -1
            758 760 900 -1
            760 902 900 -1
            760 762 902 -1
            762 904 902 -1
            762 764 904 -1
            764 906 904 -1
            764 766 906 -1
            766 908 906 -1
            766 768 908 -1
            768 910 908 -1
            768 770 910 -1
            770 912 910 -1
            770 772 912 -1
            772 914 912 -1
            772 916 914 -1
            772 774 916 -1
            774 918 916 -1
            774 776 918 -1
            776 920 918 -1
            776 778 920 -1
            778 922 920 -1
            778 780 922 -1
            780 924 922 -1
            780 782 924 -1
            782 926 924 -1
            782 784 926 -1
            784 928 926 -1
            784 786 928 -1
            786 930 928 -1
            786 788 930 -1
            788 932 930 -1
            788 790 932 -1
            790 934 932 -1
            790 792 934 -1
            792 936 934 -1
            792 662 936 -1
            662 794 936 -1
            794 940 938 -1
            794 796 940 -1
            796 942 940 -1
            796 798 942 -1
            798 944 942 -1
            798 800 944 -1
            800 946 944 -1
            800 802 946 -1
            802 948 946 -1
            802 804 948 -1
            804 950 948 -1
            804 806 950 -1
            806 952 950 -1
            806 808 952 -1
            808 954 952 -1
            808 810 954 -1
            810 956 954 -1
            810 812 956 -1
            812 958 956 -1
            812 814 958 -1
            814 960 958 -1
            814 816 960 -1
            816 962 960 -1
            816 818 962 -1
            818 964 962 -1
            818 966 964 -1
            818 820 966 -1
            820 968 966 -1
            820 822 968 -1
            822 970 968 -1
            822 824 970 -1
            824 972 970 -1
            824 826 972 -1
            826 974 972 -1
            826 828 974 -1
            828 976 974 -1
            828 830 976 -1
            830 978 976 -1
            830 832 978 -1
            832 980 978 -1
            832 834 980 -1
            834 982 980 -1
            834 836 982 -1
            836 984 982 -1
            836 838 984 -1
            838 986 984 -1
            838 840 986 -1
            840 988 986 -1
            840 842 988 -1
            842 990 988 -1
            842 992 990 -1
            842 844 992 -1
            844 994 992 -1
            844 846 994 -1
            846 996 994 -1
            846 848 996 -1
            848 998 996 -1
            848 850 998 -1
            850 1000 998 -1
            850 852 1000 -1
            852 1002 1000 -1
            852 854 1002 -1
            854 1004 1002 -1
            854 856 1004 -1
            856 1006 1004 -1
            856 858 1006 -1
            858 1008 1006 -1
            858 860 1008 -1
            860 1010 1008 -1
            860 862 1010 -1
            862 1012 1010 -1
            862 864 1012 -1
            864 1014 1012 -1
            864 866 1014 -1
            866 1016 1014 -1
            866 1018 1016 -1
            866 868 1018 -1
            868 1020 1018 -1
            868 870 1020 -1
            870 1022 1020 -1
            870 872 1022 -1
            872 1024 1022 -1
            872 874 1024 -1
            874 1026 1024 -1
            874 876 1026 -1
            876 1028 1026 -1
            876 878 1028 -1
            878 1030 1028 -1
            878 880 1030 -1
            880 1032 1030 -1
            880 882 1032 -1
            882 1034 1032 -1
            882 884 1034 -1
            884 1036 1034 -1
            884 886 1036 -1
            886 1038 1036 -1
            886 888 1038 -1
            888 1040 1038 -1
            888 890 1040 -1
            890 1042 1040 -1
            890 1044 1042 -1
            890 892 1044 -1
            892 1046 1044 -1
            892 894 1046 -1
            894 1048 1046 -1
            894 896 1048 -1
            896 1050 1048 -1
            896 898 1050 -1
            898 1052 1050 -1
            898 900 1052 -1
            900 1054 1052 -1
            900 902 1054 -1
            902 1056 1054 -1
            902 904 1056 -1
            904 1058 1056 -1
            904 906 1058 -1
            906 1060 1058 -1
            906 908 1060 -1
            908 1062 1060 -1
            908 910 1062 -1
            910 1064 1062 -1
            910 912 1064 -1
            912 1066 1064 -1
            912 914 1066 -1
            914 1068 1066 -1
            914 1070 1068 -1
            914 916 1070 -1
            916 1072 1070 -1
            916 918 1072 -1
            918 1074 1072 -1
            918 920 1074 -1
            920 1076 1074 -1
            920 922 1076 -1
            922 1078 1076 -1
            922 924 1078 -1
            924 1080 1078 -1
            924 926 1080 -1
            926 1082 1080 -1
            926 928 1082 -1
            928 1084 1082 -1
            928 930 1084 -1
            930 1086 1084 -1
            930 932 1086 -1
            932 1088 1086 -1
            932 934 1088 -1
            934 1090 1088 -1
            934 936 1090 -1
            936 1092 1090 -1
            936 794 1092 -1
            794 938 1092 -1
            938 1096 1094 -1
            938 940 1096 -1
            940 1098 1096 -1
            940 942 1098 -1
            942 1100 1098 -1
            942 944 1100 -1
            944 1102 1100 -1
            944 946 1102 -1
            946 1104 1102 -1
            946 948 1104 -1
            948 1106 1104 -1
            948 950 1106 -1
            950 1108 1106 -1
            950 952 1108 -1
            952 1110 1108 -1
            952 954 1110 -1
            954 1112 1110 -1
            954 956 1112 -1
            956 1114 1112 -1
            956 958 1114 -1
            958 1116 1114 -1
            958 960 1116 -1
            960 1118 1116 -1
            960 962 1118 -1
            962 1120 1118 -1
            962 964 1120 -1
            964 1122 1120 -1
            964 1124 1122 -1
            964 966 1124 -1
            966 1126 1124 -1
            966 968 1126 -1
            968 1128 1126 -1
            968 970 1128 -1
            970 1130 1128 -1
            970 972 1130 -1
            972 1132 1130 -1
            972 974 1132 -1
            974 1134 1132 -1
            974 976 1134 -1
            976 1136 1134 -1
            976 978 1136 -1
            978 1138 1136 -1
            978 980 1138 -1
            980 1140 1138 -1
            980 982 1140 -1
            982 1142 1140 -1
            982 984 1142 -1
            984 1144 1142 -1
            984 986 1144 -1
            986 1146 1144 -1
            986 988 1146 -1
            988 1148 1146 -1
            988 990 1148 -1
            990 1150 1148 -1
            990 1152 1150 -1
            990 992 1152 -1
            992 1154 1152 -1
            992 994 1154 -1
            994 1156 1154 -1
            994 996 1156 -1
            996 1158 1156 -1
            996 998 1158 -1
            998 1160 1158 -1
            998 1000 1160 -1
            1000 1162 1160 -1
            1000 1002 1162 -1
            1002 1164 1162 -1
            1002 1004 1164 -1
            1004 1166 1164 -1
            1004 1006 1166 -1
            1006 1168 1166 -1
            1006 1008 1168 -1
            1008 1170 1168 -1
            1008 1010 1170 -1
            1010 1172 1170 -1
            1010 1012 1172 -1
            1012 1174 1172 -1
            1012 1014 1174 -1
            1014 1176 1174 -1
            1014 1016 1176 -1
            1016 1178 1176 -1
            1016 1180 1178 -1
            1016 1018 1180 -1
            1018 1182 1180 -1
            1018 1020 1182 -1
            1020 1184 1182 -1
            1020 1022 1184 -1
            1022 1186 1184 -1
            1022 1024 1186 -1
            1024 1188 1186 -1
            1024 1026 1188 -1
            1026 1190 1188 -1
            1026 1028 1190 -1
            1028 1192 1190 -1
            1028 1030 1192 -1
            1030 1194 1192 -1
            1030 1032 1194 -1
            1032 1196 1194 -1
            1032 1034 1196 -1
            1034 1198 1196 -1
            1034 1036 1198 -1
            1036 1200 1198 -1
            1036 1038 1200 -1
            1038 1202 1200 -1
            1038 1040 1202 -1
            1040 1204 1202 -1
            1040 1042 1204 -1
            1042 1206 1204 -1
            1042 1208 1206 -1
            1042 1044 1208 -1
            1044 1210 1208 -1
            1044 1046 1210 -1
            1046 1212 1210 -1
            1046 1048 1212 -1
            1048 1214 1212 -1
            1048 1050 1214 -1
            1050 1216 1214 -1
            1050 1052 1216 -1
            1052 1218 1216 -1
            1052 1054 1218 -1
            1054 1220 1218 -1
            1054 1056 1220 -1
            1056 1222 1220 -1
            1056 1058 1222 -1
            1058 1224 1222 -1
            1058 1060 1224 -1
            1060 1226 1224 -1
            1060 1062 1226 -1
            1062 1228 1226 -1
            1062 1064 1228 -1
            1064 1230 1228 -1
            1064 1066 1230 -1
            1066 1232 1230 -1
            1066 1068 1232 -1
            1068 1234 1232 -1
            1068 1236 1234 -1
            1068 1070 1236 -1
            1070 1238 1236 -1
            1070 1072 1238 -1
            1072 1240 1238 -1
            1072 1074 1240 -1
            1074 1242 1240 -1
            1074 1076 1242 -1
            1076 1244 1242 -1
            1076 1078 1244 -1
            1078 1246 1244 -1
            1078 1080 1246 -1
            1080 1248 1246 -1
            1080 1082 1248 -1
            1082 1250 1248 -1
            1082 1084 1250 -1
            1084 1252 1250 -1
            1084 1086 1252 -1
            1086 1254 1252 -1
            1086 1088 1254 -1
            1088 1256 1254 -1
            1088 1090 1256 -1
            1090 1258 1256 -1
            1090 1092 1258 -1
            1092 1260 1258 -1
            1092 938 1260 -1
            938 1094 1260 -1
            1094 1264 1262 -1
            1094 1096 1264 -1
            1096 1266 1264 -1
            1096 1098 1266 -1
            1098 1268 1266 -1
            1098 1100 1268 -1
            1100 1270 1268 -1
            1100 1102 1270 -1
            1102 1272 1270 -1
            1102 1104 1272 -1
            1104 1274 1272 -1
            1104 1106 1274 -1
            1106 1276 1274 -1
            1106 1108 1276 -1
            1108 1278 1276 -1
            1108 1110 1278 -1
            1110 1280 1278 -1
            1110 1112 1280 -1
            1112 1282 1280 -1
            1112 1114 1282 -1
            1114 1284 1282 -1
            1114 1116 1284 -1
            1116 1286 1284 -1
            1116 1118 1286 -1
            1118 1288 1286 -1
            1118 1120 1288 -1
            1120 1290 1288 -1
            1120 1122 1290 -1
            1122 1292 1290 -1
            1122 1294 1292 -1
            1122 1124 1294 -1
            1124 1296 1294 -1
            1124 1126 1296 -1
            1126 1298 1296 -1
            1126 1128 1298 -1
            1128 1300 1298 -1
            1128 1130 1300 -1
            1130 1302 1300 -1
            1130 1132 1302 -1
            1132 1304 1302 -1
            1132 1134 1304 -1
            1134 1306 1304 -1
            1134 1136 1306 -1
            1136 1308 1306 -1
            1136 1138 1308 -1
            1138 1310 1308 -1
            1138 1140 1310 -1
            1140 1312 1310 -1
            1140 1142 1312 -1
            1142 1314 1312 -1
            1142 1144 1314 -1
            1144 1316 1314 -1
            1144 1146 1316 -1
            1146 1318 1316 -1
            1146 1148 1318 -1
            1148 1320 1318 -1
            1148 1150 1320 -1
            1150 1322 1320 -1
            1150 1324 1322 -1
            1150 1152 1324 -1
            1152 1326 1324 -1
            1152 1154 1326 -1
            1154 1328 1326 -1
            1154 1156 1328 -1
            1156 1330 1328 -1
            1156 1158 1330 -1
            1158 1332 1330 -1
            1158 1160 1332 -1
            1160 1334 1332 -1
            1160 1162 1334 -1
            1162 1336 1334 -1
            1162 1164 1336 -1
            1164 1338 1336 -1
            1164 1166 1338 -1
            1166 1340 1338 -1
            1166 1168 1340 -1
            1168 1342 1340 -1
            1168 1170 1342 -1
            1170 1344 1342 -1
            1170 1172 1344 -1
            1172 1346 1344 -1
            1172 1174 1346 -1
            1174 1348 1346 -1
            1174 1176 1348 -1
            1176 1350 1348 -1
            1176 1178 1350 -1
            1178 1352 1350 -1
            1178 1354 1352 -1
            1178 1180 1354 -1
            1180 1356 1354 -1
            1180 1182 1356 -1
            1182 1358 1356 -1
            1182 1184 1358 -1
            1184 1360 1358 -1
            1184 1186 1360 -1
            1186 1362 1360 -1
            1186 1188 1362 -1
            1188 1364 1362 -1
            1188 1190 1364 -1
            1190 1366 1364 -1
            1190 1192 1366 -1
            1192 1368 1366 -1
            1192 1194 1368 -1
            1194 1370 1368 -1
            1194 1196 1370 -1
            1196 1372 1370 -1
            1196 1198 1372 -1
            1198 1374 1372 -1
            1198 1200 1374 -1
            1200 1376 1374 -1
            1200 1202 1376 -1
            1202 1378 1376 -1
            1202 1204 1378 -1
            1204 1380 1378 -1
            1204 1206 1380 -1
            1206 1382 1380 -1
            1206 1384 1382 -1
            1206 1208 1384 -1
            1208 1386 1384 -1
            1208 1210 1386 -1
            1210 1388 1386 -1
            1210 1212 1388 -1
            1212 1390 1388 -1
            1212 1214 1390 -1
            1214 1392 1390 -1
            1214 1216 1392 -1
            1216 1394 1392 -1
            1216 1218 1394 -1
            1218 1396 1394 -1
            1218 1220 1396 -1
            1220 1398 1396 -1
            1220 1222 1398 -1
            1222 1400 1398 -1
            1222 1224 1400 -1
            1224 1402 1400 -1
            1224 1226 1402 -1
            1226 1404 1402 -1
            1226 1228 1404 -1
            1228 1406 1404 -1
            1228 1230 1406 -1
            1230 1408 1406 -1
            1230 1232 1408 -1
            1232 1410 1408 -1
            1232 1234 1410 -1
            1234 1412 1410 -1
            1234 1414 1412 -1
            1234 1236 1414 -1
            1236 1416 1414 -1
            1236 1238 1416 -1
            1238 1418 1416 -1
            1238 1240 1418 -1
            1240 1420 1418 -1
            1240 1242 1420 -1
            1242 1422 1420 -1
            1242 1244 1422 -1
            1244 1424 1422 -1
            1244 1246 1424 -1
            1246 1426 1424 -1
            1246 1248 1426 -1
            1248 1428 1426 -1
            1248 1250 1428 -1
            1250 1430 1428 -1
            1250 1252 1430 -1
            1252 1432 1430 -1
            1252 1254 1432 -1
            1254 1434 1432 -1
            1254 1256 1434 -1
            1256 1436 1434 -1
            1256 1258 1436 -1
            1258 1438 1436 -1
            1258 1260 1438 -1
            1260 1440 1438 -1
            1260 1094 1440 -1
            1094 1262 1440 -1
            1262 1444 1442 -1
            1262 1264 1444 -1
            1264 1446 1444 -1
            1264 1266 1446 -1
            1266 1448 1446 -1
            1266 1268 1448 -1
            1268 1450 1448 -1
            1268 1270 1450 -1
            1270 1452 1450 -1
            1270 1272 1452 -1
            1272 1454 1452 -1
            1272 1274 1454 -1
            1274 1456 1454 -1
            1274 1276 1456 -1
            1276 1458 1456 -1
            1276 1278 1458 -1
            1278 1460 1458 -1
            1278 1280 1460 -1
            1280 1462 1460 -1
            1280 1282 1462 -1
            1282 1464 1462 -1
            1282 1284 1464 -1
            1284 1466 1464 -1
            1284 1286 1466 -1
            1286 1468 1466 -1
            1286 1288 1468 -1
            1288 1470 1468 -1
            1288 1290 1470 -1
            1290 1472 1470 -1
            1290 1292 1472 -1
            1292 1474 1472 -1
            1292 1476 1474 -1
            1292 1294 1476 -1
            1294 1478 1476 -1
            1294 1296 1478 -1
            1296 1480 1478 -1
            1296 1298 1480 -1
            1298 1482 1480 -1
            1298 1300 1482 -1
            1300 1484 1482 -1
            1300 1302 1484 -1
            1302 1486 1484 -1
            1302 1304 1486 -1
            1304 1488 1486 -1
            1304 1306 1488 -1
            1306 1490 1488 -1
            1306 1308 1490 -1
            1308 1492 1490 -1
            1308 1310 1492 -1
            1310 1494 1492 -1
            1310 1312 1494 -1
            1312 1496 1494 -1
            1312 1314 1496 -1
            1314 1498 1496 -1
            1314 1316 1498 -1
            1316 1500 1498 -1
            1316 1318 1500 -1
            1318 1502 1500 -1
            1318 1320 1502 -1
            1320 1504 1502 -1
            1320 1322 1504 -1
            1322 1506 1504 -1
            1322 1508 1506 -1
            1322 1324 1508 -1
            1324 1510 1508 -1
            1324 1326 1510 -1
            1326 1512 1510 -1
            1326 1328 1512 -1
            1328 1514 1512 -1
            1328 1330 1514 -1
            1330 1516 1514 -1
            1330 1332 1516 -1
            1332 1518 1516 -1
            1332 1334 1518 -1
            1334 1520 1518 -1
            1334 1336 1520 -1
            1336 1522 1520 -1
            1336 1338 1522 -1
            1338 1524 1522 -1
            1338 1340 1524 -1
            1340 1526 1524 -1
            1340 1342 1526 -1
            1342 1528 1526 -1
            1342 1344 1528 -1
            1344 1530 1528 -1
            1344 1346 1530 -1
            1346 1532 1530 -1
            1346 1348 1532 -1
            1348 1534 1532 -1
            1348 1350 1534 -1
            1350 1536 1534 -1
            1350 1352 1536 -1
            1352 1538 1536 -1
            1352 1540 1538 -1
            1352 1354 1540 -1
            1354 1542 1540 -1
            1354 1356 1542 -1
            1356 1544 1542 -1
            1356 1358 1544 -1
            1358 1546 1544 -1
            1358 1360 1546 -1
            1360 1548 1546 -1
            1360 1362 1548 -1
            1362 1550 1548 -1
            1362 1364 1550 -1
            1364 1552 1550 -1
            1364 1366 1552 -1
            1366 1554 1552 -1
            1366 1368 1554 -1
            1368 1556 1554 -1
            1368 1370 1556 -1
            1370 1558 1556 -1
            1370 1372 1558 -1
            1372 1560 1558 -1
            1372 1374 1560 -1
            1374 1562 1560 -1
            1374 1376 1562 -1
            1376 1564 1562 -1
            1376 1378 1564 -1
            1378 1566 1564 -1
            1378 1380 1566 -1
            1380 1568 1566 -1
            1380 1382 1568 -1
            1382 1570 1568 -1
            1382 1572 1570 -1
            1382 1384 1572 -1
            1384 1574 1572 -1
            1384 1386 1574 -1
            1386 1576 1574 -1
            1386 1388 1576 -1
            1388 1578 1576 -1
            1388 1390 1578 -1
            1390 1580 1578 -1
            1390 1392 1580 -1
            1392 1582 1580 -1
            1392 1394 1582 -1
            1394 1584 1582 -1
            1394 1396 1584 -1
            1396 1586 1584 -1
            1396 1398 1586 -1
            1398 1588 1586 -1
            1398 1400 1588 -1
            1400 1590 1588 -1
            1400 1402 1590 -1
            1402 1592 1590 -1
            1402 1404 1592 -1
            1404 1594 1592 -1
            1404 1406 1594 -1
            1406 1596 1594 -1
            1406 1408 1596 -1
            1408 1598 1596 -1
            1408 1410 1598 -1
            1410 1600 1598 -1
            1410 1412 1600 -1
            1412 1602 1600 -1
            1412 1604 1602 -1
            1412 1414 1604 -1
            1414 1606 1604 -1
            1414 1416 1606 -1
            1416 1608 1606 -1
            1416 1418 1608 -1
            1418 1610 1608 -1
            1418 1420 1610 -1
            1420 1612 1610 -1
            1420 1422 1612 -1
            1422 1614 1612 -1
            1422 1424 1614 -1
            1424 1616 1614 -1
            1424 1426 1616 -1
            1426 1618 1616 -1
            1426 1428 1618 -1
            1428 1620 1618 -1
            1428 1430 1620 -1
            1430 1622 1620 -1
            1430 1432 1622 -1
            1432 1624 1622 -1
            1432 1434 1624 -1
            1434 1626 1624 -1
            1434 1436 1626 -1
            1436 1628 1626 -1
            1436 1438 1628 -1
            1438 1630 1628 -1
            1438 1440 1630 -1
            1440 1632 1630 -1
            1440 1262 1632 -1
            1262 1442 1632 -1
            1442 1636 1634 -1
            1442 1444 1636 -1
            1444 1638 1636 -1
            1444 1446 1638 -1
            1446 1640 1638 -1
            1446 1448 1640 -1
            1448 1642 1640 -1
            1448 1450 1642 -1
            1450 1644 1642 -1
            1450 1452 1644 -1
            1452 1646 1644 -1
            1452 1454 1646 -1
            1454 1648 1646 -1
            1454 1456 1648 -1
            1456 1650 1648 -1
            1456 1458 1650 -1
            1458 1652 1650 -1
            1458 1460 1652 -1
            1460 1654 1652 -1
            1460 1462 1654 -1
            1462 1656 1654 -1
            1462 1464 1656 -1
            1464 1658 1656 -1
            1464 1466 1658 -1
            1466 1660 1658 -1
            1466 1468 1660 -1
            1468 1662 1660 -1
            1468 1470 1662 -1
            1470 1664 1662 -1
            1470 1472 1664 -1
            1472 1666 1664 -1
            1472 1474 1666 -1
            1474 1668 1666 -1
            1474 1670 1668 -1
            1474 1476 1670 -1
            1476 1672 1670 -1
            1476 1478 1672 -1
            1478 1674 1672 -1
            1478 1480 1674 -1
            1480 1676 1674 -1
            1480 1482 1676 -1
            1482 1678 1676 -1
            1482 1484 1678 -1
            1484 1680 1678 -1
            1484 1486 1680 -1
            1486 1682 1680 -1
            1486 1488 1682 -1
            1488 1684 1682 -1
            1488 1490 1684 -1
            1490 1686 1684 -1
            1490 1492 1686 -1
            1492 1688 1686 -1
            1492 1494 1688 -1
            1494 1690 1688 -1
            1494 1496 1690 -1
            1496 1692 1690 -1
            1496 1498 1692 -1
            1498 1694 1692 -1
            1498 1500 1694 -1
            1500 1696 1694 -1
            1500 1502 1696 -1
            1502 1698 1696 -1
            1502 1504 1698 -1
            1504 1700 1698 -1
            1504 1506 1700 -1
            1506 1702 1700 -1
            1506 1704 1702 -1
            1506 1508 1704 -1
            1508 1706 1704 -1
            1508 1510 1706 -1
            1510 1708 1706 -1
            1510 1512 1708 -1
            1512 1710 1708 -1
            1512 1514 1710 -1
            1514 1712 1710 -1
            1514 1516 1712 -1
            1516 1714 1712 -1
            1516 1518 1714 -1
            1518 1716 1714 -1
            1518 1520 1716 -1
            1520 1718 1716 -1
            1520 1522 1718 -1
            1522 1720 1718 -1
            1522 1524 1720 -1
            1524 1722 1720 -1
            1524 1526 1722 -1
            1526 1724 1722 -1
            1526 1528 1724 -1
            1528 1726 1724 -1
            1528 1530 1726 -1
            1530 1728 1726 -1
            1530 1532 1728 -1
            1532 1730 1728 -1
            1532 1534 1730 -1
            1534 1732 1730 -1
            1534 1536 1732 -1
            1536 1734 1732 -1
            1536 1538 1734 -1
            1538 1736 1734 -1
            1538 1738 1736 -1
            1538 1540 1738 -1
            1540 1740 1738 -1
            1540 1542 1740 -1
            1542 1742 1740 -1
            1542 1544 1742 -1
            1544 1744 1742 -1
            1544 1546 1744 -1
            1546 1746 1744 -1
            1546 1548 1746 -1
            1548 1748 1746 -1
            1548 1550 1748 -1
            1550 1750 1748 -1
            1550 1552 1750 -1
            1552 1752 1750 -1
            1552 1554 1752 -1
            1554 1754 1752 -1
            1554 1556 1754 -1
            1556 1756 1754 -1
            1556 1558 1756 -1
            1558 1758 1756 -1
            1558 1560 1758 -1
            1560 1760 1758 -1
            1560 1562 1760 -1
            1562 1762 1760 -1
            1562 1564 1762 -1
            1564 1764 1762 -1
            1564 1566 1764 -1
            1566 1766 1764 -1
            1566 1568 1766 -1
            1568 1768 1766 -1
            1568 1570 1768 -1
            1570 1770 1768 -1
            1570 1772 1770 -1
            1570 1572 1772 -1
            1572 1774 1772 -1
            1572 1574 1774 -1
            1574 1776 1774 -1
            1574 1576 1776 -1
            1576 1778 1776 -1
            1576 1578 1778 -1
            1578 1780 1778 -1
            1578 1580 1780 -1
            1580 1782 1780 -1
            1580 1582 1782 -1
            1582 1784 1782 -1
            1582 1584 1784 -1
            1584 1786 1784 -1
            1584 1586 1786 -1
            1586 1788 1786 -1
            1586 1588 1788 -1
            1588 1790 1788 -1
            1588 1590 1790 -1
            1590 1792 1790 -1
            1590 1592 1792 -1
            1592 1794 1792 -1
            1592 1594 1794 -1
            1594 1796 1794 -1
            1594 1596 1796 -1
            1596 1798 1796 -1
            1596 1598 1798 -1
            1598 1800 1798 -1
            1598 1600 1800 -1
            1600 1802 1800 -1
            1600 1602 1802 -1
            1602 1804 1802 -1
            1602 1806 1804 -1
            1602 1604 1806 -1
            1604 1808 1806 -1
            1604 1606 1808 -1
            1606 1810 1808 -1
            1606 1608 1810 -1
            1608 1812 1810 -1
            1608 1610 1812 -1
            1610 1814 1812 -1
            1610 1612 1814 -1
            1612 1816 1814 -1
            1612 1614 1816 -1
            1614 1818 1816 -1
            1614 1616 1818 -1
            1616 1820 1818 -1
            1616 1618 1820 -1
            1618 1822 1820 -1
            1618 1620 1822 -1
            1620 1824 1822 -1
            1620 1622 1824 -1
            1622 1826 1824 -1
            1622 1624 1826 -1
            1624 1828 1826 -1
            1624 1626 1828 -1
            1626 1830 1828 -1
            1626 1628 1830 -1
            1628 1832 1830 -1
            1628 1630 1832 -1
            1630 1834 1832 -1
            1630 1632 1834 -1
            1632 1836 1834 -1
            1632 1442 1836 -1
            1442 1634 1836 -1
            1634 1840 1838 -1
            1634 1636 1840 -1
            1636 1842 1840 -1
            1636 1638 1842 -1
            1638 1844 1842 -1
            1638 1640 1844 -1
            1640 1846 1844 -1
            1640 1642 1846 -1
            1642 1848 1846 -1
            1642 1644 1848 -1
            1644 1850 1848 -1
            1644 1646 1850 -1
            1646 1852 1850 -1
            1646 1648 1852 -1
            1648 1854 1852 -1
            1648 1650 1854 -1
            1650 1856 1854 -1
            1650 1652 1856 -1
            1652 1858 1856 -1
            1652 1654 1858 -1
            1654 1860 1858 -1
            1654 1656 1860 -1
            1656 1862 1860 -1
            1656 1658 1862 -1
            1658 1864 1862 -1
            1658 1660 1864 -1
            1660 1866 1864 -1
            1660 1662 1866 -1
            1662 1868 1866 -1
            1662 1664 1868 -1
            1664 1870 1868 -1
            1664 1666 1870 -1
            1666 1872 1870 -1
            1666 1668 1872 -1
            1668 1874 1872 -1
            1668 1876 1874 -1
            1668 1670 1876 -1
            1670 1878 1876 -1
            1670 1672 1878 -1
            1672 1880 1878 -1
            1672 1674 1880 -1
            1674 1882 1880 -1
            1674 1676 1882 -1
            1676 1884 1882 -1
            1676 1678 1884 -1
            1678 1886 1884 -1
            1678 1680 1886 -1
            1680 1888 1886 -1
            1680 1682 1888 -1
            1682 1890 1888 -1
            1682 1684 1890 -1
            1684 1892 1890 -1
            1684 1686 1892 -1
            1686 1894 1892 -1
            1686 1688 1894 -1
            1688 1896 1894 -1
            1688 1690 1896 -1
            1690 1898 1896 -1
            1690 1692 1898 -1
            1692 1900 1898 -1
            1692 1694 1900 -1
            1694 1902 1900 -1
            1694 1696 1902 -1
            1696 1904 1902 -1
            1696 1698 1904 -1
            1698 1906 1904 -1
            1698 1700 1906 -1
            1700 1908 1906 -1
            1700 1702 1908 -1
            1702 1910 1908 -1
            1702 1912 1910 -1
            1702 1704 1912 -1
            1704 1914 1912 -1
            1704 1706 1914 -1
            1706 1916 1914 -1
            1706 1708 1916 -1
            1708 1918 1916 -1
            1708 1710 1918 -1
            1710 1920 1918 -1
            1710 1712 1920 -1
            1712 1922 1920 -1
            1712 1714 1922 -1
            1714 1924 1922 -1
            1714 1716 1924 -1
            1716 1926 1924 -1
            1716 1718 1926 -1
            1718 1928 1926 -1
            1718 1720 1928 -1
            1720 1930 1928 -1
            1720 1722 1930 -1
            1722 1932 1930 -1
            1722 1724 1932 -1
            1724 1934 1932 -1
            1724 1726 1934 -1
            1726 1936 1934 -1
            1726 1728 1936 -1
            1728 1938 1936 -1
            1728 1730 1938 -1
            1730 1940 1938 -1
            1730 1732 1940 -1
            1732 1942 1940 -1
            1732 1734 1942 -1
            1734 1944 1942 -1
            1734 1736 1944 -1
            1736 1946 1944 -1
            1736 1948 1946 -1
            1736 1738 1948 -1
            1738 1950 1948 -1
            1738 1740 1950 -1
            1740 1952 1950 -1
            1740 1742 1952 -1
            1742 1954 1952 -1
            1742 1744 1954 -1
            1744 1956 1954 -1
            1744 1746 1956 -1
            1746 1958 1956 -1
            1746 1748 1958 -1
            1748 1960 1958 -1
            1748 1750 1960 -1
            1750 1962 1960 -1
            1750 1752 1962 -1
            1752 1964 1962 -1
            1752 1754 1964 -1
            1754 1966 1964 -1
            1754 1756 1966 -1
            1756 1968 1966 -1
            1756 1758 1968 -1
            1758 1970 1968 -1
            1758 1760 1970 -1
            1760 1972 1970 -1
            1760 1762 1972 -1
            1762 1974 1972 -1
            1762 1764 1974 -1
            1764 1976 1974 -1
            1764 1766 1976 -1
            1766 1978 1976 -1
            1766 1768 1978 -1
            1768 1980 1978 -1
            1768 1770 1980 -1
            1770 1982 1980 -1
            1770 1984 1982 -1
            1770 1772 1984 -1
            1772 1986 1984 -1
            1772 1774 1986 -1
            1774 1988 1986 -1
            1774 1776 1988 -1
            1776 1990 1988 -1
            1776 1778 1990 -1
            1778 1992 1990 -1
            1778 1780 1992 -1
            1780 1994 1992 -1
            1780 1782 1994 -1
            1782 1996 1994 -1
            1782 1784 1996 -1
            1784 1998 1996 -1
            1784 1786 1998 -1
            1786 2000 1998 -1
            1786 1788 2000 -1
            1788 2002 2000 -1
            1788 1790 2002 -1
            1790 2004 2002 -1
            1790 1792 2004 -1
            1792 2006 2004 -1
            1792 1794 2006 -1
            1794 2008 2006 -1
            1794 1796 2008 -1
            1796 2010 2008 -1
            1796 1798 2010 -1
            1798 2012 2010 -1
            1798 1800 2012 -1
            1800 2014 2012 -1
            1800 1802 2014 -1
            1802 2016 2014 -1
            1802 1804 2016 -1
            1804 2018 2016 -1
            1804 2020 2018 -1
            1804 1806 2020 -1
            1806 2022 2020 -1
            1806 1808 2022 -1
            1808 2024 2022 -1
            1808 1810 2024 -1
            1810 2026 2024 -1
            1810 1812 2026 -1
            1812 2028 2026 -1
            1812 1814 2028 -1
            1814 2030 2028 -1
            1814 1816 2030 -1
            1816 2032 2030 -1
            1816 1818 2032 -1
            1818 2034 2032 -1
            1818 1820 2034 -1
            1820 2036 2034 -1
            1820 1822 2036 -1
            1822 2038 2036 -1
            1822 1824 2038 -1
            1824 2040 2038 -1
            1824 1826 2040 -1
            1826 2042 2040 -1
            1826 1828 2042 -1
            1828 2044 2042 -1
            1828 1830 2044 -1
            1830 2046 2044 -1
            1830 1832 2046 -1
            1832 2048 2046 -1
            1832 1834 2048 -1
            1834 2050 2048 -1
            1834 1836 2050 -1
            1836 2052 2050 -1
            1836 1634 2052 -1
            1634 1838 2052 -1
            1838 2056 2054 -1
            1838 1840 2056 -1
            1840 2058 2056 -1
            1840 1842 2058 -1
            1842 2060 2058 -1
            1842 1844 2060 -1
            1844 2062 2060 -1
            1844 1846 2062 -1
            1846 2064 2062 -1
            1846 1848 2064 -1
            1848 2066 2064 -1
            1848 1850 2066 -1
            1850 2068 2066 -1
            1850 1852 2068 -1
            1852 2070 2068 -1
            1852 1854 2070 -1
            1854 2072 2070 -1
            1854 1856 2072 -1
            1856 2074 2072 -1
            1856 1858 2074 -1
            1858 2076 2074 -1
            1858 1860 2076 -1
            1860 2078 2076 -1
            1860 1862 2078 -1
            1862 2080 2078 -1
            1862 1864 2080 -1
            1864 2082 2080 -1
            1864 1866 2082 -1
            1866 2084 2082 -1
            1866 1868 2084 -1
            1868 2086 2084 -1
            1868 1870 2086 -1
            1870 2088 2086 -1
            1870 1872 2088 -1
            1872 2090 2088 -1
            1872 1874 2090 -1
            1874 2092 2090 -1
            1874 2094 2092 -1
            1874 1876 2094 -1
            1876 2096 2094 -1
            1876 1878 2096 -1
            1878 2098 2096 -1
            1878 1880 2098 -1
            1880 2100 2098 -1
            1880 1882 2100 -1
            1882 2102 2100 -1
            1882 1884 2102 -1
            1884 2104 2102 -1
            1884 1886 2104 -1
            1886 2106 2104 -1
            1886 1888 2106 -1
            1888 2108 2106 -1
            1888 1890 2108 -1
            1890 2110 2108 -1
            1890 1892 2110 -1
            1892 2112 2110 -1
            1892 1894 2112 -1
            1894 2114 2112 -1
            1894 1896 2114 -1
            1896 2116 2114 -1
            1896 1898 2116 -1
            1898 2118 2116 -1
            1898 1900 2118 -1
            1900 2120 2118 -1
            1900 1902 2120 -1
            1902 2122 2120 -1
            1902 1904 2122 -1
            1904 2124 2122 -1
            1904 1906 2124 -1
            1906 2126 2124 -1
            1906 1908 2126 -1
            1908 2128 2126 -1
            1908 1910 2128 -1
            1910 2130 2128 -1
            1910 2132 2130 -1
            1910 1912 2132 -1
            1912 2134 2132 -1
            1912 1914 2134 -1
            1914 2136 2134 -1
            1914 1916 2136 -1
            1916 2138 2136 -1
            1916 1918 2138 -1
            1918 2140 2138 -1
            1918 1920 2140 -1
            1920 2142 2140 -1
            1920 1922 2142 -1
            1922 2144 2142 -1
            1922 1924 2144 -1
            1924 2146 2144 -1
            1924 1926 2146 -1
            1926 2148 2146 -1
            1926 1928 2148 -1
            1928 2150 2148 -1
            1928 1930 2150 -1
            1930 2152 2150 -1
            1930 1932 2152 -1
            1932 2154 2152 -1
            1932 1934 2154 -1
            1934 2156 2154 -1
            1934 1936 2156 -1
            1936 2158 2156 -1
            1936 1938 2158 -1
            1938 2160 2158 -1
            1938 1940 2160 -1
            1940 2162 2160 -1
            1940 1942 2162 -1
            1942 2164 2162 -1
            1942 1944 2164 -1
            1944 2166 2164 -1
            1944 1946 2166 -1
            1946 2168 2166 -1
            1946 2170 2168 -1
            1946 1948 2170 -1
            1948 2172 2170 -1
            1948 1950 2172 -1
            1950 2174 2172 -1
            1950 1952 2174 -1
            1952 2176 2174 -1
            1952 1954 2176 -1
            1954 2178 2176 -1
            1954 1956 2178 -1
            1956 2180 2178 -1
            1956 1958 2180 -1
            1958 2182 2180 -1
            1958 1960 2182 -1
            1960 2184 2182 -1
            1960 1962 2184 -1
            1962 2186 2184 -1
            1962 1964 2186 -1
            1964 2188 2186 -1
            1964 1966 2188 -1
            1966 2190 2188 -1
            1966 1968 2190 -1
            1968 2192 2190 -1
            1968 1970 2192 -1
            1970 2194 2192 -1
            1970 1972 2194 -1
            1972 2196 2194 -1
            1972 1974 2196 -1
            1974 2198 2196 -1
            1974 1976 2198 -1
            1976 2200 2198 -1
            1976 1978 2200 -1
            1978 2202 2200 -1
            1978 1980 2202 -1
            1980 2204 2202 -1
            1980 1982 2204 -1
            1982 2206 2204 -1
            1982 2208 2206 -1
            1982 1984 2208 -1
            1984 2210 2208 -1
            1984 1986 2210 -1
            1986 2212 2210 -1
            1986 1988 2212 -1
            1988 2214 2212 -1
            1988 1990 2214 -1
            1990 2216 2214 -1
            1990 1992 2216 -1
            1992 2218 2216 -1
            1992 1994 2218 -1
            1994 2220 2218 -1
            1994 1996 2220 -1
            1996 2222 2220 -1
            1996 1998 2222 -1
            1998 2224 2222 -1
            1998 2000 2224 -1
            2000 2226 2224 -1
            2000 2002 2226 -1
            2002 2228 2226 -1
            2002 2004 2228 -1
            2004 2230 2228 -1
            2004 2006 2230 -1
            2006 2232 2230 -1
            2006 2008 2232 -1
            2008 2234 2232 -1
            2008 2010 2234 -1
            2010 2236 2234 -1
            2010 2012 2236 -1
            2012 2238 2236 -1
            2012 2014 2238 -1
            2014 2240 2238 -1
            2014 2016 2240 -1
            2016 2242 2240 -1
            2016 2018 2242 -1
            2018 2244 2242 -1
            2018 2246 2244 -1
            2018 2020 2246 -1
            2020 2248 2246 -1
            2020 2022 2248 -1
            2022 2250 2248 -1
            2022 2024 2250 -1
            2024 2252 2250 -1
            2024 2026 2252 -1
            2026 2254 2252 -1
            2026 2028 2254 -1
            2028 2256 2254 -1
            2028 2030 2256 -1
            2030 2258 2256 -1
            2030 2032 2258 -1
            2032 2260 2258 -1
            2032 2034 2260 -1
            2034 2262 2260 -1
            2034 2036 2262 -1
            2036 2264 2262 -1
            2036 2038 2264 -1
            2038 2266 2264 -1
            2038 2040 2266 -1
            2040 2268 2266 -1
            2040 2042 2268 -1
            2042 2270 2268 -1
            2042 2044 2270 -1
            2044 2272 2270 -1
            2044 2046 2272 -1
            2046 2274 2272 -1
            2046 2048 2274 -1
            2048 2276 2274 -1
            2048 2050 2276 -1
            2050 2278 2276 -1
            2050 2052 2278 -1
            2052 2280 2278 -1
            2052 1838 2280 -1
            1838 2054 2280 -1
            2054 2284 2282 -1
            2054 2056 2284 -1
            2056 2286 2284 -1
            2056 2058 2286 -1
            2058 2288 2286 -1
            2058 2060 2288 -1
            2060 2290 2288 -1
            2060 2062 2290 -1
            2062 2292 2290 -1
            2062 2064 2292 -1
            2064 2294 2292 -1
            2064 2066 2294 -1
            2066 2296 2294 -1
            2066 2068 2296 -1
            2068 2298 2296 -1
            2068 2070 2298 -1
            2070 2300 2298 -1
            2070 2072 2300 -1
            2072 2302 2300 -1
            2072 2074 2302 -1
            2074 2304 2302 -1
            2074 2076 2304 -1
            2076 2306 2304 -1
            2076 2078 2306 -1
            2078 2308 2306 -1
            2078 2080 2308 -1
            2080 2310 2308 -1
            2080 2082 2310 -1
            2082 2312 2310 -1
            2082 2084 2312 -1
            2084 2314 2312 -1
            2084 2086 2314 -1
            2086 2316 2314 -1
            2086 2088 2316 -1
            2088 2318 2316 -1
            2088 2090 2318 -1
            2090 2320 2318 -1
            2090 2092 2320 -1
            2092 2322 2320 -1
            2092 2324 2322 -1
            2092 2094 2324 -1
            2094 2326 2324 -1
            2094 2096 2326 -1
            2096 2328 2326 -1
            2096 2098 2328 -1
            2098 2330 2328 -1
            2098 2100 2330 -1
            2100 2332 2330 -1
            2100 2102 2332 -1
            2102 2334 2332 -1
            2102 2104 2334 -1
            2104 2336 2334 -1
            2104 2106 2336 -1
            2106 2338 2336 -1
            2106 2108 2338 -1
            2108 2340 2338 -1
            2108 2110 2340 -1
            2110 2342 2340 -1
            2110 2112 2342 -1
            2112 2344 2342 -1
            2112 2114 2344 -1
            2114 2346 2344 -1
            2114 2116 2346 -1
            2116 2348 2346 -1
            2116 2118 2348 -1
            2118 2350 2348 -1
            2118 2120 2350 -1
            2120 2352 2350 -1
            2120 2122 2352 -1
            2122 2354 2352 -1
            2122 2124 2354 -1
            2124 2356 2354 -1
            2124 2126 2356 -1
            2126 2358 2356 -1
            2126 2128 2358 -1
            2128 2360 2358 -1
            2128 2130 2360 -1
            2130 2362 2360 -1
            2130 2364 2362 -1
            2130 2132 2364 -1
            2132 2366 2364 -1
            2132 2134 2366 -1
            2134 2368 2366 -1
            2134 2136 2368 -1
            2136 2370 2368 -1
            2136 2138 2370 -1
            2138 2372 2370 -1
            2138 2140 2372 -1
            2140 2374 2372 -1
            2140 2142 2374 -1
            2142 2376 2374 -1
            2142 2144 2376 -1
            2144 2378 2376 -1
            2144 2146 2378 -1
            2146 2380 2378 -1
            2146 2148 2380 -1
            2148 2382 2380 -1
            2148 2150 2382 -1
            2150 2384 2382 -1
            2150 2152 2384 -1
            2152 2386 2384 -1
            2152 2154 2386 -1
            2154 2388 2386 -1
            2154 2156 2388 -1
            2156 2390 2388 -1
            2156 2158 2390 -1
            2158 2392 2390 -1
            2158 2160 2392 -1
            2160 2394 2392 -1
            2160 2162 2394 -1
            2162 2396 2394 -1
            2162 2164 2396 -1
            2164 2398 2396 -1
            2164 2166 2398 -1
            2166 2400 2398 -1
            2166 2168 2400 -1
            2168 2402 2400 -1
            2168 2404 2402 -1
            2168 2170 2404 -1
            2170 2406 2404 -1
            2170 2172 2406 -1
            2172 2408 2406 -1
            2172 2174 2408 -1
            2174 2410 2408 -1
            2174 2176 2410 -1
            2176 2412 2410 -1
            2176 2178 2412 -1
            2178 2414 2412 -1
            2178 2180 2414 -1
            2180 2416 2414 -1
            2180 2182 2416 -1
            2182 2418 2416 -1
            2182 2184 2418 -1
            2184 2420 2418 -1
            2184 2186 2420 -1
            2186 2422 2420 -1
            2186 2188 2422 -1
            2188 2424 2422 -1
            2188 2190 2424 -1
            2190 2426 2424 -1
            2190 2192 2426 -1
            2192 2428 2426 -1
            2192 2194 2428 -1
            2194 2430 2428 -1
            2194 2196 2430 -1
            2196 2432 2430 -1
            2196 2198 2432 -1
            2198 2434 2432 -1
            2198 2200 2434 -1
            2200 2436 2434 -1
            2200 2202 2436 -1
            2202 2438 2436 -1
            2202 2204 2438 -1
            2204 2440 2438 -1
            2204 2206 2440 -1
            2206 2442 2440 -1
            2206 2444 2442 -1
            2206 2208 2444 -1
            2208 2446 2444 -1
            2208 2210 2446 -1
            2210 2448 2446 -1
            2210 2212 2448 -1
            2212 2450 2448 -1
            2212 2214 2450 -1
            2214 2452 2450 -1
            2214 2216 2452 -1
            2216 2454 2452 -1
            2216 2218 2454 -1
            2218 2456 2454 -1
            2218 2220 2456 -1
            2220 2458 2456 -1
            2220 2222 2458 -1
            2222 2460 2458 -1
            2222 2224 2460 -1
            2224 2462 2460 -1
            2224 2226 2462 -1
            2226 2464 2462 -1
            2226 2228 2464 -1
            2228 2466 2464 -1
            2228 2230 2466 -1
            2230 2468 2466 -1
            2230 2232 2468 -1
            2232 2470 2468 -1
            2232 2234 2470 -1
            2234 2472 2470 -1
            2234 2236 2472 -1
            2236 2474 2472 -1
            2236 2238 2474 -1
            2238 2476 2474 -1
            2238 2240 2476 -1
            2240 2478 2476 -1
            2240 2242 2478 -1
            2242 2480 2478 -1
            2242 2244 2480 -1
            2244 2482 2480 -1
            2244 2484 2482 -1
            2244 2246 2484 -1
            2246 2486 2484 -1
            2246 2248 2486 -1
            2248 2488 2486 -1
            2248 2250 2488 -1
            2250 2490 2488 -1
            2250 2252 2490 -1
            2252 2492 2490 -1
            2252 2254 2492 -1
            2254 2494 2492 -1
            2254 2256 2494 -1
            2256 2496 2494 -1
            2256 2258 2496 -1
            2258 2498 2496 -1
            2258 2260 2498 -1
            2260 2500 2498 -1
            2260 2262 2500 -1
            2262 2502 2500 -1
            2262 2264 2502 -1
            2264 2504 2502 -1
            2264 2266 2504 -1
            2266 2506 2504 -1
            2266 2268 2506 -1
            2268 2508 2506 -1
            2268 2270 2508 -1
            2270 2510 2508 -1
            2270 2272 2510 -1
            2272 2512 2510 -1
            2272 2274 2512 -1
            2274 2514 2512 -1
            2274 2276 2514 -1
            2276 2516 2514 -1
            2276 2278 2516 -1
            2278 2518 2516 -1
            2278 2280 2518 -1
            2280 2520 2518 -1
            2280 2054 2520 -1
            2054 2282 2520 -1
            2282 2524 2522 -1
            2282 2284 2524 -1
            2284 2526 2524 -1
            2284 2286 2526 -1
            2286 2528 2526 -1
            2286 2288 2528 -1
            2288 2530 2528 -1
            2288 2290 2530 -1
            2290 2532 2530 -1
            2290 2292 2532 -1
            2292 2534 2532 -1
            2292 2294 2534 -1
            2294 2536 2534 -1
            2294 2296 2536 -1
            2296 2538 2536 -1
            2296 2298 2538 -1
            2298 2540 2538 -1
            2298 2300 2540 -1
            2300 2542 2540 -1
            2300 2302 2542 -1
            2302 2544 2542 -1
            2302 2304 2544 -1
            2304 2546 2544 -1
            2304 2306 2546 -1
            2306 2548 2546 -1
            2306 2308 2548 -1
            2308 2550 2548 -1
            2308 2310 2550 -1
            2310 2552 2550 -1
            2310 2312 2552 -1
            2312 2554 2552 -1
            2312 2314 2554 -1
            2314 2556 2554 -1
            2314 2316 2556 -1
            2316 2558 2556 -1
            2316 2318 2558 -1
            2318 2560 2558 -1
            2318 2320 2560 -1
            2320 2562 2560 -1
            2320 2322 2562 -1
            2322 2564 2562 -1
            2322 2566 2564 -1
            2322 2324 2566 -1
            2324 2568 2566 -1
            2324 2326 2568 -1
            2326 2570 2568 -1
            2326 2328 2570 -1
            2328 2572 2570 -1
            2328 2330 2572 -1
            2330 2574 2572 -1
            2330 2332 2574 -1
            2332 2576 2574 -1
            2332 2334 2576 -1
            2334 2578 2576 -1
            2334 2336 2578 -1
            2336 2580 2578 -1
            2336 2338 2580 -1
            2338 2582 2580 -1
            2338 2340 2582 -1
            2340 2584 2582 -1
            2340 2342 2584 -1
            2342 2586 2584 -1
            2342 2344 2586 -1
            2344 2588 2586 -1
            2344 2346 2588 -1
            2346 2590 2588 -1
            2346 2348 2590 -1
            2348 2592 2590 -1
            2348 2350 2592 -1
            2350 2594 2592 -1
            2350 2352 2594 -1
            2352 2596 2594 -1
            2352 2354 2596 -1
            2354 2598 2596 -1
            2354 2356 2598 -1
            2356 2600 2598 -1
            2356 2358 2600 -1
            2358 2602 2600 -1
            2358 2360 2602 -1
            2360 2604 2602 -1
            2360 2362 2604 -1
            2362 2606 2604 -1
            2362 2608 2606 -1
            2362 2364 2608 -1
            2364 2610 2608 -1
            2364 2366 2610 -1
            2366 2612 2610 -1
            2366 2368 2612 -1
            2368 2614 2612 -1
            2368 2370 2614 -1
            2370 2616 2614 -1
            2370 2372 2616 -1
            2372 2618 2616 -1
            2372 2374 2618 -1
            2374 2620 2618 -1
            2374 2376 2620 -1
            2376 2622 2620 -1
            2376 2378 2622 -1
            2378 2624 2622 -1
            2378 2380 2624 -1
            2380 2626 2624 -1
            2380 2382 2626 -1
            2382 2628 2626 -1
            2382 2384 2628 -1
            2384 2630 2628 -1
            2384 2386 2630 -1
            2386 2632 2630 -1
            2386 2388 2632 -1
            2388 2634 2632 -1
            2388 2390 2634 -1
            2390 2636 2634 -1
            2390 2392 2636 -1
            2392 2638 2636 -1
            2392 2394 2638 -1
            2394 2640 2638 -1
            2394 2396 2640 -1
            2396 2642 2640 -1
            2396 2398 2642 -1
            2398 2644 2642 -1
            2398 2400 2644 -1
            2400 2646 2644 -1
            2400 2402 2646 -1
            2402 2648 2646 -1
            2402 2650 2648 -1
            2402 2404 2650 -1
            2404 2652 2650 -1
            2404 2406 2652 -1
            2406 2654 2652 -1
            2406 2408 2654 -1
            2408 2656 2654 -1
            2408 2410 2656 -1
            2410 2658 2656 -1
            2410 2412 2658 -1
            2412 2660 2658 -1
            2412 2414 2660 -1
            2414 2662 2660 -1
            2414 2416 2662 -1
            2416 2664 2662 -1
            2416 2418 2664 -1
            2418 2666 2664 -1
            2418 2420 2666 -1
            2420 2668 2666 -1
            2420 2422 2668 -1
            2422 2670 2668 -1
            2422 2424 2670 -1
            2424 2672 2670 -1
            2424 2426 2672 -1
            2426 2674 2672 -1
            2426 2428 2674 -1
            2428 2676 2674 -1
            2428 2430 2676 -1
            2430 2678 2676 -1
            2430 2432 2678 -1
            2432 2680 2678 -1
            2432 2434 2680 -1
            2434 2682 2680 -1
            2434 2436 2682 -1
            2436 2684 2682 -1
            2436 2438 2684 -1
            2438 2686 2684 -1
            2438 2440 2686 -1
            2440 2688 2686 -1
            2440 2442 2688 -1
            2442 2690 2688 -1
            2442 2692 2690 -1
            2442 2444 2692 -1
            2444 2694 2692 -1
            2444 2446 2694 -1
            2446 2696 2694 -1
            2446 2448 2696 -1
            2448 2698 2696 -1
            2448 2450 2698 -1
            2450 2700 2698 -1
            2450 2452 2700 -1
            2452 2702 2700 -1
            2452 2454 2702 -1
            2454 2704 2702 -1
            2454 2456 2704 -1
            2456 2706 2704 -1
            2456 2458 2706 -1
            2458 2708 2706 -1
            2458 2460 2708 -1
            2460 2710 2708 -1
            2460 2462 2710 -1
            2462 2712 2710 -1
            2462 2464 2712 -1
            2464 2714 2712 -1
            2464 2466 2714 -1
            2466 2716 2714 -1
            2466 2468 2716 -1
            2468 2718 2716 -1
            2468 2470 2718 -1
            2470 2720 2718 -1
            2470 2472 2720 -1
            2472 2722 2720 -1
            2472 2474 2722 -1
            2474 2724 2722 -1
            2474 2476 2724 -1
            2476 2726 2724 -1
            2476 2478 2726 -1
            2478 2728 2726 -1
            2478 2480 2728 -1
            2480 2730 2728 -1
            2480 2482 2730 -1
            2482 2732 2730 -1
            2482 2734 2732 -1
            2482 2484 2734 -1
            2484 2736 2734 -1
            2484 2486 2736 -1
            2486 2738 2736 -1
            2486 2488 2738 -1
            2488 2740 2738 -1
            2488 2490 2740 -1
            2490 2742 2740 -1
            2490 2492 2742 -1
            2492 2744 2742 -1
            2492 2494 2744 -1
            2494 2746 2744 -1
            2494 2496 2746 -1
            2496 2748 2746 -1
            2496 2498 2748 -1
            2498 2750 2748 -1
            2498 2500 2750 -1
            2500 2752 2750 -1
            2500 2502 2752 -1
            2502 2754 2752 -1
            2502 2504 2754 -1
            2504 2756 2754 -1
            2504 2506 2756 -1
            2506 2758 2756 -1
            2506 2508 2758 -1
            2508 2760 2758 -1
            2508 2510 2760 -1
            2510 2762 2760 -1
            2510 2512 2762 -1
            2512 2764 2762 -1
            2512 2514 2764 -1
            2514 2766 2764 -1
            2514 2516 2766 -1
            2516 2768 2766 -1
            2516 2518 2768 -1
            2518 2770 2768 -1
            2518 2520 2770 -1
            2520 2772 2770 -1
            2520 2282 2772 -1
            2282 2522 2772 -1
            2522 2776 2774 -1
            2522 2524 2776 -1
            2524 2778 2776 -1
            2524 2526 2778 -1
            2526 2780 2778 -1
            2526 2528 2780 -1
            2528 2782 2780 -1
            2528 2530 2782 -1
            2530 2784 2782 -1
            2530 2532 2784 -1
            2532 2786 2784 -1
            2532 2534 2786 -1
            2534 2788 2786 -1
            2534 2536 2788 -1
            2536 2790 2788 -1
            2536 2538 2790 -1
            2538 2792 2790 -1
            2538 2540 2792 -1
            2540 2794 2792 -1
            2540 2542 2794 -1
            2542 2796 2794 -1
            2542 2544 2796 -1
            2544 2798 2796 -1
            2544 2546 2798 -1
            2546 2800 2798 -1
            2546 2548 2800 -1
            2548 2802 2800 -1
            2548 2550 2802 -1
            2550 2804 2802 -1
            2550 2552 2804 -1
            2552 2806 2804 -1
            2552 2554 2806 -1
            2554 2808 2806 -1
            2554 2556 2808 -1
            2556 2810 2808 -1
            2556 2558 2810 -1
            2558 2812 2810 -1
            2558 2560 2812 -1
            2560 2814 2812 -1
            2560 2562 2814 -1
            2562 2816 2814 -1
            2562 2564 2816 -1
            2564 2818 2816 -1
            2564 2820 2818 -1
            2564 2566 2820 -1
            2566 2822 2820 -1
            2566 2568 2822 -1
            2568 2824 2822 -1
            2568 2570 2824 -1
            2570 2826 2824 -1
            2570 2572 2826 -1
            2572 2828 2826 -1
            2572 2574 2828 -1
            2574 2830 2828 -1
            2574 2576 2830 -1
            2576 2832 2830 -1
            2576 2578 2832 -1
            2578 2834 2832 -1
            2578 2580 2834 -1
            2580 2836 2834 -1
            2580 2582 2836 -1
            2582 2838 2836 -1
            2582 2584 2838 -1
            2584 2840 2838 -1
            2584 2586 2840 -1
            2586 2842 2840 -1
            2586 2588 2842 -1
            2588 2844 2842 -1
            2588 2590 2844 -1
            2590 2846 2844 -1
            2590 2592 2846 -1
            2592 2848 2846 -1
            2592 2594 2848 -1
            2594 2850 2848 -1
            2594 2596 2850 -1
            2596 2852 2850 -1
            2596 2598 2852 -1
            2598 2854 2852 -1
            2598 2600 2854 -1
            2600 2856 2854 -1
            2600 2602 2856 -1
            2602 2858 2856 -1
            2602 2604 2858 -1
            2604 2860 2858 -1
            2604 2606 2860 -1
            2606 2862 2860 -1
            2606 2864 2862 -1
            2606 2608 2864 -1
            2608 2866 2864 -1
            2608 2610 2866 -1
            2610 2868 2866 -1
            2610 2612 2868 -1
            2612 2870 2868 -1
            2612 2614 2870 -1
            2614 2872 2870 -1
            2614 2616 2872 -1
            2616 2874 2872 -1
            2616 2618 2874 -1
            2618 2876 2874 -1
            2618 2620 2876 -1
            2620 2878 2876 -1
            2620 2622 2878 -1
            2622 2880 2878 -1
            2622 2624 2880 -1
            2624 2882 2880 -1
            2624 2626 2882 -1
            2626 2884 2882 -1
            2626 2628 2884 -1
            2628 2886 2884 -1
            2628 2630 2886 -1
            2630 2888 2886 -1
            2630 2632 2888 -1
            2632 2890 2888 -1
            2632 2634 2890 -1
            2634 2892 2890 -1
            2634 2636 2892 -1
            2636 2894 2892 -1
            2636 2638 2894 -1
            2638 2896 2894 -1
            2638 2640 2896 -1
            2640 2898 2896 -1
            2640 2642 2898 -1
            2642 2900 2898 -1
            2642 2644 2900 -1
            2644 2902 2900 -1
            2644 2646 2902 -1
            2646 2904 2902 -1
            2646 2648 2904 -1
            2648 2906 2904 -1
            2648 2908 2906 -1
            2648 2650 2908 -1
            2650 2910 2908 -1
            2650 2652 2910 -1
            2652 2912 2910 -1
            2652 2654 2912 -1
            2654 2914 2912 -1
            2654 2656 2914 -1
            2656 2916 2914 -1
            2656 2658 2916 -1
            2658 2918 2916 -1
            2658 2660 2918 -1
            2660 2920 2918 -1
            2660 2662 2920 -1
            2662 2922 2920 -1
            2662 2664 2922 -1
            2664 2924 2922 -1
            2664 2666 2924 -1
            2666 2926 2924 -1
            2666 2668 2926 -1
            2668 2928 2926 -1
            2668 2670 2928 -1
            2670 2930 2928 -1
            2670 2672 2930 -1
            2672 2932 2930 -1
            2672 2674 2932 -1
            2674 2934 2932 -1
            2674 2676 2934 -1
            2676 2936 2934 -1
            2676 2678 2936 -1
            2678 2938 2936 -1
            2678 2680 2938 -1
            2680 2940 2938 -1
            2680 2682 2940 -1
            2682 2942 2940 -1
            2682 2684 2942 -1
            2684 2944 2942 -1
            2684 2686 2944 -1
            2686 2946 2944 -1
            2686 2688 2946 -1
            2688 2948 2946 -1
            2688 2690 2948 -1
            2690 2950 2948 -1
            2690 2952 2950 -1
            2690 2692 2952 -1
            2692 2954 2952 -1
            2692 2694 2954 -1
            2694 2956 2954 -1
            2694 2696 2956 -1
            2696 2958 2956 -1
            2696 2698 2958 -1
            2698 2960 2958 -1
            2698 2700 2960 -1
            2700 2962 2960 -1
            2700 2702 2962 -1
            2702 2964 2962 -1
            2702 2704 2964 -1
            2704 2966 2964 -1
            2704 2706 2966 -1
            2706 2968 2966 -1
            2706 2708 2968 -1
            2708 2970 2968 -1
            2708 2710 2970 -1
            2710 2972 2970 -1
            2710 2712 2972 -1
            2712 2974 2972 -1
            2712 2714 2974 -1
            2714 2976 2974 -1
            2714 2716 2976 -1
            2716 2978 2976 -1
            2716 2718 2978 -1
            2718 2980 2978 -1
            2718 2720 2980 -1
            2720 2982 2980 -1
            2720 2722 2982 -1
            2722 2984 2982 -1
            2722 2724 2984 -1
            2724 2986 2984 -1
            2724 2726 2986 -1
            2726 2988 2986 -1
            2726 2728 2988 -1
            2728 2990 2988 -1
            2728 2730 2990 -1
            2730 2992 2990 -1
            2730 2732 2992 -1
            2732 2994 2992 -1
            2732 2996 2994 -1
            2732 2734 2996 -1
            2734 2998 2996 -1
            2734 2736 2998 -1
            2736 3000 2998 -1
            2736 2738 3000 -1
            2738 3002 3000 -1
            2738 2740 3002 -1
            2740 3004 3002 -1
            2740 2742 3004 -1
            2742 3006 3004 -1
            2742 2744 3006 -1
            2744 3008 3006 -1
            2744 2746 3008 -1
            2746 3010 3008 -1
            2746 2748 3010 -1
            2748 3012 3010 -1
            2748 2750 3012 -1
            2750 3014 3012 -1
            2750 2752 3014 -1
            2752 3016 3014 -1
            2752 2754 3016 -1
            2754 3018 3016 -1
            2754 2756 3018 -1
            2756 3020 3018 -1
            2756 2758 3020 -1
            2758 3022 3020 -1
            2758 2760 3022 -1
            2760 3024 3022 -1
            2760 2762 3024 -1
            2762 3026 3024 -1
            2762 2764 3026 -1
            2764 3028 3026 -1
            2764 2766 3028 -1
            2766 3030 3028 -1
            2766 2768 3030 -1
            2768 3032 3030 -1
            2768 2770 3032 -1
            2770 3034 3032 -1
            2770 2772 3034 -1
            2772 3036 3034 -1
            2772 2522 3036 -1
            2522 2774 3036 -1
            2774 3040 3038 -1
            2774 2776 3040 -1
            2776 3042 3040 -1
            2776 2778 3042 -1
            2778 3044 3042 -1
            2778 2780 3044 -1
            2780 3046 3044 -1
            2780 2782 3046 -1
            2782 3048 3046 -1
            2782 2784 3048 -1
            2784 3050 3048 -1
            2784 2786 3050 -1
            2786 3052 3050 -1
            2786 2788 3052 -1
            2788 3054 3052 -1
            2788 2790 3054 -1
            2790 3056 3054 -1
            2790 2792 3056 -1
            2792 3058 3056 -1
            2792 2794 3058 -1
            2794 3060 3058 -1
            2794 2796 3060 -1
            2796 3062 3060 -1
            2796 2798 3062 -1
            2798 3064 3062 -1
            2798 2800 3064 -1
            2800 3066 3064 -1
            2800 2802 3066 -1
            2802 3068 3066 -1
            2802 2804 3068 -1
            2804 3070 3068 -1
            2804 2806 3070 -1
            2806 3072 3070 -1
            2806 2808 3072 -1
            2808 3074 3072 -1
            2808 2810 3074 -1
            2810 3076 3074 -1
            2810 2812 3076 -1
            2812 3078 3076 -1
            2812 2814 3078 -1
            2814 3080 3078 -1
            2814 2816 3080 -1
            2816 3082 3080 -1
            2816 2818 3082 -1
            2818 3084 3082 -1
            2818 3086 3084 -1
            2818 2820 3086 -1
            2820 3088 3086 -1
            2820 2822 3088 -1
            2822 3090 3088 -1
            2822 2824 3090 -1
            2824 3092 3090 -1
            2824 2826 3092 -1
            2826 3094 3092 -1
            2826 2828 3094 -1
            2828 3096 3094 -1
            2828 2830 3096 -1
            2830 3098 3096 -1
            2830 2832 3098 -1
            2832 3100 3098 -1
            2832 2834 3100 -1
            2834 3102 3100 -1
            2834 2836 3102 -1
            2836 3104 3102 -1
            2836 2838 3104 -1
            2838 3106 3104 -1
            2838 2840 3106 -1
            2840 3108 3106 -1
            2840 2842 3108 -1
            2842 3110 3108 -1
            2842 2844 3110 -1
            2844 3112 3110 -1
            2844 2846 3112 -1
            2846 3114 3112 -1
            2846 2848 3114 -1
            2848 3116 3114 -1
            2848 2850 3116 -1
            2850 3118 3116 -1
            2850 2852 3118 -1
            2852 3120 3118 -1
            2852 2854 3120 -1
            2854 3122 3120 -1
            2854 2856 3122 -1
            2856 3124 3122 -1
            2856 2858 3124 -1
            2858 3126 3124 -1
            2858 2860 3126 -1
            2860 3128 3126 -1
            2860 2862 3128 -1
            2862 3130 3128 -1
            2862 3132 3130 -1
            2862 2864 3132 -1
            2864 3134 3132 -1
            2864 2866 3134 -1
            2866 3136 3134 -1
            2866 2868 3136 -1
            2868 3138 3136 -1
            2868 2870 3138 -1
            2870 3140 3138 -1
            2870 2872 3140 -1
            2872 3142 3140 -1
            2872 2874 3142 -1
            2874 3144 3142 -1
            2874 2876 3144 -1
            2876 3146 3144 -1
            2876 2878 3146 -1
            2878 3148 3146 -1
            2878 2880 3148 -1
            2880 3150 3148 -1
            2880 2882 3150 -1
            2882 3152 3150 -1
            2882 2884 3152 -1
            2884 3154 3152 -1
            2884 2886 3154 -1
            2886 3156 3154 -1
            2886 2888 3156 -1
            2888 3158 3156 -1
            2888 2890 3158 -1
            2890 3160 3158 -1
            2890 2892 3160 -1
            2892 3162 3160 -1
            2892 2894 3162 -1
            2894 3164 3162 -1
            2894 2896 3164 -1
            2896 3166 3164 -1
            2896 2898 3166 -1
            2898 3168 3166 -1
            2898 2900 3168 -1
            2900 3170 3168 -1
            2900 2902 3170 -1
            2902 3172 3170 -1
            2902 2904 3172 -1
            2904 3174 3172 -1
            2904 2906 3174 -1
            2906 3176 3174 -1
            2906 3178 3176 -1
            2906 2908 3178 -1
            2908 3180 3178 -1
            2908 2910 3180 -1
            2910 3182 3180 -1
            2910 2912 3182 -1
            2912 3184 3182 -1
            2912 2914 3184 -1
            2914 3186 3184 -1
            2914 2916 3186 -1
            2916 3188 3186 -1
            2916 2918 3188 -1
            2918 3190 3188 -1
            2918 2920 3190 -1
            2920 3192 3190 -1
            2920 2922 3192 -1
            2922 3194 3192 -1
            2922 2924 3194 -1
            2924 3196 3194 -1
            2924 2926 3196 -1
            2926 3198 3196 -1
            2926 2928 3198 -1
            2928 3200 3198 -1
            2928 2930 3200 -1
            2930 3202 3200 -1
            2930 2932 3202 -1
            2932 3204 3202 -1
            2932 2934 3204 -1
            2934 3206 3204 -1
            2934 2936 3206 -1
            2936 3208 3206 -1
            2936 2938 3208 -1
            2938 3210 3208 -1
            2938 2940 3210 -1
            2940 3212 3210 -1
            2940 2942 3212 -1
            2942 3214 3212 -1
            2942 2944 3214 -1
            2944 3216 3214 -1
            2944 2946 3216 -1
            2946 3218 3216 -1
            2946 2948 3218 -1
            2948 3220 3218 -1
            2948 2950 3220 -1
            2950 3222 3220 -1
            2950 3224 3222 -1
            2950 2952 3224 -1
            2952 3226 3224 -1
            2952 2954 3226 -1
            2954 3228 3226 -1
            2954 2956 3228 -1
            2956 3230 3228 -1
            2956 2958 3230 -1
            2958 3232 3230 -1
            2958 2960 3232 -1
            2960 3234 3232 -1
            2960 2962 3234 -1
            2962 3236 3234 -1
            2962 2964 3236 -1
            2964 3238 3236 -1
            2964 2966 3238 -1
            2966 3240 3238 -1
            2966 2968 3240 -1
            2968 3242 3240 -1
            2968 2970 3242 -1
            2970 3244 3242 -1
            2970 2972 3244 -1
            2972 3246 3244 -1
            2972 2974 3246 -1
            2974 3248 3246 -1
            2974 2976 3248 -1
            2976 3250 3248 -1
            2976 2978 3250 -1
            2978 3252 3250 -1
            2978 2980 3252 -1
            2980 3254 3252 -1
            2980 2982 3254 -1
            2982 3256 3254 -1
            2982 2984 3256 -1
            2984 3258 3256 -1
            2984 2986 3258 -1
            2986 3260 3258 -1
            2986 2988 3260 -1
            2988 3262 3260 -1
            2988 2990 3262 -1
            2990 3264 3262 -1
            2990 2992 3264 -1
            2992 3266 3264 -1
            2992 2994 3266 -1
            2994 3268 3266 -1
            2994 3270 3268 -1
            2994 2996 3270 -1
            2996 3272 3270 -1
            2996 2998 3272 -1
            2998 3274 3272 -1
            2998 3000 3274 -1
            3000 3276 3274 -1
            3000 3002 3276 -1
            3002 3278 3276 -1
            3002 3004 3278 -1
            3004 3280 3278 -1
            3004 3006 3280 -1
            3006 3282 3280 -1
            3006 3008 3282 -1
            3008 3284 3282 -1
            3008 3010 3284 -1
            3010 3286 3284 -1
            3010 3012 3286 -1
            3012 3288 3286 -1
            3012 3014 3288 -1
            3014 3290 3288 -1
            3014 3016 3290 -1
            3016 3292 3290 -1
            3016 3018 3292 -1
            3018 3294 3292 -1
            3018 3020 3294 -1
            3020 3296 3294 -1
            3020 3022 3296 -1
            3022 3298 3296 -1
            3022 3024 3298 -1
            3024 3300 3298 -1
            3024 3026 3300 -1
            3026 3302 3300 -1
            3026 3028 3302 -1
            3028 3304 3302 -1
            3028 3030 3304 -1
            3030 3306 3304 -1
            3030 3032 3306 -1
            3032 3308 3306 -1
            3032 3034 3308 -1
            3034 3310 3308 -1
            3034 3036 3310 -1
            3036 3312 3310 -1
            3036 2774 3312 -1
            2774 3038 3312 -1
            3038 3316 3314 -1
            3038 3040 3316 -1
            3040 3318 3316 -1
            3040 3042 3318 -1
            3042 3320 3318 -1
            3042 3044 3320 -1
            3044 3322 3320 -1
            3044 3046 3322 -1
            3046 3324 3322 -1
            3046 3048 3324 -1
            3048 3326 3324 -1
            3048 3050 3326 -1
            3050 3328 3326 -1
            3050 3052 3328 -1
            3052 3330 3328 -1
            3052 3054 3330 -1
            3054 3332 3330 -1
            3054 3056 3332 -1
            3056 3334 3332 -1
            3056 3058 3334 -1
            3058 3336 3334 -1
            3058 3060 3336 -1
            3060 3338 3336 -1
            3060 3062 3338 -1
            3062 3340 3338 -1
            3062 3064 3340 -1
            3064 3342 3340 -1
            3064 3066 3342 -1
            3066 3344 3342 -1
            3066 3068 3344 -1
            3068 3346 3344 -1
            3068 3070 3346 -1
            3070 3348 3346 -1
            3070 3072 3348 -1
            3072 3350 3348 -1
            3072 3074 3350 -1
            3074 3352 3350 -1
            3074 3076 3352 -1
            3076 3354 3352 -1
            3076 3078 3354 -1
            3078 3356 3354 -1
            3078 3080 3356 -1
            3080 3358 3356 -1
            3080 3082 3358 -1
            3082 3360 3358 -1
            3082 3084 3360 -1
            3084 3362 3360 -1
            3084 3364 3362 -1
            3084 3086 3364 -1
            3086 3366 3364 -1
            3086 3088 3366 -1
            3088 3368 3366 -1
            3088 3090 3368 -1
            3090 3370 3368 -1
            3090 3092 3370 -1
            3092 3372 3370 -1
            3092 3094 3372 -1
            3094 3374 3372 -1
            3094 3096 3374 -1
            3096 3376 3374 -1
            3096 3098 3376 -1
            3098 3378 3376 -1
            3098 3100 3378 -1
            3100 3380 3378 -1
            3100 3102 3380 -1
            3102 3382 3380 -1
            3102 3104 3382 -1
            3104 3384 3382 -1
            3104 3106 3384 -1
            3106 3386 3384 -1
            3106 3108 3386 -1
            3108 3388 3386 -1
            3108 3110 3388 -1
            3110 3390 3388 -1
            3110 3112 3390 -1
            3112 3392 3390 -1
            3112 3114 3392 -1
            3114 3394 3392 -1
            3114 3116 3394 -1
            3116 3396 3394 -1
            3116 3118 3396 -1
            3118 3398 3396 -1
            3118 3120 3398 -1
            3120 3400 3398 -1
            3120 3122 3400 -1
            3122 3402 3400 -1
            3122 3124 3402 -1
            3124 3404 3402 -1
            3124 3126 3404 -1
            3126 3406 3404 -1
            3126 3128 3406 -1
            3128 3408 3406 -1
            3128 3130 3408 -1
            3130 3410 3408 -1
            3130 3412 3410 -1
            3130 3132 3412 -1
            3132 3414 3412 -1
            3132 3134 3414 -1
            3134 3416 3414 -1
            3134 3136 3416 -1
            3136 3418 3416 -1
            3136 3138 3418 -1
            3138 3420 3418 -1
            3138 3140 3420 -1
            3140 3422 3420 -1
            3140 3142 3422 -1
            3142 3424 3422 -1
            3142 3144 3424 -1
            3144 3426 3424 -1
            3144 3146 3426 -1
            3146 3428 3426 -1
            3146 3148 3428 -1
            3148 3430 3428 -1
            3148 3150 3430 -1
            3150 3432 3430 -1
            3150 3152 3432 -1
            3152 3434 3432 -1
            3152 3154 3434 -1
            3154 3436 3434 -1
            3154 3156 3436 -1
            3156 3438 3436 -1
            3156 3158 3438 -1
            3158 3440 3438 -1
            3158 3160 3440 -1
            3160 3442 3440 -1
            3160 3162 3442 -1
            3162 3444 3442 -1
            3162 3164 3444 -1
            3164 3446 3444 -1
            3164 3166 3446 -1
            3166 3448 3446 -1
            3166 3168 3448 -1
            3168 3450 3448 -1
            3168 3170 3450 -1
            3170 3452 3450 -1
            3170 3172 3452 -1
            3172 3454 3452 -1
            3172 3174 3454 -1
            3174 3456 3454 -1
            3174 3176 3456 -1
            3176 3458 3456 -1
            3176 3460 3458 -1
            3176 3178 3460 -1
            3178 3462 3460 -1
            3178 3180 3462 -1
            3180 3464 3462 -1
            3180 3182 3464 -1
            3182 3466 3464 -1
            3182 3184 3466 -1
            3184 3468 3466 -1
            3184 3186 3468 -1
            3186 3470 3468 -1
            3186 3188 3470 -1
            3188 3472 3470 -1
            3188 3190 3472 -1
            3190 3474 3472 -1
            3190 3192 3474 -1
            3192 3476 3474 -1
            3192 3194 3476 -1
            3194 3478 3476 -1
            3194 3196 3478 -1
            3196 3480 3478 -1
            3196 3198 3480 -1
            3198 3482 3480 -1
            3198 3200 3482 -1
            3200 3484 3482 -1
            3200 3202 3484 -1
            3202 3486 3484 -1
            3202 3204 3486 -1
            3204 3488 3486 -1
            3204 3206 3488 -1
            3206 3490 3488 -1
            3206 3208 3490 -1
            3208 3492 3490 -1
            3208 3210 3492 -1
            3210 3494 3492 -1
            3210 3212 3494 -1
            3212 3496 3494 -1
            3212 3214 3496 -1
            3214 3498 3496 -1
            3214 3216 3498 -1
            3216 3500 3498 -1
            3216 3218 3500 -1
            3218 3502 3500 -1
            3218 3220 3502 -1
            3220 3504 3502 -1
            3220 3222 3504 -1
            3222 3506 3504 -1
            3222 3508 3506 -1
            3222 3224 3508 -1
            3224 3510 3508 -1
            3224 3226 3510 -1
            3226 3512 3510 -1
            3226 3228 3512 -1
            3228 3514 3512 -1
            3228 3230 3514 -1
            3230 3516 3514 -1
            3230 3232 3516 -1
            3232 3518 3516 -1
            3232 3234 3518 -1
            3234 3520 3518 -1
            3234 3236 3520 -1
            3236 3522 3520 -1
            3236 3238 3522 -1
            3238 3524 3522 -1
            3238 3240 3524 -1
            3240 3526 3524 -1
            3240 3242 3526 -1
            3242 3528 3526 -1
            3242 3244 3528 -1
            3244 3530 3528 -1
            3244 3246 3530 -1
            3246 3532 3530 -1
            3246 3248 3532 -1
            3248 3534 3532 -1
            3248 3250 3534 -1
            3250 3536 3534 -1
            3250 3252 3536 -1
            3252 3538 3536 -1
            3252 3254 3538 -1
            3254 3540 3538 -1
            3254 3256 3540 -1
            3256 3542 3540 -1
            3256 3258 3542 -1
            3258 3544 3542 -1
            3258 3260 3544 -1
            3260 3546 3544 -1
            3260 3262 3546 -1
            3262 3548 3546 -1
            3262 3264 3548 -1
            3264 3550 3548 -1
            3264 3266 3550 -1
            3266 3552 3550 -1
            3266 3268 3552 -1
            3268 3554 3552 -1
            3268 3556 3554 -1
            3268 3270 3556 -1
            3270 3558 3556 -1
            3270 3272 3558 -1
            3272 3560 3558 -1
            3272 3274 3560 -1
            3274 3562 3560 -1
            3274 3276 3562 -1
            3276 3564 3562 -1
            3276 3278 3564 -1
            3278 3566 3564 -1
            3278 3280 3566 -1
            3280 3568 3566 -1
            3280 3282 3568 -1
            3282 3570 3568 -1
            3282 3284 3570 -1
            3284 3572 3570 -1
            3284 3286 3572 -1
            3286 3574 3572 -1
            3286 3288 3574 -1
            3288 3576 3574 -1
            3288 3290 3576 -1
            3290 3578 3576 -1
            3290 3292 3578 -1
            3292 3580 3578 -1
            3292 3294 3580 -1
            3294 3582 3580 -1
            3294 3296 3582 -1
            3296 3584 3582 -1
            3296 3298 3584 -1
            3298 3586 3584 -1
            3298 3300 3586 -1
            3300 3588 3586 -1
            3300 3302 3588 -1
            3302 3590 3588 -1
            3302 3304 3590 -1
            3304 3592 3590 -1
            3304 3306 3592 -1
            3306 3594 3592 -1
            3306 3308 3594 -1
            3308 3596 3594 -1
            3308 3310 3596 -1
            3310 3598 3596 -1
            3310 3312 3598 -1
            3312 3600 3598 -1
            3312 3038 3600 -1
            3038 3314 3600 -1

            # B side polygons: 3456 items

            1 3 5 -1
            1 5 7 -1
            1 7 9 -1
            1 9 11 -1
            1 11 13 -1
            1 13 3 -1
            3 15 17 -1
            3 17 5 -1
            5 17 19 -1
            5 19 21 -1
            5 21 7 -1
            7 21 23 -1
            7 23 25 -1
            7 25 9 -1
            9 25 27 -1
            9 27 29 -1
            9 29 11 -1
            11 29 31 -1
            11 31 33 -1
            11 33 13 -1
            13 33 35 -1
            13 35 37 -1
            13 37 3 -1
            3 37 15 -1
            15 39 41 -1
            15 41 17 -1
            17 41 43 -1
            17 43 19 -1
            19 43 45 -1
            19 45 47 -1
            19 47 21 -1
            21 47 49 -1
            21 49 23 -1
            23 49 51 -1
            23 51 53 -1
            23 53 25 -1
            25 53 55 -1
            25 55 27 -1
            27 55 57 -1
            27 57 59 -1
            27 59 29 -1
            29 59 61 -1
            29 61 31 -1
            31 61 63 -1
            31 63 65 -1
            31 65 33 -1
            33 65 67 -1
            33 67 35 -1
            35 67 69 -1
            35 69 71 -1
            35 71 37 -1
            37 71 73 -1
            37 73 15 -1
            15 73 39 -1
            39 75 77 -1
            39 77 41 -1
            41 77 79 -1
            41 79 43 -1
            43 79 81 -1
            43 81 45 -1
            45 81 83 -1
            45 83 85 -1
            45 85 47 -1
            47 85 87 -1
            47 87 49 -1
            49 87 89 -1
            49 89 51 -1
            51 89 91 -1
            51 91 93 -1
            51 93 53 -1
            53 93 95 -1
            53 95 55 -1
            55 95 97 -1
            55 97 57 -1
            57 97 99 -1
            57 99 101 -1
            57 101 59 -1
            59 101 103 -1
            59 103 61 -1
            61 103 105 -1
            61 105 63 -1
            63 105 107 -1
            63 107 109 -1
            63 109 65 -1
            65 109 111 -1
            65 111 67 -1
            67 111 113 -1
            67 113 69 -1
            69 113 115 -1
            69 115 117 -1
            69 117 71 -1
            71 117 119 -1
            71 119 73 -1
            73 119 121 -1
            73 121 39 -1
            39 121 75 -1
            75 123 125 -1
            75 125 77 -1
            77 125 127 -1
            77 127 79 -1
            79 127 129 -1
            79 129 81 -1
            81 129 131 -1
            81 131 83 -1
            83 131 133 -1
            83 133 135 -1
            83 135 85 -1
            85 135 137 -1
            85 137 87 -1
            87 137 139 -1
            87 139 89 -1
            89 139 141 -1
            89 141 91 -1
            91 141 143 -1
            91 143 145 -1
            91 145 93 -1
            93 145 147 -1
            93 147 95 -1
            95 147 149 -1
            95 149 97 -1
            97 149 151 -1
            97 151 99 -1
            99 151 153 -1
            99 153 155 -1
            99 155 101 -1
            101 155 157 -1
            101 157 103 -1
            103 157 159 -1
            103 159 105 -1
            105 159 161 -1
            105 161 107 -1
            107 161 163 -1
            107 163 165 -1
            107 165 109 -1
            109 165 167 -1
            109 167 111 -1
            111 167 169 -1
            111 169 113 -1
            113 169 171 -1
            113 171 115 -1
            115 171 173 -1
            115 173 175 -1
            115 175 117 -1
            117 175 177 -1
            117 177 119 -1
            119 177 179 -1
            119 179 121 -1
            121 179 181 -1
            121 181 75 -1
            75 181 123 -1
            123 183 185 -1
            123 185 125 -1
            125 185 187 -1
            125 187 127 -1
            127 187 189 -1
            127 189 129 -1
            129 189 191 -1
            129 191 131 -1
            131 191 193 -1
            131 193 133 -1
            133 193 195 -1
            133 195 197 -1
            133 197 135 -1
            135 197 199 -1
            135 199 137 -1
            137 199 201 -1
            137 201 139 -1
            139 201 203 -1
            139 203 141 -1
            141 203 205 -1
            141 205 143 -1
            143 205 207 -1
            143 207 209 -1
            143 209 145 -1
            145 209 211 -1
            145 211 147 -1
            147 211 213 -1
            147 213 149 -1
            149 213 215 -1
            149 215 151 -1
            151 215 217 -1
            151 217 153 -1
            153 217 219 -1
            153 219 221 -1
            153 221 155 -1
            155 221 223 -1
            155 223 157 -1
            157 223 225 -1
            157 225 159 -1
            159 225 227 -1
            159 227 161 -1
            161 227 229 -1
            161 229 163 -1
            163 229 231 -1
            163 231 233 -1
            163 233 165 -1
            165 233 235 -1
            165 235 167 -1
            167 235 237 -1
            167 237 169 -1
            169 237 239 -1
            169 239 171 -1
            171 239 241 -1
            171 241 173 -1
            173 241 243 -1
            173 243 245 -1
            173 245 175 -1
            175 245 247 -1
            175 247 177 -1
            177 247 249 -1
            177 249 179 -1
            179 249 251 -1
            179 251 181 -1
            181 251 253 -1
            181 253 123 -1
            123 253 183 -1
            183 255 257 -1
            183 257 185 -1
            185 257 259 -1
            185 259 187 -1
            187 259 261 -1
            187 261 189 -1
            189 261 263 -1
            189 263 191 -1
            191 263 265 -1
            191 265 193 -1
            193 265 267 -1
            193 267 195 -1
            195 267 269 -1
            195 269 271 -1
            195 271 197 -1
            197 271 273 -1
            197 273 199 -1
            199 273 275 -1
            199 275 201 -1
            201 275 277 -1
            201 277 203 -1
            203 277 279 -1
            203 279 205 -1
            205 279 281 -1
            205 281 207 -1
            207 281 283 -1
            207 283 285 -1
            207 285 209 -1
            209 285 287 -1
            209 287 211 -1
            211 287 289 -1
            211 289 213 -1
            213 289 291 -1
            213 291 215 -1
            215 291 293 -1
            215 293 217 -1
            217 293 295 -1
            217 295 219 -1
            219 295 297 -1
            219 297 299 -1
            219 299 221 -1
            221 299 301 -1
            221 301 223 -1
            223 301 303 -1
            223 303 225 -1
            225 303 305 -1
            225 305 227 -1
            227 305 307 -1
            227 307 229 -1
            229 307 309 -1
            229 309 231 -1
            231 309 311 -1
            231 311 313 -1
            231 313 233 -1
            233 313 315 -1
            233 315 235 -1
            235 315 317 -1
            235 317 237 -1
            237 317 319 -1
            237 319 239 -1
            239 319 321 -1
            239 321 241 -1
            241 321 323 -1
            241 323 243 -1
            243 323 325 -1
            243 325 327 -1
            243 327 245 -1
            245 327 329 -1
            245 329 247 -1
            247 329 331 -1
            247 331 249 -1
            249 331 333 -1
            249 333 251 -1
            251 333 335 -1
            251 335 253 -1
            253 335 337 -1
            253 337 183 -1
            183 337 255 -1
            255 339 341 -1
            255 341 257 -1
            257 341 343 -1
            257 343 259 -1
            259 343 345 -1
            259 345 261 -1
            261 345 347 -1
            261 347 263 -1
            263 347 349 -1
            263 349 265 -1
            265 349 351 -1
            265 351 267 -1
            267 351 353 -1
            267 353 269 -1
            269 353 355 -1
            269 355 357 -1
            269 357 271 -1
            271 357 359 -1
            271 359 273 -1
            273 359 361 -1
            273 361 275 -1
            275 361 363 -1
            275 363 277 -1
            277 363 365 -1
            277 365 279 -1
            279 365 367 -1
            279 367 281 -1
            281 367 369 -1
            281 369 283 -1
            283 369 371 -1
            283 371 373 -1
            283 373 285 -1
            285 373 375 -1
            285 375 287 -1
            287 375 377 -1
            287 377 289 -1
            289 377 379 -1
            289 379 291 -1
            291 379 381 -1
            291 381 293 -1
            293 381 383 -1
            293 383 295 -1
            295 383 385 -1
            295 385 297 -1
            297 385 387 -1
            297 387 389 -1
            297 389 299 -1
            299 389 391 -1
            299 391 301 -1
            301 391 393 -1
            301 393 303 -1
            303 393 395 -1
            303 395 305 -1
            305 395 397 -1
            305 397 307 -1
            307 397 399 -1
            307 399 309 -1
            309 399 401 -1
            309 401 311 -1
            311 401 403 -1
            311 403 405 -1
            311 405 313 -1
            313 405 407 -1
            313 407 315 -1
            315 407 409 -1
            315 409 317 -1
            317 409 411 -1
            317 411 319 -1
            319 411 413 -1
            319 413 321 -1
            321 413 415 -1
            321 415 323 -1
            323 415 417 -1
            323 417 325 -1
            325 417 419 -1
            325 419 421 -1
            325 421 327 -1
            327 421 423 -1
            327 423 329 -1
            329 423 425 -1
            329 425 331 -1
            331 425 427 -1
            331 427 333 -1
            333 427 429 -1
            333 429 335 -1
            335 429 431 -1
            335 431 337 -1
            337 431 433 -1
            337 433 255 -1
            255 433 339 -1
            339 435 437 -1
            339 437 341 -1
            341 437 439 -1
            341 439 343 -1
            343 439 441 -1
            343 441 345 -1
            345 441 443 -1
            345 443 347 -1
            347 443 445 -1
            347 445 349 -1
            349 445 447 -1
            349 447 351 -1
            351 447 449 -1
            351 449 353 -1
            353 449 451 -1
            353 451 355 -1
            355 451 453 -1
            355 453 455 -1
            355 455 357 -1
            357 455 457 -1
            357 457 359 -1
            359 457 459 -1
            359 459 361 -1
            361 459 461 -1
            361 461 363 -1
            363 461 463 -1
            363 463 365 -1
            365 463 465 -1
            365 465 367 -1
            367 465 467 -1
            367 467 369 -1
            369 467 469 -1
            369 469 371 -1
            371 469 471 -1
            371 471 473 -1
            371 473 373 -1
            373 473 475 -1
            373 475 375 -1
            375 475 477 -1
            375 477 377 -1
            377 477 479 -1
            377 479 379 -1
            379 479 481 -1
            379 481 381 -1
            381 481 483 -1
            381 483 383 -1
            383 483 485 -1
            383 485 385 -1
            385 485 487 -1
            385 487 387 -1
            387 487 489 -1
            387 489 491 -1
            387 491 389 -1
            389 491 493 -1
            389 493 391 -1
            391 493 495 -1
            391 495 393 -1
            393 495 497 -1
            393 497 395 -1
            395 497 499 -1
            395 499 397 -1
            397 499 501 -1
            397 501 399 -1
            399 501 503 -1
            399 503 401 -1
            401 503 505 -1
            401 505 403 -1
            403 505 507 -1
            403 507 509 -1
            403 509 405 -1
            405 509 511 -1
            405 511 407 -1
            407 511 513 -1
            407 513 409 -1
            409 513 515 -1
            409 515 411 -1
            411 515 517 -1
            411 517 413 -1
            413 517 519 -1
            413 519 415 -1
            415 519 521 -1
            415 521 417 -1
            417 521 523 -1
            417 523 419 -1
            419 523 525 -1
            419 525 527 -1
            419 527 421 -1
            421 527 529 -1
            421 529 423 -1
            423 529 531 -1
            423 531 425 -1
            425 531 533 -1
            425 533 427 -1
            427 533 535 -1
            427 535 429 -1
            429 535 537 -1
            429 537 431 -1
            431 537 539 -1
            431 539 433 -1
            433 539 541 -1
            433 541 339 -1
            339 541 435 -1
            435 543 545 -1
            435 545 437 -1
            437 545 547 -1
            437 547 439 -1
            439 547 549 -1
            439 549 441 -1
            441 549 551 -1
            441 551 443 -1
            443 551 553 -1
            443 553 445 -1
            445 553 555 -1
            445 555 447 -1
            447 555 557 -1
            447 557 449 -1
            449 557 559 -1
            449 559 451 -1
            451 559 561 -1
            451 561 453 -1
            453 561 563 -1
            453 563 565 -1
            453 565 455 -1
            455 565 567 -1
            455 567 457 -1
            457 567 569 -1
            457 569 459 -1
            459 569 571 -1
            459 571 461 -1
            461 571 573 -1
            461 573 463 -1
            463 573 575 -1
            463 575 465 -1
            465 575 577 -1
            465 577 467 -1
            467 577 579 -1
            467 579 469 -1
            469 579 581 -1
            469 581 471 -1
            471 581 583 -1
            471 583 585 -1
            471 585 473 -1
            473 585 587 -1
            473 587 475 -1
            475 587 589 -1
            475 589 477 -1
            477 589 591 -1
            477 591 479 -1
            479 591 593 -1
            479 593 481 -1
            481 593 595 -1
            481 595 483 -1
            483 595 597 -1
            483 597 485 -1
            485 597 599 -1
            485 599 487 -1
            487 599 601 -1
            487 601 489 -1
            489 601 603 -1
            489 603 605 -1
            489 605 491 -1
            491 605 607 -1
            491 607 493 -1
            493 607 609 -1
            493 609 495 -1
            495 609 611 -1
            495 611 497 -1
            497 611 613 -1
            497 613 499 -1
            499 613 615 -1
            499 615 501 -1
            501 615 617 -1
            501 617 503 -1
            503 617 619 -1
            503 619 505 -1
            505 619 621 -1
            505 621 507 -1
            507 621 623 -1
            507 623 625 -1
            507 625 509 -1
            509 625 627 -1
            509 627 511 -1
            511 627 629 -1
            511 629 513 -1
            513 629 631 -1
            513 631 515 -1
            515 631 633 -1
            515 633 517 -1
            517 633 635 -1
            517 635 519 -1
            519 635 637 -1
            519 637 521 -1
            521 637 639 -1
            521 639 523 -1
            523 639 641 -1
            523 641 525 -1
            525 641 643 -1
            525 643 645 -1
            525 645 527 -1
            527 645 647 -1
            527 647 529 -1
            529 647 649 -1
            529 649 531 -1
            531 649 651 -1
            531 651 533 -1
            533 651 653 -1
            533 653 535 -1
            535 653 655 -1
            535 655 537 -1
            537 655 657 -1
            537 657 539 -1
            539 657 659 -1
            539 659 541 -1
            541 659 661 -1
            541 661 435 -1
            435 661 543 -1
            543 663 665 -1
            543 665 545 -1
            545 665 667 -1
            545 667 547 -1
            547 667 669 -1
            547 669 549 -1
            549 669 671 -1
            549 671 551 -1
            551 671 673 -1
            551 673 553 -1
            553 673 675 -1
            553 675 555 -1
            555 675 677 -1
            555 677 557 -1
            557 677 679 -1
            557 679 559 -1
            559 679 681 -1
            559 681 561 -1
            561 681 683 -1
            561 683 563 -1
            563 683 685 -1
            563 685 687 -1
            563 687 565 -1
            565 687 689 -1
            565 689 567 -1
            567 689 691 -1
            567 691 569 -1
            569 691 693 -1
            569 693 571 -1
            571 693 695 -1
            571 695 573 -1
            573 695 697 -1
            573 697 575 -1
            575 697 699 -1
            575 699 577 -1
            577 699 701 -1
            577 701 579 -1
            579 701 703 -1
            579 703 581 -1
            581 703 705 -1
            581 705 583 -1
            583 705 707 -1
            583 707 709 -1
            583 709 585 -1
            585 709 711 -1
            585 711 587 -1
            587 711 713 -1
            587 713 589 -1
            589 713 715 -1
            589 715 591 -1
            591 715 717 -1
            591 717 593 -1
            593 717 719 -1
            593 719 595 -1
            595 719 721 -1
            595 721 597 -1
            597 721 723 -1
            597 723 599 -1
            599 723 725 -1
            599 725 601 -1
            601 725 727 -1
            601 727 603 -1
            603 727 729 -1
            603 729 731 -1
            603 731 605 -1
            605 731 733 -1
            605 733 607 -1
            607 733 735 -1
            607 735 609 -1
            609 735 737 -1
            609 737 611 -1
            611 737 739 -1
            611 739 613 -1
            613 739 741 -1
            613 741 615 -1
            615 741 743 -1
            615 743 617 -1
            617 743 745 -1
            617 745 619 -1
            619 745 747 -1
            619 747 621 -1
            621 747 749 -1
            621 749 623 -1
            623 749 751 -1
            623 751 753 -1
            623 753 625 -1
            625 753 755 -1
            625 755 627 -1
            627 755 757 -1
            627 757 629 -1
            629 757 759 -1
            629 759 631 -1
            631 759 761 -1
            631 761 633 -1
            633 761 763 -1
            633 763 635 -1
            635 763 765 -1
            635 765 637 -1
            637 765 767 -1
            637 767 639 -1
            639 767 769 -1
            639 769 641 -1
            641 769 771 -1
            641 771 643 -1
            643 771 773 -1
            643 773 775 -1
            643 775 645 -1
            645 775 777 -1
            645 777 647 -1
            647 777 779 -1
            647 779 649 -1
            649 779 781 -1
            649 781 651 -1
            651 781 783 -1
            651 783 653 -1
            653 783 785 -1
            653 785 655 -1
            655 785 787 -1
            655 787 657 -1
            657 787 789 -1
            657 789 659 -1
            659 789 791 -1
            659 791 661 -1
            661 791 793 -1
            661 793 543 -1
            543 793 663 -1
            663 795 797 -1
            663 797 665 -1
            665 797 799 -1
            665 799 667 -1
            667 799 801 -1
            667 801 669 -1
            669 801 803 -1
            669 803 671 -1
            671 803 805 -1
            671 805 673 -1
            673 805 807 -1
            673 807 675 -1
            675 807 809 -1
            675 809 677 -1
            677 809 811 -1
            677 811 679 -1
            679 811 813 -1
            679 813 681 -1
            681 813 815 -1
            681 815 683 -1
            683 815 817 -1
            683 817 685 -1
            685 817 819 -1
            685 819 821 -1
            685 821 687 -1
            687 821 823 -1
            687 823 689 -1
            689 823 825 -1
            689 825 691 -1
            691 825 827 -1
            691 827 693 -1
            693 827 829 -1
            693 829 695 -1
            695 829 831 -1
            695 831 697 -1
            697 831 833 -1
            697 833 699 -1
            699 833 835 -1
            699 835 701 -1
            701 835 837 -1
            701 837 703 -1
            703 837 839 -1
            703 839 705 -1
            705 839 841 -1
            705 841 707 -1
            707 841 843 -1
            707 843 845 -1
            707 845 709 -1
            709 845 847 -1
            709 847 711 -1
            711 847 849 -1
            711 849 713 -1
            713 849 851 -1
            713 851 715 -1
            715 851 853 -1
            715 853 717 -1
            717 853 855 -1
            717 855 719 -1
            719 855 857 -1
            719 857 721 -1
            721 857 859 -1
            721 859 723 -1
            723 859 861 -1
            723 861 725 -1
            725 861 863 -1
            725 863 727 -1
            727 863 865 -1
            727 865 729 -1
            729 865 867 -1
            729 867 869 -1
            729 869 731 -1
            731 869 871 -1
            731 871 733 -1
            733 871 873 -1
            733 873 735 -1
            735 873 875 -1
            735 875 737 -1
            737 875 877 -1
            737 877 739 -1
            739 877 879 -1
            739 879 741 -1
            741 879 881 -1
            741 881 743 -1
            743 881 883 -1
            743 883 745 -1
            745 883 885 -1
            745 885 747 -1
            747 885 887 -1
            747 887 749 -1
            749 887 889 -1
            749 889 751 -1
            751 889 891 -1
            751 891 893 -1
            751 893 753 -1
            753 893 895 -1
            753 895 755 -1
            755 895 897 -1
            755 897 757 -1
            757 897 899 -1
            757 899 759 -1
            759 899 901 -1
            759 901 761 -1
            761 901 903 -1
            761 903 763 -1
            763 903 905 -1
            763 905 765 -1
            765 905 907 -1
            765 907 767 -1
            767 907 909 -1
            767 909 769 -1
            769 909 911 -1
            769 911 771 -1
            771 911 913 -1
            771 913 773 -1
            773 913 915 -1
            773 915 917 -1
            773 917 775 -1
            775 917 919 -1
            775 919 777 -1
            777 919 921 -1
            777 921 779 -1
            779 921 923 -1
            779 923 781 -1
            781 923 925 -1
            781 925 783 -1
            783 925 927 -1
            783 927 785 -1
            785 927 929 -1
            785 929 787 -1
            787 929 931 -1
            787 931 789 -1
            789 931 933 -1
            789 933 791 -1
            791 933 935 -1
            791 935 793 -1
            793 935 937 -1
            793 937 663 -1
            663 937 795 -1
            795 939 941 -1
            795 941 797 -1
            797 941 943 -1
            797 943 799 -1
            799 943 945 -1
            799 945 801 -1
            801 945 947 -1
            801 947 803 -1
            803 947 949 -1
            803 949 805 -1
            805 949 951 -1
            805 951 807 -1
            807 951 953 -1
            807 953 809 -1
            809 953 955 -1
            809 955 811 -1
            811 955 957 -1
            811 957 813 -1
            813 957 959 -1
            813 959 815 -1
            815 959 961 -1
            815 961 817 -1
            817 961 963 -1
            817 963 819 -1
            819 963 965 -1
            819 965 967 -1
            819 967 821 -1
            821 967 969 -1
            821 969 823 -1
            823 969 971 -1
            823 971 825 -1
            825 971 973 -1
            825 973 827 -1
            827 973 975 -1
            827 975 829 -1
            829 975 977 -1
            829 977 831 -1
            831 977 979 -1
            831 979 833 -1
            833 979 981 -1
            833 981 835 -1
            835 981 983 -1
            835 983 837 -1
            837 983 985 -1
            837 985 839 -1
            839 985 987 -1
            839 987 841 -1
            841 987 989 -1
            841 989 843 -1
            843 989 991 -1
            843 991 993 -1
            843 993 845 -1
            845 993 995 -1
            845 995 847 -1
            847 995 997 -1
            847 997 849 -1
            849 997 999 -1
            849 999 851 -1
            851 999 1001 -1
            851 1001 853 -1
            853 1001 1003 -1
            853 1003 855 -1
            855 1003 1005 -1
            855 1005 857 -1
            857 1005 1007 -1
            857 1007 859 -1
            859 1007 1009 -1
            859 1009 861 -1
            861 1009 1011 -1
            861 1011 863 -1
            863 1011 1013 -1
            863 1013 865 -1
            865 1013 1015 -1
            865 1015 867 -1
            867 1015 1017 -1
            867 1017 1019 -1
            867 1019 869 -1
            869 1019 1021 -1
            869 1021 871 -1
            871 1021 1023 -1
            871 1023 873 -1
            873 1023 1025 -1
            873 1025 875 -1
            875 1025 1027 -1
            875 1027 877 -1
            877 1027 1029 -1
            877 1029 879 -1
            879 1029 1031 -1
            879 1031 881 -1
            881 1031 1033 -1
            881 1033 883 -1
            883 1033 1035 -1
            883 1035 885 -1
            885 1035 1037 -1
            885 1037 887 -1
            887 1037 1039 -1
            887 1039 889 -1
            889 1039 1041 -1
            889 1041 891 -1
            891 1041 1043 -1
            891 1043 1045 -1
            891 1045 893 -1
            893 1045 1047 -1
            893 1047 895 -1
            895 1047 1049 -1
            895 1049 897 -1
            897 1049 1051 -1
            897 1051 899 -1
            899 1051 1053 -1
            899 1053 901 -1
            901 1053 1055 -1
            901 1055 903 -1
            903 1055 1057 -1
            903 1057 905 -1
            905 1057 1059 -1
            905 1059 907 -1
            907 1059 1061 -1
            907 1061 909 -1
            909 1061 1063 -1
            909 1063 911 -1
            911 1063 1065 -1
            911 1065 913 -1
            913 1065 1067 -1
            913 1067 915 -1
            915 1067 1069 -1
            915 1069 1071 -1
            915 1071 917 -1
            917 1071 1073 -1
            917 1073 919 -1
            919 1073 1075 -1
            919 1075 921 -1
            921 1075 1077 -1
            921 1077 923 -1
            923 1077 1079 -1
            923 1079 925 -1
            925 1079 1081 -1
            925 1081 927 -1
            927 1081 1083 -1
            927 1083 929 -1
            929 1083 1085 -1
            929 1085 931 -1
            931 1085 1087 -1
            931 1087 933 -1
            933 1087 1089 -1
            933 1089 935 -1
            935 1089 1091 -1
            935 1091 937 -1
            937 1091 1093 -1
            937 1093 795 -1
            795 1093 939 -1
            939 1095 1097 -1
            939 1097 941 -1
            941 1097 1099 -1
            941 1099 943 -1
            943 1099 1101 -1
            943 1101 945 -1
            945 1101 1103 -1
            945 1103 947 -1
            947 1103 1105 -1
            947 1105 949 -1
            949 1105 1107 -1
            949 1107 951 -1
            951 1107 1109 -1
            951 1109 953 -1
            953 1109 1111 -1
            953 1111 955 -1
            955 1111 1113 -1
            955 1113 957 -1
            957 1113 1115 -1
            957 1115 959 -1
            959 1115 1117 -1
            959 1117 961 -1
            961 1117 1119 -1
            961 1119 963 -1
            963 1119 1121 -1
            963 1121 965 -1
            965 1121 1123 -1
            965 1123 1125 -1
            965 1125 967 -1
            967 1125 1127 -1
            967 1127 969 -1
            969 1127 1129 -1
            969 1129 971 -1
            971 1129 1131 -1
            971 1131 973 -1
            973 1131 1133 -1
            973 1133 975 -1
            975 1133 1135 -1
            975 1135 977 -1
            977 1135 1137 -1
            977 1137 979 -1
            979 1137 1139 -1
            979 1139 981 -1
            981 1139 1141 -1
            981 1141 983 -1
            983 1141 1143 -1
            983 1143 985 -1
            985 1143 1145 -1
            985 1145 987 -1
            987 1145 1147 -1
            987 1147 989 -1
            989 1147 1149 -1
            989 1149 991 -1
            991 1149 1151 -1
            991 1151 1153 -1
            991 1153 993 -1
            993 1153 1155 -1
            993 1155 995 -1
            995 1155 1157 -1
            995 1157 997 -1
            997 1157 1159 -1
            997 1159 999 -1
            999 1159 1161 -1
            999 1161 1001 -1
            1001 1161 1163 -1
            1001 1163 1003 -1
            1003 1163 1165 -1
            1003 1165 1005 -1
            1005 1165 1167 -1
            1005 1167 1007 -1
            1007 1167 1169 -1
            1007 1169 1009 -1
            1009 1169 1171 -1
            1009 1171 1011 -1
            1011 1171 1173 -1
            1011 1173 1013 -1
            1013 1173 1175 -1
            1013 1175 1015 -1
            1015 1175 1177 -1
            1015 1177 1017 -1
            1017 1177 1179 -1
            1017 1179 1181 -1
            1017 1181 1019 -1
            1019 1181 1183 -1
            1019 1183 1021 -1
            1021 1183 1185 -1
            1021 1185 1023 -1
            1023 1185 1187 -1
            1023 1187 1025 -1
            1025 1187 1189 -1
            1025 1189 1027 -1
            1027 1189 1191 -1
            1027 1191 1029 -1
            1029 1191 1193 -1
            1029 1193 1031 -1
            1031 1193 1195 -1
            1031 1195 1033 -1
            1033 1195 1197 -1
            1033 1197 1035 -1
            1035 1197 1199 -1
            1035 1199 1037 -1
            1037 1199 1201 -1
            1037 1201 1039 -1
            1039 1201 1203 -1
            1039 1203 1041 -1
            1041 1203 1205 -1
            1041 1205 1043 -1
            1043 1205 1207 -1
            1043 1207 1209 -1
            1043 1209 1045 -1
            1045 1209 1211 -1
            1045 1211 1047 -1
            1047 1211 1213 -1
            1047 1213 1049 -1
            1049 1213 1215 -1
            1049 1215 1051 -1
            1051 1215 1217 -1
            1051 1217 1053 -1
            1053 1217 1219 -1
            1053 1219 1055 -1
            1055 1219 1221 -1
            1055 1221 1057 -1
            1057 1221 1223 -1
            1057 1223 1059 -1
            1059 1223 1225 -1
            1059 1225 1061 -1
            1061 1225 1227 -1
            1061 1227 1063 -1
            1063 1227 1229 -1
            1063 1229 1065 -1
            1065 1229 1231 -1
            1065 1231 1067 -1
            1067 1231 1233 -1
            1067 1233 1069 -1
            1069 1233 1235 -1
            1069 1235 1237 -1
            1069 1237 1071 -1
            1071 1237 1239 -1
            1071 1239 1073 -1
            1073 1239 1241 -1
            1073 1241 1075 -1
            1075 1241 1243 -1
            1075 1243 1077 -1
            1077 1243 1245 -1
            1077 1245 1079 -1
            1079 1245 1247 -1
            1079 1247 1081 -1
            1081 1247 1249 -1
            1081 1249 1083 -1
            1083 1249 1251 -1
            1083 1251 1085 -1
            1085 1251 1253 -1
            1085 1253 1087 -1
            1087 1253 1255 -1
            1087 1255 1089 -1
            1089 1255 1257 -1
            1089 1257 1091 -1
            1091 1257 1259 -1
            1091 1259 1093 -1
            1093 1259 1261 -1
            1093 1261 939 -1
            939 1261 1095 -1
            1095 1263 1265 -1
            1095 1265 1097 -1
            1097 1265 1267 -1
            1097 1267 1099 -1
            1099 1267 1269 -1
            1099 1269 1101 -1
            1101 1269 1271 -1
            1101 1271 1103 -1
            1103 1271 1273 -1
            1103 1273 1105 -1
            1105 1273 1275 -1
            1105 1275 1107 -1
            1107 1275 1277 -1
            1107 1277 1109 -1
            1109 1277 1279 -1
            1109 1279 1111 -1
            1111 1279 1281 -1
            1111 1281 1113 -1
            1113 1281 1283 -1
            1113 1283 1115 -1
            1115 1283 1285 -1
            1115 1285 1117 -1
            1117 1285 1287 -1
            1117 1287 1119 -1
            1119 1287 1289 -1
            1119 1289 1121 -1
            1121 1289 1291 -1
            1121 1291 1123 -1
            1123 1291 1293 -1
            1123 1293 1295 -1
            1123 1295 1125 -1
            1125 1295 1297 -1
            1125 1297 1127 -1
            1127 1297 1299 -1
            1127 1299 1129 -1
            1129 1299 1301 -1
            1129 1301 1131 -1
            1131 1301 1303 -1
            1131 1303 1133 -1
            1133 1303 1305 -1
            1133 1305 1135 -1
            1135 1305 1307 -1
            1135 1307 1137 -1
            1137 1307 1309 -1
            1137 1309 1139 -1
            1139 1309 1311 -1
            1139 1311 1141 -1
            1141 1311 1313 -1
            1141 1313 1143 -1
            1143 1313 1315 -1
            1143 1315 1145 -1
            1145 1315 1317 -1
            1145 1317 1147 -1
            1147 1317 1319 -1
            1147 1319 1149 -1
            1149 1319 1321 -1
            1149 1321 1151 -1
            1151 1321 1323 -1
            1151 1323 1325 -1
            1151 1325 1153 -1
            1153 1325 1327 -1
            1153 1327 1155 -1
            1155 1327 1329 -1
            1155 1329 1157 -1
            1157 1329 1331 -1
            1157 1331 1159 -1
            1159 1331 1333 -1
            1159 1333 1161 -1
            1161 1333 1335 -1
            1161 1335 1163 -1
            1163 1335 1337 -1
            1163 1337 1165 -1
            1165 1337 1339 -1
            1165 1339 1167 -1
            1167 1339 1341 -1
            1167 1341 1169 -1
            1169 1341 1343 -1
            1169 1343 1171 -1
            1171 1343 1345 -1
            1171 1345 1173 -1
            1173 1345 1347 -1
            1173 1347 1175 -1
            1175 1347 1349 -1
            1175 1349 1177 -1
            1177 1349 1351 -1
            1177 1351 1179 -1
            1179 1351 1353 -1
            1179 1353 1355 -1
            1179 1355 1181 -1
            1181 1355 1357 -1
            1181 1357 1183 -1
            1183 1357 1359 -1
            1183 1359 1185 -1
            1185 1359 1361 -1
            1185 1361 1187 -1
            1187 1361 1363 -1
            1187 1363 1189 -1
            1189 1363 1365 -1
            1189 1365 1191 -1
            1191 1365 1367 -1
            1191 1367 1193 -1
            1193 1367 1369 -1
            1193 1369 1195 -1
            1195 1369 1371 -1
            1195 1371 1197 -1
            1197 1371 1373 -1
            1197 1373 1199 -1
            1199 1373 1375 -1
            1199 1375 1201 -1
            1201 1375 1377 -1
            1201 1377 1203 -1
            1203 1377 1379 -1
            1203 1379 1205 -1
            1205 1379 1381 -1
            1205 1381 1207 -1
            1207 1381 1383 -1
            1207 1383 1385 -1
            1207 1385 1209 -1
            1209 1385 1387 -1
            1209 1387 1211 -1
            1211 1387 1389 -1
            1211 1389 1213 -1
            1213 1389 1391 -1
            1213 1391 1215 -1
            1215 1391 1393 -1
            1215 1393 1217 -1
            1217 1393 1395 -1
            1217 1395 1219 -1
            1219 1395 1397 -1
            1219 1397 1221 -1
            1221 1397 1399 -1
            1221 1399 1223 -1
            1223 1399 1401 -1
            1223 1401 1225 -1
            1225 1401 1403 -1
            1225 1403 1227 -1
            1227 1403 1405 -1
            1227 1405 1229 -1
            1229 1405 1407 -1
            1229 1407 1231 -1
            1231 1407 1409 -1
            1231 1409 1233 -1
            1233 1409 1411 -1
            1233 1411 1235 -1
            1235 1411 1413 -1
            1235 1413 1415 -1
            1235 1415 1237 -1
            1237 1415 1417 -1
            1237 1417 1239 -1
            1239 1417 1419 -1
            1239 1419 1241 -1
            1241 1419 1421 -1
            1241 1421 1243 -1
            1243 1421 1423 -1
            1243 1423 1245 -1
            1245 1423 1425 -1
            1245 1425 1247 -1
            1247 1425 1427 -1
            1247 1427 1249 -1
            1249 1427 1429 -1
            1249 1429 1251 -1
            1251 1429 1431 -1
            1251 1431 1253 -1
            1253 1431 1433 -1
            1253 1433 1255 -1
            1255 1433 1435 -1
            1255 1435 1257 -1
            1257 1435 1437 -1
            1257 1437 1259 -1
            1259 1437 1439 -1
            1259 1439 1261 -1
            1261 1439 1441 -1
            1261 1441 1095 -1
            1095 1441 1263 -1
            1263 1443 1445 -1
            1263 1445 1265 -1
            1265 1445 1447 -1
            1265 1447 1267 -1
            1267 1447 1449 -1
            1267 1449 1269 -1
            1269 1449 1451 -1
            1269 1451 1271 -1
            1271 1451 1453 -1
            1271 1453 1273 -1
            1273 1453 1455 -1
            1273 1455 1275 -1
            1275 1455 1457 -1
            1275 1457 1277 -1
            1277 1457 1459 -1
            1277 1459 1279 -1
            1279 1459 1461 -1
            1279 1461 1281 -1
            1281 1461 1463 -1
            1281 1463 1283 -1
            1283 1463 1465 -1
            1283 1465 1285 -1
            1285 1465 1467 -1
            1285 1467 1287 -1
            1287 1467 1469 -1
            1287 1469 1289 -1
            1289 1469 1471 -1
            1289 1471 1291 -1
            1291 1471 1473 -1
            1291 1473 1293 -1
            1293 1473 1475 -1
            1293 1475 1477 -1
            1293 1477 1295 -1
            1295 1477 1479 -1
            1295 1479 1297 -1
            1297 1479 1481 -1
            1297 1481 1299 -1
            1299 1481 1483 -1
            1299 1483 1301 -1
            1301 1483 1485 -1
            1301 1485 1303 -1
            1303 1485 1487 -1
            1303 1487 1305 -1
            1305 1487 1489 -1
            1305 1489 1307 -1
            1307 1489 1491 -1
            1307 1491 1309 -1
            1309 1491 1493 -1
            1309 1493 1311 -1
            1311 1493 1495 -1
            1311 1495 1313 -1
            1313 1495 1497 -1
            1313 1497 1315 -1
            1315 1497 1499 -1
            1315 1499 1317 -1
            1317 1499 1501 -1
            1317 1501 1319 -1
            1319 1501 1503 -1
            1319 1503 1321 -1
            1321 1503 1505 -1
            1321 1505 1323 -1
            1323 1505 1507 -1
            1323 1507 1509 -1
            1323 1509 1325 -1
            1325 1509 1511 -1
            1325 1511 1327 -1
            1327 1511 1513 -1
            1327 1513 1329 -1
            1329 1513 1515 -1
            1329 1515 1331 -1
            1331 1515 1517 -1
            1331 1517 1333 -1
            1333 1517 1519 -1
            1333 1519 1335 -1
            1335 1519 1521 -1
            1335 1521 1337 -1
            1337 1521 1523 -1
            1337 1523 1339 -1
            1339 1523 1525 -1
            1339 1525 1341 -1
            1341 1525 1527 -1
            1341 1527 1343 -1
            1343 1527 1529 -1
            1343 1529 1345 -1
            1345 1529 1531 -1
            1345 1531 1347 -1
            1347 1531 1533 -1
            1347 1533 1349 -1
            1349 1533 1535 -1
            1349 1535 1351 -1
            1351 1535 1537 -1
            1351 1537 1353 -1
            1353 1537 1539 -1
            1353 1539 1541 -1
            1353 1541 1355 -1
            1355 1541 1543 -1
            1355 1543 1357 -1
            1357 1543 1545 -1
            1357 1545 1359 -1
            1359 1545 1547 -1
            1359 1547 1361 -1
            1361 1547 1549 -1
            1361 1549 1363 -1
            1363 1549 1551 -1
            1363 1551 1365 -1
            1365 1551 1553 -1
            1365 1553 1367 -1
            1367 1553 1555 -1
            1367 1555 1369 -1
            1369 1555 1557 -1
            1369 1557 1371 -1
            1371 1557 1559 -1
            1371 1559 1373 -1
            1373 1559 1561 -1
            1373 1561 1375 -1
            1375 1561 1563 -1
            1375 1563 1377 -1
            1377 1563 1565 -1
            1377 1565 1379 -1
            1379 1565 1567 -1
            1379 1567 1381 -1
            1381 1567 1569 -1
            1381 1569 1383 -1
            1383 1569 1571 -1
            1383 1571 1573 -1
            1383 1573 1385 -1
            1385 1573 1575 -1
            1385 1575 1387 -1
            1387 1575 1577 -1
            1387 1577 1389 -1
            1389 1577 1579 -1
            1389 1579 1391 -1
            1391 1579 1581 -1
            1391 1581 1393 -1
            1393 1581 1583 -1
            1393 1583 1395 -1
            1395 1583 1585 -1
            1395 1585 1397 -1
            1397 1585 1587 -1
            1397 1587 1399 -1
            1399 1587 1589 -1
            1399 1589 1401 -1
            1401 1589 1591 -1
            1401 1591 1403 -1
            1403 1591 1593 -1
            1403 1593 1405 -1
            1405 1593 1595 -1
            1405 1595 1407 -1
            1407 1595 1597 -1
            1407 1597 1409 -1
            1409 1597 1599 -1
            1409 1599 1411 -1
            1411 1599 1601 -1
            1411 1601 1413 -1
            1413 1601 1603 -1
            1413 1603 1605 -1
            1413 1605 1415 -1
            1415 1605 1607 -1
            1415 1607 1417 -1
            1417 1607 1609 -1
            1417 1609 1419 -1
            1419 1609 1611 -1
            1419 1611 1421 -1
            1421 1611 1613 -1
            1421 1613 1423 -1
            1423 1613 1615 -1
            1423 1615 1425 -1
            1425 1615 1617 -1
            1425 1617 1427 -1
            1427 1617 1619 -1
            1427 1619 1429 -1
            1429 1619 1621 -1
            1429 1621 1431 -1
            1431 1621 1623 -1
            1431 1623 1433 -1
            1433 1623 1625 -1
            1433 1625 1435 -1
            1435 1625 1627 -1
            1435 1627 1437 -1
            1437 1627 1629 -1
            1437 1629 1439 -1
            1439 1629 1631 -1
            1439 1631 1441 -1
            1441 1631 1633 -1
            1441 1633 1263 -1
            1263 1633 1443 -1
            1443 1635 1637 -1
            1443 1637 1445 -1
            1445 1637 1639 -1
            1445 1639 1447 -1
            1447 1639 1641 -1
            1447 1641 1449 -1
            1449 1641 1643 -1
            1449 1643 1451 -1
            1451 1643 1645 -1
            1451 1645 1453 -1
            1453 1645 1647 -1
            1453 1647 1455 -1
            1455 1647 1649 -1
            1455 1649 1457 -1
            1457 1649 1651 -1
            1457 1651 1459 -1
            1459 1651 1653 -1
            1459 1653 1461 -1
            1461 1653 1655 -1
            1461 1655 1463 -1
            1463 1655 1657 -1
            1463 1657 1465 -1
            1465 1657 1659 -1
            1465 1659 1467 -1
            1467 1659 1661 -1
            1467 1661 1469 -1
            1469 1661 1663 -1
            1469 1663 1471 -1
            1471 1663 1665 -1
            1471 1665 1473 -1
            1473 1665 1667 -1
            1473 1667 1475 -1
            1475 1667 1669 -1
            1475 1669 1671 -1
            1475 1671 1477 -1
            1477 1671 1673 -1
            1477 1673 1479 -1
            1479 1673 1675 -1
            1479 1675 1481 -1
            1481 1675 1677 -1
            1481 1677 1483 -1
            1483 1677 1679 -1
            1483 1679 1485 -1
            1485 1679 1681 -1
            1485 1681 1487 -1
            1487 1681 1683 -1
            1487 1683 1489 -1
            1489 1683 1685 -1
            1489 1685 1491 -1
            1491 1685 1687 -1
            1491 1687 1493 -1
            1493 1687 1689 -1
            1493 1689 1495 -1
            1495 1689 1691 -1
            1495 1691 1497 -1
            1497 1691 1693 -1
            1497 1693 1499 -1
            1499 1693 1695 -1
            1499 1695 1501 -1
            1501 1695 1697 -1
            1501 1697 1503 -1
            1503 1697 1699 -1
            1503 1699 1505 -1
            1505 1699 1701 -1
            1505 1701 1507 -1
            1507 1701 1703 -1
            1507 1703 1705 -1
            1507 1705 1509 -1
            1509 1705 1707 -1
            1509 1707 1511 -1
            1511 1707 1709 -1
            1511 1709 1513 -1
            1513 1709 1711 -1
            1513 1711 1515 -1
            1515 1711 1713 -1
            1515 1713 1517 -1
            1517 1713 1715 -1
            1517 1715 1519 -1
            1519 1715 1717 -1
            1519 1717 1521 -1
            1521 1717 1719 -1
            1521 1719 1523 -1
            1523 1719 1721 -1
            1523 1721 1525 -1
            1525 1721 1723 -1
            1525 1723 1527 -1
            1527 1723 1725 -1
            1527 1725 1529 -1
            1529 1725 1727 -1
            1529 1727 1531 -1
            1531 1727 1729 -1
            1531 1729 1533 -1
            1533 1729 1731 -1
            1533 1731 1535 -1
            1535 1731 1733 -1
            1535 1733 1537 -1
            1537 1733 1735 -1
            1537 1735 1539 -1
            1539 1735 1737 -1
            1539 1737 1739 -1
            1539 1739 1541 -1
            1541 1739 1741 -1
            1541 1741 1543 -1
            1543 1741 1743 -1
            1543 1743 1545 -1
            1545 1743 1745 -1
            1545 1745 1547 -1
            1547 1745 1747 -1
            1547 1747 1549 -1
            1549 1747 1749 -1
            1549 1749 1551 -1
            1551 1749 1751 -1
            1551 1751 1553 -1
            1553 1751 1753 -1
            1553 1753 1555 -1
            1555 1753 1755 -1
            1555 1755 1557 -1
            1557 1755 1757 -1
            1557 1757 1559 -1
            1559 1757 1759 -1
            1559 1759 1561 -1
            1561 1759 1761 -1
            1561 1761 1563 -1
            1563 1761 1763 -1
            1563 1763 1565 -1
            1565 1763 1765 -1
            1565 1765 1567 -1
            1567 1765 1767 -1
            1567 1767 1569 -1
            1569 1767 1769 -1
            1569 1769 1571 -1
            1571 1769 1771 -1
            1571 1771 1773 -1
            1571 1773 1573 -1
            1573 1773 1775 -1
            1573 1775 1575 -1
            1575 1775 1777 -1
            1575 1777 1577 -1
            1577 1777 1779 -1
            1577 1779 1579 -1
            1579 1779 1781 -1
            1579 1781 1581 -1
            1581 1781 1783 -1
            1581 1783 1583 -1
            1583 1783 1785 -1
            1583 1785 1585 -1
            1585 1785 1787 -1
            1585 1787 1587 -1
            1587 1787 1789 -1
            1587 1789 1589 -1
            1589 1789 1791 -1
            1589 1791 1591 -1
            1591 1791 1793 -1
            1591 1793 1593 -1
            1593 1793 1795 -1
            1593 1795 1595 -1
            1595 1795 1797 -1
            1595 1797 1597 -1
            1597 1797 1799 -1
            1597 1799 1599 -1
            1599 1799 1801 -1
            1599 1801 1601 -1
            1601 1801 1803 -1
            1601 1803 1603 -1
            1603 1803 1805 -1
            1603 1805 1807 -1
            1603 1807 1605 -1
            1605 1807 1809 -1
            1605 1809 1607 -1
            1607 1809 1811 -1
            1607 1811 1609 -1
            1609 1811 1813 -1
            1609 1813 1611 -1
            1611 1813 1815 -1
            1611 1815 1613 -1
            1613 1815 1817 -1
            1613 1817 1615 -1
            1615 1817 1819 -1
            1615 1819 1617 -1
            1617 1819 1821 -1
            1617 1821 1619 -1
            1619 1821 1823 -1
            1619 1823 1621 -1
            1621 1823 1825 -1
            1621 1825 1623 -1
            1623 1825 1827 -1
            1623 1827 1625 -1
            1625 1827 1829 -1
            1625 1829 1627 -1
            1627 1829 1831 -1
            1627 1831 1629 -1
            1629 1831 1833 -1
            1629 1833 1631 -1
            1631 1833 1835 -1
            1631 1835 1633 -1
            1633 1835 1837 -1
            1633 1837 1443 -1
            1443 1837 1635 -1
            1635 1839 1841 -1
            1635 1841 1637 -1
            1637 1841 1843 -1
            1637 1843 1639 -1
            1639 1843 1845 -1
            1639 1845 1641 -1
            1641 1845 1847 -1
            1641 1847 1643 -1
            1643 1847 1849 -1
            1643 1849 1645 -1
            1645 1849 1851 -1
            1645 1851 1647 -1
            1647 1851 1853 -1
            1647 1853 1649 -1
            1649 1853 1855 -1
            1649 1855 1651 -1
            1651 1855 1857 -1
            1651 1857 1653 -1
            1653 1857 1859 -1
            1653 1859 1655 -1
            1655 1859 1861 -1
            1655 1861 1657 -1
            1657 1861 1863 -1
            1657 1863 1659 -1
            1659 1863 1865 -1
            1659 1865 1661 -1
            1661 1865 1867 -1
            1661 1867 1663 -1
            1663 1867 1869 -1
            1663 1869 1665 -1
            1665 1869 1871 -1
            1665 1871 1667 -1
            1667 1871 1873 -1
            1667 1873 1669 -1
            1669 1873 1875 -1
            1669 1875 1877 -1
            1669 1877 1671 -1
            1671 1877 1879 -1
            1671 1879 1673 -1
            1673 1879 1881 -1
            1673 1881 1675 -1
            1675 1881 1883 -1
            1675 1883 1677 -1
            1677 1883 1885 -1
            1677 1885 1679 -1
            1679 1885 1887 -1
            1679 1887 1681 -1
            1681 1887 1889 -1
            1681 1889 1683 -1
            1683 1889 1891 -1
            1683 1891 1685 -1
            1685 1891 1893 -1
            1685 1893 1687 -1
            1687 1893 1895 -1
            1687 1895 1689 -1
            1689 1895 1897 -1
            1689 1897 1691 -1
            1691 1897 1899 -1
            1691 1899 1693 -1
            1693 1899 1901 -1
            1693 1901 1695 -1
            1695 1901 1903 -1
            1695 1903 1697 -1
            1697 1903 1905 -1
            1697 1905 1699 -1
            1699 1905 1907 -1
            1699 1907 1701 -1
            1701 1907 1909 -1
            1701 1909 1703 -1
            1703 1909 1911 -1
            1703 1911 1913 -1
            1703 1913 1705 -1
            1705 1913 1915 -1
            1705 1915 1707 -1
            1707 1915 1917 -1
            1707 1917 1709 -1
            1709 1917 1919 -1
            1709 1919 1711 -1
            1711 1919 1921 -1
            1711 1921 1713 -1
            1713 1921 1923 -1
            1713 1923 1715 -1
            1715 1923 1925 -1
            1715 1925 1717 -1
            1717 1925 1927 -1
            1717 1927 1719 -1
            1719 1927 1929 -1
            1719 1929 1721 -1
            1721 1929 1931 -1
            1721 1931 1723 -1
            1723 1931 1933 -1
            1723 1933 1725 -1
            1725 1933 1935 -1
            1725 1935 1727 -1
            1727 1935 1937 -1
            1727 1937 1729 -1
            1729 1937 1939 -1
            1729 1939 1731 -1
            1731 1939 1941 -1
            1731 1941 1733 -1
            1733 1941 1943 -1
            1733 1943 1735 -1
            1735 1943 1945 -1
            1735 1945 1737 -1
            1737 1945 1947 -1
            1737 1947 1949 -1
            1737 1949 1739 -1
            1739 1949 1951 -1
            1739 1951 1741 -1
            1741 1951 1953 -1
            1741 1953 1743 -1
            1743 1953 1955 -1
            1743 1955 1745 -1
            1745 1955 1957 -1
            1745 1957 1747 -1
            1747 1957 1959 -1
            1747 1959 1749 -1
            1749 1959 1961 -1
            1749 1961 1751 -1
            1751 1961 1963 -1
            1751 1963 1753 -1
            1753 1963 1965 -1
            1753 1965 1755 -1
            1755 1965 1967 -1
            1755 1967 1757 -1
            1757 1967 1969 -1
            1757 1969 1759 -1
            1759 1969 1971 -1
            1759 1971 1761 -1
            1761 1971 1973 -1
            1761 1973 1763 -1
            1763 1973 1975 -1
            1763 1975 1765 -1
            1765 1975 1977 -1
            1765 1977 1767 -1
            1767 1977 1979 -1
            1767 1979 1769 -1
            1769 1979 1981 -1
            1769 1981 1771 -1
            1771 1981 1983 -1
            1771 1983 1985 -1
            1771 1985 1773 -1
            1773 1985 1987 -1
            1773 1987 1775 -1
            1775 1987 1989 -1
            1775 1989 1777 -1
            1777 1989 1991 -1
            1777 1991 1779 -1
            1779 1991 1993 -1
            1779 1993 1781 -1
            1781 1993 1995 -1
            1781 1995 1783 -1
            1783 1995 1997 -1
            1783 1997 1785 -1
            1785 1997 1999 -1
            1785 1999 1787 -1
            1787 1999 2001 -1
            1787 2001 1789 -1
            1789 2001 2003 -1
            1789 2003 1791 -1
            1791 2003 2005 -1
            1791 2005 1793 -1
            1793 2005 2007 -1
            1793 2007 1795 -1
            1795 2007 2009 -1
            1795 2009 1797 -1
            1797 2009 2011 -1
            1797 2011 1799 -1
            1799 2011 2013 -1
            1799 2013 1801 -1
            1801 2013 2015 -1
            1801 2015 1803 -1
            1803 2015 2017 -1
            1803 2017 1805 -1
            1805 2017 2019 -1
            1805 2019 2021 -1
            1805 2021 1807 -1
            1807 2021 2023 -1
            1807 2023 1809 -1
            1809 2023 2025 -1
            1809 2025 1811 -1
            1811 2025 2027 -1
            1811 2027 1813 -1
            1813 2027 2029 -1
            1813 2029 1815 -1
            1815 2029 2031 -1
            1815 2031 1817 -1
            1817 2031 2033 -1
            1817 2033 1819 -1
            1819 2033 2035 -1
            1819 2035 1821 -1
            1821 2035 2037 -1
            1821 2037 1823 -1
            1823 2037 2039 -1
            1823 2039 1825 -1
            1825 2039 2041 -1
            1825 2041 1827 -1
            1827 2041 2043 -1
            1827 2043 1829 -1
            1829 2043 2045 -1
            1829 2045 1831 -1
            1831 2045 2047 -1
            1831 2047 1833 -1
            1833 2047 2049 -1
            1833 2049 1835 -1
            1835 2049 2051 -1
            1835 2051 1837 -1
            1837 2051 2053 -1
            1837 2053 1635 -1
            1635 2053 1839 -1
            1839 2055 2057 -1
            1839 2057 1841 -1
            1841 2057 2059 -1
            1841 2059 1843 -1
            1843 2059 2061 -1
            1843 2061 1845 -1
            1845 2061 2063 -1
            1845 2063 1847 -1
            1847 2063 2065 -1
            1847 2065 1849 -1
            1849 2065 2067 -1
            1849 2067 1851 -1
            1851 2067 2069 -1
            1851 2069 1853 -1
            1853 2069 2071 -1
            1853 2071 1855 -1
            1855 2071 2073 -1
            1855 2073 1857 -1
            1857 2073 2075 -1
            1857 2075 1859 -1
            1859 2075 2077 -1
            1859 2077 1861 -1
            1861 2077 2079 -1
            1861 2079 1863 -1
            1863 2079 2081 -1
            1863 2081 1865 -1
            1865 2081 2083 -1
            1865 2083 1867 -1
            1867 2083 2085 -1
            1867 2085 1869 -1
            1869 2085 2087 -1
            1869 2087 1871 -1
            1871 2087 2089 -1
            1871 2089 1873 -1
            1873 2089 2091 -1
            1873 2091 1875 -1
            1875 2091 2093 -1
            1875 2093 2095 -1
            1875 2095 1877 -1
            1877 2095 2097 -1
            1877 2097 1879 -1
            1879 2097 2099 -1
            1879 2099 1881 -1
            1881 2099 2101 -1
            1881 2101 1883 -1
            1883 2101 2103 -1
            1883 2103 1885 -1
            1885 2103 2105 -1
            1885 2105 1887 -1
            1887 2105 2107 -1
            1887 2107 1889 -1
            1889 2107 2109 -1
            1889 2109 1891 -1
            1891 2109 2111 -1
            1891 2111 1893 -1
            1893 2111 2113 -1
            1893 2113 1895 -1
            1895 2113 2115 -1
            1895 2115 1897 -1
            1897 2115 2117 -1
            1897 2117 1899 -1
            1899 2117 2119 -1
            1899 2119 1901 -1
            1901 2119 2121 -1
            1901 2121 1903 -1
            1903 2121 2123 -1
            1903 2123 1905 -1
            1905 2123 2125 -1
            1905 2125 1907 -1
            1907 2125 2127 -1
            1907 2127 1909 -1
            1909 2127 2129 -1
            1909 2129 1911 -1
            1911 2129 2131 -1
            1911 2131 2133 -1
            1911 2133 1913 -1
            1913 2133 2135 -1
            1913 2135 1915 -1
            1915 2135 2137 -1
            1915 2137 1917 -1
            1917 2137 2139 -1
            1917 2139 1919 -1
            1919 2139 2141 -1
            1919 2141 1921 -1
            1921 2141 2143 -1
            1921 2143 1923 -1
            1923 2143 2145 -1
            1923 2145 1925 -1
            1925 2145 2147 -1
            1925 2147 1927 -1
            1927 2147 2149 -1
            1927 2149 1929 -1
            1929 2149 2151 -1
            1929 2151 1931 -1
            1931 2151 2153 -1
            1931 2153 1933 -1
            1933 2153 2155 -1
            1933 2155 1935 -1
            1935 2155 2157 -1
            1935 2157 1937 -1
            1937 2157 2159 -1
            1937 2159 1939 -1
            1939 2159 2161 -1
            1939 2161 1941 -1
            1941 2161 2163 -1
            1941 2163 1943 -1
            1943 2163 2165 -1
            1943 2165 1945 -1
            1945 2165 2167 -1
            1945 2167 1947 -1
            1947 2167 2169 -1
            1947 2169 2171 -1
            1947 2171 1949 -1
            1949 2171 2173 -1
            1949 2173 1951 -1
            1951 2173 2175 -1
            1951 2175 1953 -1
            1953 2175 2177 -1
            1953 2177 1955 -1
            1955 2177 2179 -1
            1955 2179 1957 -1
            1957 2179 2181 -1
            1957 2181 1959 -1
            1959 2181 2183 -1
            1959 2183 1961 -1
            1961 2183 2185 -1
            1961 2185 1963 -1
            1963 2185 2187 -1
            1963 2187 1965 -1
            1965 2187 2189 -1
            1965 2189 1967 -1
            1967 2189 2191 -1
            1967 2191 1969 -1
            1969 2191 2193 -1
            1969 2193 1971 -1
            1971 2193 2195 -1
            1971 2195 1973 -1
            1973 2195 2197 -1
            1973 2197 1975 -1
            1975 2197 2199 -1
            1975 2199 1977 -1
            1977 2199 2201 -1
            1977 2201 1979 -1
            1979 2201 2203 -1
            1979 2203 1981 -1
            1981 2203 2205 -1
            1981 2205 1983 -1
            1983 2205 2207 -1
            1983 2207 2209 -1
            1983 2209 1985 -1
            1985 2209 2211 -1
            1985 2211 1987 -1
            1987 2211 2213 -1
            1987 2213 1989 -1
            1989 2213 2215 -1
            1989 2215 1991 -1
            1991 2215 2217 -1
            1991 2217 1993 -1
            1993 2217 2219 -1
            1993 2219 1995 -1
            1995 2219 2221 -1
            1995 2221 1997 -1
            1997 2221 2223 -1
            1997 2223 1999 -1
            1999 2223 2225 -1
            1999 2225 2001 -1
            2001 2225 2227 -1
            2001 2227 2003 -1
            2003 2227 2229 -1
            2003 2229 2005 -1
            2005 2229 2231 -1
            2005 2231 2007 -1
            2007 2231 2233 -1
            2007 2233 2009 -1
            2009 2233 2235 -1
            2009 2235 2011 -1
            2011 2235 2237 -1
            2011 2237 2013 -1
            2013 2237 2239 -1
            2013 2239 2015 -1
            2015 2239 2241 -1
            2015 2241 2017 -1
            2017 2241 2243 -1
            2017 2243 2019 -1
            2019 2243 2245 -1
            2019 2245 2247 -1
            2019 2247 2021 -1
            2021 2247 2249 -1
            2021 2249 2023 -1
            2023 2249 2251 -1
            2023 2251 2025 -1
            2025 2251 2253 -1
            2025 2253 2027 -1
            2027 2253 2255 -1
            2027 2255 2029 -1
            2029 2255 2257 -1
            2029 2257 2031 -1
            2031 2257 2259 -1
            2031 2259 2033 -1
            2033 2259 2261 -1
            2033 2261 2035 -1
            2035 2261 2263 -1
            2035 2263 2037 -1
            2037 2263 2265 -1
            2037 2265 2039 -1
            2039 2265 2267 -1
            2039 2267 2041 -1
            2041 2267 2269 -1
            2041 2269 2043 -1
            2043 2269 2271 -1
            2043 2271 2045 -1
            2045 2271 2273 -1
            2045 2273 2047 -1
            2047 2273 2275 -1
            2047 2275 2049 -1
            2049 2275 2277 -1
            2049 2277 2051 -1
            2051 2277 2279 -1
            2051 2279 2053 -1
            2053 2279 2281 -1
            2053 2281 1839 -1
            1839 2281 2055 -1
            2055 2283 2285 -1
            2055 2285 2057 -1
            2057 2285 2287 -1
            2057 2287 2059 -1
            2059 2287 2289 -1
            2059 2289 2061 -1
            2061 2289 2291 -1
            2061 2291 2063 -1
            2063 2291 2293 -1
            2063 2293 2065 -1
            2065 2293 2295 -1
            2065 2295 2067 -1
            2067 2295 2297 -1
            2067 2297 2069 -1
            2069 2297 2299 -1
            2069 2299 2071 -1
            2071 2299 2301 -1
            2071 2301 2073 -1
            2073 2301 2303 -1
            2073 2303 2075 -1
            2075 2303 2305 -1
            2075 2305 2077 -1
            2077 2305 2307 -1
            2077 2307 2079 -1
            2079 2307 2309 -1
            2079 2309 2081 -1
            2081 2309 2311 -1
            2081 2311 2083 -1
            2083 2311 2313 -1
            2083 2313 2085 -1
            2085 2313 2315 -1
            2085 2315 2087 -1
            2087 2315 2317 -1
            2087 2317 2089 -1
            2089 2317 2319 -1
            2089 2319 2091 -1
            2091 2319 2321 -1
            2091 2321 2093 -1
            2093 2321 2323 -1
            2093 2323 2325 -1
            2093 2325 2095 -1
            2095 2325 2327 -1
            2095 2327 2097 -1
            2097 2327 2329 -1
            2097 2329 2099 -1
            2099 2329 2331 -1
            2099 2331 2101 -1
            2101 2331 2333 -1
            2101 2333 2103 -1
            2103 2333 2335 -1
            2103 2335 2105 -1
            2105 2335 2337 -1
            2105 2337 2107 -1
            2107 2337 2339 -1
            2107 2339 2109 -1
            2109 2339 2341 -1
            2109 2341 2111 -1
            2111 2341 2343 -1
            2111 2343 2113 -1
            2113 2343 2345 -1
            2113 2345 2115 -1
            2115 2345 2347 -1
            2115 2347 2117 -1
            2117 2347 2349 -1
            2117 2349 2119 -1
            2119 2349 2351 -1
            2119 2351 2121 -1
            2121 2351 2353 -1
            2121 2353 2123 -1
            2123 2353 2355 -1
            2123 2355 2125 -1
            2125 2355 2357 -1
            2125 2357 2127 -1
            2127 2357 2359 -1
            2127 2359 2129 -1
            2129 2359 2361 -1
            2129 2361 2131 -1
            2131 2361 2363 -1
            2131 2363 2365 -1
            2131 2365 2133 -1
            2133 2365 2367 -1
            2133 2367 2135 -1
            2135 2367 2369 -1
            2135 2369 2137 -1
            2137 2369 2371 -1
            2137 2371 2139 -1
            2139 2371 2373 -1
            2139 2373 2141 -1
            2141 2373 2375 -1
            2141 2375 2143 -1
            2143 2375 2377 -1
            2143 2377 2145 -1
            2145 2377 2379 -1
            2145 2379 2147 -1
            2147 2379 2381 -1
            2147 2381 2149 -1
            2149 2381 2383 -1
            2149 2383 2151 -1
            2151 2383 2385 -1
            2151 2385 2153 -1
            2153 2385 2387 -1
            2153 2387 2155 -1
            2155 2387 2389 -1
            2155 2389 2157 -1
            2157 2389 2391 -1
            2157 2391 2159 -1
            2159 2391 2393 -1
            2159 2393 2161 -1
            2161 2393 2395 -1
            2161 2395 2163 -1
            2163 2395 2397 -1
            2163 2397 2165 -1
            2165 2397 2399 -1
            2165 2399 2167 -1
            2167 2399 2401 -1
            2167 2401 2169 -1
            2169 2401 2403 -1
            2169 2403 2405 -1
            2169 2405 2171 -1
            2171 2405 2407 -1
            2171 2407 2173 -1
            2173 2407 2409 -1
            2173 2409 2175 -1
            2175 2409 2411 -1
            2175 2411 2177 -1
            2177 2411 2413 -1
            2177 2413 2179 -1
            2179 2413 2415 -1
            2179 2415 2181 -1
            2181 2415 2417 -1
            2181 2417 2183 -1
            2183 2417 2419 -1
            2183 2419 2185 -1
            2185 2419 2421 -1
            2185 2421 2187 -1
            2187 2421 2423 -1
            2187 2423 2189 -1
            2189 2423 2425 -1
            2189 2425 2191 -1
            2191 2425 2427 -1
            2191 2427 2193 -1
            2193 2427 2429 -1
            2193 2429 2195 -1
            2195 2429 2431 -1
            2195 2431 2197 -1
            2197 2431 2433 -1
            2197 2433 2199 -1
            2199 2433 2435 -1
            2199 2435 2201 -1
            2201 2435 2437 -1
            2201 2437 2203 -1
            2203 2437 2439 -1
            2203 2439 2205 -1
            2205 2439 2441 -1
            2205 2441 2207 -1
            2207 2441 2443 -1
            2207 2443 2445 -1
            2207 2445 2209 -1
            2209 2445 2447 -1
            2209 2447 2211 -1
            2211 2447 2449 -1
            2211 2449 2213 -1
            2213 2449 2451 -1
            2213 2451 2215 -1
            2215 2451 2453 -1
            2215 2453 2217 -1
            2217 2453 2455 -1
            2217 2455 2219 -1
            2219 2455 2457 -1
            2219 2457 2221 -1
            2221 2457 2459 -1
            2221 2459 2223 -1
            2223 2459 2461 -1
            2223 2461 2225 -1
            2225 2461 2463 -1
            2225 2463 2227 -1
            2227 2463 2465 -1
            2227 2465 2229 -1
            2229 2465 2467 -1
            2229 2467 2231 -1
            2231 2467 2469 -1
            2231 2469 2233 -1
            2233 2469 2471 -1
            2233 2471 2235 -1
            2235 2471 2473 -1
            2235 2473 2237 -1
            2237 2473 2475 -1
            2237 2475 2239 -1
            2239 2475 2477 -1
            2239 2477 2241 -1
            2241 2477 2479 -1
            2241 2479 2243 -1
            2243 2479 2481 -1
            2243 2481 2245 -1
            2245 2481 2483 -1
            2245 2483 2485 -1
            2245 2485 2247 -1
            2247 2485 2487 -1
            2247 2487 2249 -1
            2249 2487 2489 -1
            2249 2489 2251 -1
            2251 2489 2491 -1
            2251 2491 2253 -1
            2253 2491 2493 -1
            2253 2493 2255 -1
            2255 2493 2495 -1
            2255 2495 2257 -1
            2257 2495 2497 -1
            2257 2497 2259 -1
            2259 2497 2499 -1
            2259 2499 2261 -1
            2261 2499 2501 -1
            2261 2501 2263 -1
            2263 2501 2503 -1
            2263 2503 2265 -1
            2265 2503 2505 -1
            2265 2505 2267 -1
            2267 2505 2507 -1
            2267 2507 2269 -1
            2269 2507 2509 -1
            2269 2509 2271 -1
            2271 2509 2511 -1
            2271 2511 2273 -1
            2273 2511 2513 -1
            2273 2513 2275 -1
            2275 2513 2515 -1
            2275 2515 2277 -1
            2277 2515 2517 -1
            2277 2517 2279 -1
            2279 2517 2519 -1
            2279 2519 2281 -1
            2281 2519 2521 -1
            2281 2521 2055 -1
            2055 2521 2283 -1
            2283 2523 2525 -1
            2283 2525 2285 -1
            2285 2525 2527 -1
            2285 2527 2287 -1
            2287 2527 2529 -1
            2287 2529 2289 -1
            2289 2529 2531 -1
            2289 2531 2291 -1
            2291 2531 2533 -1
            2291 2533 2293 -1
            2293 2533 2535 -1
            2293 2535 2295 -1
            2295 2535 2537 -1
            2295 2537 2297 -1
            2297 2537 2539 -1
            2297 2539 2299 -1
            2299 2539 2541 -1
            2299 2541 2301 -1
            2301 2541 2543 -1
            2301 2543 2303 -1
            2303 2543 2545 -1
            2303 2545 2305 -1
            2305 2545 2547 -1
            2305 2547 2307 -1
            2307 2547 2549 -1
            2307 2549 2309 -1
            2309 2549 2551 -1
            2309 2551 2311 -1
            2311 2551 2553 -1
            2311 2553 2313 -1
            2313 2553 2555 -1
            2313 2555 2315 -1
            2315 2555 2557 -1
            2315 2557 2317 -1
            2317 2557 2559 -1
            2317 2559 2319 -1
            2319 2559 2561 -1
            2319 2561 2321 -1
            2321 2561 2563 -1
            2321 2563 2323 -1
            2323 2563 2565 -1
            2323 2565 2567 -1
            2323 2567 2325 -1
            2325 2567 2569 -1
            2325 2569 2327 -1
            2327 2569 2571 -1
            2327 2571 2329 -1
            2329 2571 2573 -1
            2329 2573 2331 -1
            2331 2573 2575 -1
            2331 2575 2333 -1
            2333 2575 2577 -1
            2333 2577 2335 -1
            2335 2577 2579 -1
            2335 2579 2337 -1
            2337 2579 2581 -1
            2337 2581 2339 -1
            2339 2581 2583 -1
            2339 2583 2341 -1
            2341 2583 2585 -1
            2341 2585 2343 -1
            2343 2585 2587 -1
            2343 2587 2345 -1
            2345 2587 2589 -1
            2345 2589 2347 -1
            2347 2589 2591 -1
            2347 2591 2349 -1
            2349 2591 2593 -1
            2349 2593 2351 -1
            2351 2593 2595 -1
            2351 2595 2353 -1
            2353 2595 2597 -1
            2353 2597 2355 -1
            2355 2597 2599 -1
            2355 2599 2357 -1
            2357 2599 2601 -1
            2357 2601 2359 -1
            2359 2601 2603 -1
            2359 2603 2361 -1
            2361 2603 2605 -1
            2361 2605 2363 -1
            2363 2605 2607 -1
            2363 2607 2609 -1
            2363 2609 2365 -1
            2365 2609 2611 -1
            2365 2611 2367 -1
            2367 2611 2613 -1
            2367 2613 2369 -1
            2369 2613 2615 -1
            2369 2615 2371 -1
            2371 2615 2617 -1
            2371 2617 2373 -1
            2373 2617 2619 -1
            2373 2619 2375 -1
            2375 2619 2621 -1
            2375 2621 2377 -1
            2377 2621 2623 -1
            2377 2623 2379 -1
            2379 2623 2625 -1
            2379 2625 2381 -1
            2381 2625 2627 -1
            2381 2627 2383 -1
            2383 2627 2629 -1
            2383 2629 2385 -1
            2385 2629 2631 -1
            2385 2631 2387 -1
            2387 2631 2633 -1
            2387 2633 2389 -1
            2389 2633 2635 -1
            2389 2635 2391 -1
            2391 2635 2637 -1
            2391 2637 2393 -1
            2393 2637 2639 -1
            2393 2639 2395 -1
            2395 2639 2641 -1
            2395 2641 2397 -1
            2397 2641 2643 -1
            2397 2643 2399 -1
            2399 2643 2645 -1
            2399 2645 2401 -1
            2401 2645 2647 -1
            2401 2647 2403 -1
            2403 2647 2649 -1
            2403 2649 2651 -1
            2403 2651 2405 -1
            2405 2651 2653 -1
            2405 2653 2407 -1
            2407 2653 2655 -1
            2407 2655 2409 -1
            2409 2655 2657 -1
            2409 2657 2411 -1
            2411 2657 2659 -1
            2411 2659 2413 -1
            2413 2659 2661 -1
            2413 2661 2415 -1
            2415 2661 2663 -1
            2415 2663 2417 -1
            2417 2663 2665 -1
            2417 2665 2419 -1
            2419 2665 2667 -1
            2419 2667 2421 -1
            2421 2667 2669 -1
            2421 2669 2423 -1
            2423 2669 2671 -1
            2423 2671 2425 -1
            2425 2671 2673 -1
            2425 2673 2427 -1
            2427 2673 2675 -1
            2427 2675 2429 -1
            2429 2675 2677 -1
            2429 2677 2431 -1
            2431 2677 2679 -1
            2431 2679 2433 -1
            2433 2679 2681 -1
            2433 2681 2435 -1
            2435 2681 2683 -1
            2435 2683 2437 -1
            2437 2683 2685 -1
            2437 2685 2439 -1
            2439 2685 2687 -1
            2439 2687 2441 -1
            2441 2687 2689 -1
            2441 2689 2443 -1
            2443 2689 2691 -1
            2443 2691 2693 -1
            2443 2693 2445 -1
            2445 2693 2695 -1
            2445 2695 2447 -1
            2447 2695 2697 -1
            2447 2697 2449 -1
            2449 2697 2699 -1
            2449 2699 2451 -1
            2451 2699 2701 -1
            2451 2701 2453 -1
            2453 2701 2703 -1
            2453 2703 2455 -1
            2455 2703 2705 -1
            2455 2705 2457 -1
            2457 2705 2707 -1
            2457 2707 2459 -1
            2459 2707 2709 -1
            2459 2709 2461 -1
            2461 2709 2711 -1
            2461 2711 2463 -1
            2463 2711 2713 -1
            2463 2713 2465 -1
            2465 2713 2715 -1
            2465 2715 2467 -1
            2467 2715 2717 -1
            2467 2717 2469 -1
            2469 2717 2719 -1
            2469 2719 2471 -1
            2471 2719 2721 -1
            2471 2721 2473 -1
            2473 2721 2723 -1
            2473 2723 2475 -1
            2475 2723 2725 -1
            2475 2725 2477 -1
            2477 2725 2727 -1
            2477 2727 2479 -1
            2479 2727 2729 -1
            2479 2729 2481 -1
            2481 2729 2731 -1
            2481 2731 2483 -1
            2483 2731 2733 -1
            2483 2733 2735 -1
            2483 2735 2485 -1
            2485 2735 2737 -1
            2485 2737 2487 -1
            2487 2737 2739 -1
            2487 2739 2489 -1
            2489 2739 2741 -1
            2489 2741 2491 -1
            2491 2741 2743 -1
            2491 2743 2493 -1
            2493 2743 2745 -1
            2493 2745 2495 -1
            2495 2745 2747 -1
            2495 2747 2497 -1
            2497 2747 2749 -1
            2497 2749 2499 -1
            2499 2749 2751 -1
            2499 2751 2501 -1
            2501 2751 2753 -1
            2501 2753 2503 -1
            2503 2753 2755 -1
            2503 2755 2505 -1
            2505 2755 2757 -1
            2505 2757 2507 -1
            2507 2757 2759 -1
            2507 2759 2509 -1
            2509 2759 2761 -1
            2509 2761 2511 -1
            2511 2761 2763 -1
            2511 2763 2513 -1
            2513 2763 2765 -1
            2513 2765 2515 -1
            2515 2765 2767 -1
            2515 2767 2517 -1
            2517 2767 2769 -1
            2517 2769 2519 -1
            2519 2769 2771 -1
            2519 2771 2521 -1
            2521 2771 2773 -1
            2521 2773 2283 -1
            2283 2773 2523 -1
            2523 2775 2777 -1
            2523 2777 2525 -1
            2525 2777 2779 -1
            2525 2779 2527 -1
            2527 2779 2781 -1
            2527 2781 2529 -1
            2529 2781 2783 -1
            2529 2783 2531 -1
            2531 2783 2785 -1
            2531 2785 2533 -1
            2533 2785 2787 -1
            2533 2787 2535 -1
            2535 2787 2789 -1
            2535 2789 2537 -1
            2537 2789 2791 -1
            2537 2791 2539 -1
            2539 2791 2793 -1
            2539 2793 2541 -1
            2541 2793 2795 -1
            2541 2795 2543 -1
            2543 2795 2797 -1
            2543 2797 2545 -1
            2545 2797 2799 -1
            2545 2799 2547 -1
            2547 2799 2801 -1
            2547 2801 2549 -1
            2549 2801 2803 -1
            2549 2803 2551 -1
            2551 2803 2805 -1
            2551 2805 2553 -1
            2553 2805 2807 -1
            2553 2807 2555 -1
            2555 2807 2809 -1
            2555 2809 2557 -1
            2557 2809 2811 -1
            2557 2811 2559 -1
            2559 2811 2813 -1
            2559 2813 2561 -1
            2561 2813 2815 -1
            2561 2815 2563 -1
            2563 2815 2817 -1
            2563 2817 2565 -1
            2565 2817 2819 -1
            2565 2819 2821 -1
            2565 2821 2567 -1
            2567 2821 2823 -1
            2567 2823 2569 -1
            2569 2823 2825 -1
            2569 2825 2571 -1
            2571 2825 2827 -1
            2571 2827 2573 -1
            2573 2827 2829 -1
            2573 2829 2575 -1
            2575 2829 2831 -1
            2575 2831 2577 -1
            2577 2831 2833 -1
            2577 2833 2579 -1
            2579 2833 2835 -1
            2579 2835 2581 -1
            2581 2835 2837 -1
            2581 2837 2583 -1
            2583 2837 2839 -1
            2583 2839 2585 -1
            2585 2839 2841 -1
            2585 2841 2587 -1
            2587 2841 2843 -1
            2587 2843 2589 -1
            2589 2843 2845 -1
            2589 2845 2591 -1
            2591 2845 2847 -1
            2591 2847 2593 -1
            2593 2847 2849 -1
            2593 2849 2595 -1
            2595 2849 2851 -1
            2595 2851 2597 -1
            2597 2851 2853 -1
            2597 2853 2599 -1
            2599 2853 2855 -1
            2599 2855 2601 -1
            2601 2855 2857 -1
            2601 2857 2603 -1
            2603 2857 2859 -1
            2603 2859 2605 -1
            2605 2859 2861 -1
            2605 2861 2607 -1
            2607 2861 2863 -1
            2607 2863 2865 -1
            2607 2865 2609 -1
            2609 2865 2867 -1
            2609 2867 2611 -1
            2611 2867 2869 -1
            2611 2869 2613 -1
            2613 2869 2871 -1
            2613 2871 2615 -1
            2615 2871 2873 -1
            2615 2873 2617 -1
            2617 2873 2875 -1
            2617 2875 2619 -1
            2619 2875 2877 -1
            2619 2877 2621 -1
            2621 2877 2879 -1
            2621 2879 2623 -1
            2623 2879 2881 -1
            2623 2881 2625 -1
            2625 2881 2883 -1
            2625 2883 2627 -1
            2627 2883 2885 -1
            2627 2885 2629 -1
            2629 2885 2887 -1
            2629 2887 2631 -1
            2631 2887 2889 -1
            2631 2889 2633 -1
            2633 2889 2891 -1
            2633 2891 2635 -1
            2635 2891 2893 -1
            2635 2893 2637 -1
            2637 2893 2895 -1
            2637 2895 2639 -1
            2639 2895 2897 -1
            2639 2897 2641 -1
            2641 2897 2899 -1
            2641 2899 2643 -1
            2643 2899 2901 -1
            2643 2901 2645 -1
            2645 2901 2903 -1
            2645 2903 2647 -1
            2647 2903 2905 -1
            2647 2905 2649 -1
            2649 2905 2907 -1
            2649 2907 2909 -1
            2649 2909 2651 -1
            2651 2909 2911 -1
            2651 2911 2653 -1
            2653 2911 2913 -1
            2653 2913 2655 -1
            2655 2913 2915 -1
            2655 2915 2657 -1
            2657 2915 2917 -1
            2657 2917 2659 -1
            2659 2917 2919 -1
            2659 2919 2661 -1
            2661 2919 2921 -1
            2661 2921 2663 -1
            2663 2921 2923 -1
            2663 2923 2665 -1
            2665 2923 2925 -1
            2665 2925 2667 -1
            2667 2925 2927 -1
            2667 2927 2669 -1
            2669 2927 2929 -1
            2669 2929 2671 -1
            2671 2929 2931 -1
            2671 2931 2673 -1
            2673 2931 2933 -1
            2673 2933 2675 -1
            2675 2933 2935 -1
            2675 2935 2677 -1
            2677 2935 2937 -1
            2677 2937 2679 -1
            2679 2937 2939 -1
            2679 2939 2681 -1
            2681 2939 2941 -1
            2681 2941 2683 -1
            2683 2941 2943 -1
            2683 2943 2685 -1
            2685 2943 2945 -1
            2685 2945 2687 -1
            2687 2945 2947 -1
            2687 2947 2689 -1
            2689 2947 2949 -1
            2689 2949 2691 -1
            2691 2949 2951 -1
            2691 2951 2953 -1
            2691 2953 2693 -1
            2693 2953 2955 -1
            2693 2955 2695 -1
            2695 2955 2957 -1
            2695 2957 2697 -1
            2697 2957 2959 -1
            2697 2959 2699 -1
            2699 2959 2961 -1
            2699 2961 2701 -1
            2701 2961 2963 -1
            2701 2963 2703 -1
            2703 2963 2965 -1
            2703 2965 2705 -1
            2705 2965 2967 -1
            2705 2967 2707 -1
            2707 2967 2969 -1
            2707 2969 2709 -1
            2709 2969 2971 -1
            2709 2971 2711 -1
            2711 2971 2973 -1
            2711 2973 2713 -1
            2713 2973 2975 -1
            2713 2975 2715 -1
            2715 2975 2977 -1
            2715 2977 2717 -1
            2717 2977 2979 -1
            2717 2979 2719 -1
            2719 2979 2981 -1
            2719 2981 2721 -1
            2721 2981 2983 -1
            2721 2983 2723 -1
            2723 2983 2985 -1
            2723 2985 2725 -1
            2725 2985 2987 -1
            2725 2987 2727 -1
            2727 2987 2989 -1
            2727 2989 2729 -1
            2729 2989 2991 -1
            2729 2991 2731 -1
            2731 2991 2993 -1
            2731 2993 2733 -1
            2733 2993 2995 -1
            2733 2995 2997 -1
            2733 2997 2735 -1
            2735 2997 2999 -1
            2735 2999 2737 -1
            2737 2999 3001 -1
            2737 3001 2739 -1
            2739 3001 3003 -1
            2739 3003 2741 -1
            2741 3003 3005 -1
            2741 3005 2743 -1
            2743 3005 3007 -1
            2743 3007 2745 -1
            2745 3007 3009 -1
            2745 3009 2747 -1
            2747 3009 3011 -1
            2747 3011 2749 -1
            2749 3011 3013 -1
            2749 3013 2751 -1
            2751 3013 3015 -1
            2751 3015 2753 -1
            2753 3015 3017 -1
            2753 3017 2755 -1
            2755 3017 3019 -1
            2755 3019 2757 -1
            2757 3019 3021 -1
            2757 3021 2759 -1
            2759 3021 3023 -1
            2759 3023 2761 -1
            2761 3023 3025 -1
            2761 3025 2763 -1
            2763 3025 3027 -1
            2763 3027 2765 -1
            2765 3027 3029 -1
            2765 3029 2767 -1
            2767 3029 3031 -1
            2767 3031 2769 -1
            2769 3031 3033 -1
            2769 3033 2771 -1
            2771 3033 3035 -1
            2771 3035 2773 -1
            2773 3035 3037 -1
            2773 3037 2523 -1
            2523 3037 2775 -1
            2775 3039 3041 -1
            2775 3041 2777 -1
            2777 3041 3043 -1
            2777 3043 2779 -1
            2779 3043 3045 -1
            2779 3045 2781 -1
            2781 3045 3047 -1
            2781 3047 2783 -1
            2783 3047 3049 -1
            2783 3049 2785 -1
            2785 3049 3051 -1
            2785 3051 2787 -1
            2787 3051 3053 -1
            2787 3053 2789 -1
            2789 3053 3055 -1
            2789 3055 2791 -1
            2791 3055 3057 -1
            2791 3057 2793 -1
            2793 3057 3059 -1
            2793 3059 2795 -1
            2795 3059 3061 -1
            2795 3061 2797 -1
            2797 3061 3063 -1
            2797 3063 2799 -1
            2799 3063 3065 -1
            2799 3065 2801 -1
            2801 3065 3067 -1
            2801 3067 2803 -1
            2803 3067 3069 -1
            2803 3069 2805 -1
            2805 3069 3071 -1
            2805 3071 2807 -1
            2807 3071 3073 -1
            2807 3073 2809 -1
            2809 3073 3075 -1
            2809 3075 2811 -1
            2811 3075 3077 -1
            2811 3077 2813 -1
            2813 3077 3079 -1
            2813 3079 2815 -1
            2815 3079 3081 -1
            2815 3081 2817 -1
            2817 3081 3083 -1
            2817 3083 2819 -1
            2819 3083 3085 -1
            2819 3085 3087 -1
            2819 3087 2821 -1
            2821 3087 3089 -1
            2821 3089 2823 -1
            2823 3089 3091 -1
            2823 3091 2825 -1
            2825 3091 3093 -1
            2825 3093 2827 -1
            2827 3093 3095 -1
            2827 3095 2829 -1
            2829 3095 3097 -1
            2829 3097 2831 -1
            2831 3097 3099 -1
            2831 3099 2833 -1
            2833 3099 3101 -1
            2833 3101 2835 -1
            2835 3101 3103 -1
            2835 3103 2837 -1
            2837 3103 3105 -1
            2837 3105 2839 -1
            2839 3105 3107 -1
            2839 3107 2841 -1
            2841 3107 3109 -1
            2841 3109 2843 -1
            2843 3109 3111 -1
            2843 3111 2845 -1
            2845 3111 3113 -1
            2845 3113 2847 -1
            2847 3113 3115 -1
            2847 3115 2849 -1
            2849 3115 3117 -1
            2849 3117 2851 -1
            2851 3117 3119 -1
            2851 3119 2853 -1
            2853 3119 3121 -1
            2853 3121 2855 -1
            2855 3121 3123 -1
            2855 3123 2857 -1
            2857 3123 3125 -1
            2857 3125 2859 -1
            2859 3125 3127 -1
            2859 3127 2861 -1
            2861 3127 3129 -1
            2861 3129 2863 -1
            2863 3129 3131 -1
            2863 3131 3133 -1
            2863 3133 2865 -1
            2865 3133 3135 -1
            2865 3135 2867 -1
            2867 3135 3137 -1
            2867 3137 2869 -1
            2869 3137 3139 -1
            2869 3139 2871 -1
            2871 3139 3141 -1
            2871 3141 2873 -1
            2873 3141 3143 -1
            2873 3143 2875 -1
            2875 3143 3145 -1
            2875 3145 2877 -1
            2877 3145 3147 -1
            2877 3147 2879 -1
            2879 3147 3149 -1
            2879 3149 2881 -1
            2881 3149 3151 -1
            2881 3151 2883 -1
            2883 3151 3153 -1
            2883 3153 2885 -1
            2885 3153 3155 -1
            2885 3155 2887 -1
            2887 3155 3157 -1
            2887 3157 2889 -1
            2889 3157 3159 -1
            2889 3159 2891 -1
            2891 3159 3161 -1
            2891 3161 2893 -1
            2893 3161 3163 -1
            2893 3163 2895 -1
            2895 3163 3165 -1
            2895 3165 2897 -1
            2897 3165 3167 -1
            2897 3167 2899 -1
            2899 3167 3169 -1
            2899 3169 2901 -1
            2901 3169 3171 -1
            2901 3171 2903 -1
            2903 3171 3173 -1
            2903 3173 2905 -1
            2905 3173 3175 -1
            2905 3175 2907 -1
            2907 3175 3177 -1
            2907 3177 3179 -1
            2907 3179 2909 -1
            2909 3179 3181 -1
            2909 3181 2911 -1
            2911 3181 3183 -1
            2911 3183 2913 -1
            2913 3183 3185 -1
            2913 3185 2915 -1
            2915 3185 3187 -1
            2915 3187 2917 -1
            2917 3187 3189 -1
            2917 3189 2919 -1
            2919 3189 3191 -1
            2919 3191 2921 -1
            2921 3191 3193 -1
            2921 3193 2923 -1
            2923 3193 3195 -1
            2923 3195 2925 -1
            2925 3195 3197 -1
            2925 3197 2927 -1
            2927 3197 3199 -1
            2927 3199 2929 -1
            2929 3199 3201 -1
            2929 3201 2931 -1
            2931 3201 3203 -1
            2931 3203 2933 -1
            2933 3203 3205 -1
            2933 3205 2935 -1
            2935 3205 3207 -1
            2935 3207 2937 -1
            2937 3207 3209 -1
            2937 3209 2939 -1
            2939 3209 3211 -1
            2939 3211 2941 -1
            2941 3211 3213 -1
            2941 3213 2943 -1
            2943 3213 3215 -1
            2943 3215 2945 -1
            2945 3215 3217 -1
            2945 3217 2947 -1
            2947 3217 3219 -1
            2947 3219 2949 -1
            2949 3219 3221 -1
            2949 3221 2951 -1
            2951 3221 3223 -1
            2951 3223 3225 -1
            2951 3225 2953 -1
            2953 3225 3227 -1
            2953 3227 2955 -1
            2955 3227 3229 -1
            2955 3229 2957 -1
            2957 3229 3231 -1
            2957 3231 2959 -1
            2959 3231 3233 -1
            2959 3233 2961 -1
            2961 3233 3235 -1
            2961 3235 2963 -1
            2963 3235 3237 -1
            2963 3237 2965 -1
            2965 3237 3239 -1
            2965 3239 2967 -1
            2967 3239 3241 -1
            2967 3241 2969 -1
            2969 3241 3243 -1
            2969 3243 2971 -1
            2971 3243 3245 -1
            2971 3245 2973 -1
            2973 3245 3247 -1
            2973 3247 2975 -1
            2975 3247 3249 -1
            2975 3249 2977 -1
            2977 3249 3251 -1
            2977 3251 2979 -1
            2979 3251 3253 -1
            2979 3253 2981 -1
            2981 3253 3255 -1
            2981 3255 2983 -1
            2983 3255 3257 -1
            2983 3257 2985 -1
            2985 3257 3259 -1
            2985 3259 2987 -1
            2987 3259 3261 -1
            2987 3261 2989 -1
            2989 3261 3263 -1
            2989 3263 2991 -1
            2991 3263 3265 -1
            2991 3265 2993 -1
            2993 3265 3267 -1
            2993 3267 2995 -1
            2995 3267 3269 -1
            2995 3269 3271 -1
            2995 3271 2997 -1
            2997 3271 3273 -1
            2997 3273 2999 -1
            2999 3273 3275 -1
            2999 3275 3001 -1
            3001 3275 3277 -1
            3001 3277 3003 -1
            3003 3277 3279 -1
            3003 3279 3005 -1
            3005 3279 3281 -1
            3005 3281 3007 -1
            3007 3281 3283 -1
            3007 3283 3009 -1
            3009 3283 3285 -1
            3009 3285 3011 -1
            3011 3285 3287 -1
            3011 3287 3013 -1
            3013 3287 3289 -1
            3013 3289 3015 -1
            3015 3289 3291 -1
            3015 3291 3017 -1
            3017 3291 3293 -1
            3017 3293 3019 -1
            3019 3293 3295 -1
            3019 3295 3021 -1
            3021 3295 3297 -1
            3021 3297 3023 -1
            3023 3297 3299 -1
            3023 3299 3025 -1
            3025 3299 3301 -1
            3025 3301 3027 -1
            3027 3301 3303 -1
            3027 3303 3029 -1
            3029 3303 3305 -1
            3029 3305 3031 -1
            3031 3305 3307 -1
            3031 3307 3033 -1
            3033 3307 3309 -1
            3033 3309 3035 -1
            3035 3309 3311 -1
            3035 3311 3037 -1
            3037 3311 3313 -1
            3037 3313 2775 -1
            2775 3313 3039 -1
            3039 3315 3317 -1
            3039 3317 3041 -1
            3041 3317 3319 -1
            3041 3319 3043 -1
            3043 3319 3321 -1
            3043 3321 3045 -1
            3045 3321 3323 -1
            3045 3323 3047 -1
            3047 3323 3325 -1
            3047 3325 3049 -1
            3049 3325 3327 -1
            3049 3327 3051 -1
            3051 3327 3329 -1
            3051 3329 3053 -1
            3053 3329 3331 -1
            3053 3331 3055 -1
            3055 3331 3333 -1
            3055 3333 3057 -1
            3057 3333 3335 -1
            3057 3335 3059 -1
            3059 3335 3337 -1
            3059 3337 3061 -1
            3061 3337 3339 -1
            3061 3339 3063 -1
            3063 3339 3341 -1
            3063 3341 3065 -1
            3065 3341 3343 -1
            3065 3343 3067 -1
            3067 3343 3345 -1
            3067 3345 3069 -1
            3069 3345 3347 -1
            3069 3347 3071 -1
            3071 3347 3349 -1
            3071 3349 3073 -1
            3073 3349 3351 -1
            3073 3351 3075 -1
            3075 3351 3353 -1
            3075 3353 3077 -1
            3077 3353 3355 -1
            3077 3355 3079 -1
            3079 3355 3357 -1
            3079 3357 3081 -1
            3081 3357 3359 -1
            3081 3359 3083 -1
            3083 3359 3361 -1
            3083 3361 3085 -1
            3085 3361 3363 -1
            3085 3363 3365 -1
            3085 3365 3087 -1
            3087 3365 3367 -1
            3087 3367 3089 -1
            3089 3367 3369 -1
            3089 3369 3091 -1
            3091 3369 3371 -1
            3091 3371 3093 -1
            3093 3371 3373 -1
            3093 3373 3095 -1
            3095 3373 3375 -1
            3095 3375 3097 -1
            3097 3375 3377 -1
            3097 3377 3099 -1
            3099 3377 3379 -1
            3099 3379 3101 -1
            3101 3379 3381 -1
            3101 3381 3103 -1
            3103 3381 3383 -1
            3103 3383 3105 -1
            3105 3383 3385 -1
            3105 3385 3107 -1
            3107 3385 3387 -1
            3107 3387 3109 -1
            3109 3387 3389 -1
            3109 3389 3111 -1
            3111 3389 3391 -1
            3111 3391 3113 -1
            3113 3391 3393 -1
            3113 3393 3115 -1
            3115 3393 3395 -1
            3115 3395 3117 -1
            3117 3395 3397 -1
            3117 3397 3119 -1
            3119 3397 3399 -1
            3119 3399 3121 -1
            3121 3399 3401 -1
            3121 3401 3123 -1
            3123 3401 3403 -1
            3123 3403 3125 -1
            3125 3403 3405 -1
            3125 3405 3127 -1
            3127 3405 3407 -1
            3127 3407 3129 -1
            3129 3407 3409 -1
            3129 3409 3131 -1
            3131 3409 3411 -1
            3131 3411 3413 -1
            3131 3413 3133 -1
            3133 3413 3415 -1
            3133 3415 3135 -1
            3135 3415 3417 -1
            3135 3417 3137 -1
            3137 3417 3419 -1
            3137 3419 3139 -1
            3139 3419 3421 -1
            3139 3421 3141 -1
            3141 3421 3423 -1
            3141 3423 3143 -1
            3143 3423 3425 -1
            3143 3425 3145 -1
            3145 3425 3427 -1
            3145 3427 3147 -1
            3147 3427 3429 -1
            3147 3429 3149 -1
            3149 3429 3431 -1
            3149 3431 3151 -1
            3151 3431 3433 -1
            3151 3433 3153 -1
            3153 3433 3435 -1
            3153 3435 3155 -1
            3155 3435 3437 -1
            3155 3437 3157 -1
            3157 3437 3439 -1
            3157 3439 3159 -1
            3159 3439 3441 -1
            3159 3441 3161 -1
            3161 3441 3443 -1
            3161 3443 3163 -1
            3163 3443 3445 -1
            3163 3445 3165 -1
            3165 3445 3447 -1
            3165 3447 3167 -1
            3167 3447 3449 -1
            3167 3449 3169 -1
            3169 3449 3451 -1
            3169 3451 3171 -1
            3171 3451 3453 -1
            3171 3453 3173 -1
            3173 3453 3455 -1
            3173 3455 3175 -1
            3175 3455 3457 -1
            3175 3457 3177 -1
            3177 3457 3459 -1
            3177 3459 3461 -1
            3177 3461 3179 -1
            3179 3461 3463 -1
            3179 3463 3181 -1
            3181 3463 3465 -1
            3181 3465 3183 -1
            3183 3465 3467 -1
            3183 3467 3185 -1
            3185 3467 3469 -1
            3185 3469 3187 -1
            3187 3469 3471 -1
            3187 3471 3189 -1
            3189 3471 3473 -1
            3189 3473 3191 -1
            3191 3473 3475 -1
            3191 3475 3193 -1
            3193 3475 3477 -1
            3193 3477 3195 -1
            3195 3477 3479 -1
            3195 3479 3197 -1
            3197 3479 3481 -1
            3197 3481 3199 -1
            3199 3481 3483 -1
            3199 3483 3201 -1
            3201 3483 3485 -1
            3201 3485 3203 -1
            3203 3485 3487 -1
            3203 3487 3205 -1
            3205 3487 3489 -1
            3205 3489 3207 -1
            3207 3489 3491 -1
            3207 3491 3209 -1
            3209 3491 3493 -1
            3209 3493 3211 -1
            3211 3493 3495 -1
            3211 3495 3213 -1
            3213 3495 3497 -1
            3213 3497 3215 -1
            3215 3497 3499 -1
            3215 3499 3217 -1
            3217 3499 3501 -1
            3217 3501 3219 -1
            3219 3501 3503 -1
            3219 3503 3221 -1
            3221 3503 3505 -1
            3221 3505 3223 -1
            3223 3505 3507 -1
            3223 3507 3509 -1
            3223 3509 3225 -1
            3225 3509 3511 -1
            3225 3511 3227 -1
            3227 3511 3513 -1
            3227 3513 3229 -1
            3229 3513 3515 -1
            3229 3515 3231 -1
            3231 3515 3517 -1
            3231 3517 3233 -1
            3233 3517 3519 -1
            3233 3519 3235 -1
            3235 3519 3521 -1
            3235 3521 3237 -1
            3237 3521 3523 -1
            3237 3523 3239 -1
            3239 3523 3525 -1
            3239 3525 3241 -1
            3241 3525 3527 -1
            3241 3527 3243 -1
            3243 3527 3529 -1
            3243 3529 3245 -1
            3245 3529 3531 -1
            3245 3531 3247 -1
            3247 3531 3533 -1
            3247 3533 3249 -1
            3249 3533 3535 -1
            3249 3535 3251 -1
            3251 3535 3537 -1
            3251 3537 3253 -1
            3253 3537 3539 -1
            3253 3539 3255 -1
            3255 3539 3541 -1
            3255 3541 3257 -1
            3257 3541 3543 -1
            3257 3543 3259 -1
            3259 3543 3545 -1
            3259 3545 3261 -1
            3261 3545 3547 -1
            3261 3547 3263 -1
            3263 3547 3549 -1
            3263 3549 3265 -1
            3265 3549 3551 -1
            3265 3551 3267 -1
            3267 3551 3553 -1
            3267 3553 3269 -1
            3269 3553 3555 -1
            3269 3555 3557 -1
            3269 3557 3271 -1
            3271 3557 3559 -1
            3271 3559 3273 -1
            3273 3559 3561 -1
            3273 3561 3275 -1
            3275 3561 3563 -1
            3275 3563 3277 -1
            3277 3563 3565 -1
            3277 3565 3279 -1
            3279 3565 3567 -1
            3279 3567 3281 -1
            3281 3567 3569 -1
            3281 3569 3283 -1
            3283 3569 3571 -1
            3283 3571 3285 -1
            3285 3571 3573 -1
            3285 3573 3287 -1
            3287 3573 3575 -1
            3287 3575 3289 -1
            3289 3575 3577 -1
            3289 3577 3291 -1
            3291 3577 3579 -1
            3291 3579 3293 -1
            3293 3579 3581 -1
            3293 3581 3295 -1
            3295 3581 3583 -1
            3295 3583 3297 -1
            3297 3583 3585 -1
            3297 3585 3299 -1
            3299 3585 3587 -1
            3299 3587 3301 -1
            3301 3587 3589 -1
            3301 3589 3303 -1
            3303 3589 3591 -1
            3303 3591 3305 -1
            3305 3591 3593 -1
            3305 3593 3307 -1
            3307 3593 3595 -1
            3307 3595 3309 -1
            3309 3595 3597 -1
            3309 3597 3311 -1
            3311 3597 3599 -1
            3311 3599 3313 -1
            3313 3599 3601 -1
            3313 3601 3039 -1
            3039 3601 3315 -1

            # Border faces: 288

            3314 3316 3317 -1
            3314 3317 3315 -1
            3600 3314 3315 -1
            3600 3315 3601 -1
            3316 3318 3319 -1
            3316 3319 3317 -1
            3318 3320 3321 -1
            3318 3321 3319 -1
            3320 3322 3323 -1
            3320 3323 3321 -1
            3322 3324 3325 -1
            3322 3325 3323 -1
            3324 3326 3327 -1
            3324 3327 3325 -1
            3326 3328 3329 -1
            3326 3329 3327 -1
            3328 3330 3331 -1
            3328 3331 3329 -1
            3330 3332 3333 -1
            3330 3333 3331 -1
            3332 3334 3335 -1
            3332 3335 3333 -1
            3334 3336 3337 -1
            3334 3337 3335 -1
            3336 3338 3339 -1
            3336 3339 3337 -1
            3338 3340 3341 -1
            3338 3341 3339 -1
            3340 3342 3343 -1
            3340 3343 3341 -1
            3342 3344 3345 -1
            3342 3345 3343 -1
            3344 3346 3347 -1
            3344 3347 3345 -1
            3346 3348 3349 -1
            3346 3349 3347 -1
            3348 3350 3351 -1
            3348 3351 3349 -1
            3350 3352 3353 -1
            3350 3353 3351 -1
            3352 3354 3355 -1
            3352 3355 3353 -1
            3354 3356 3357 -1
            3354 3357 3355 -1
            3356 3358 3359 -1
            3356 3359 3357 -1
            3358 3360 3361 -1
            3358 3361 3359 -1
            3360 3362 3363 -1
            3360 3363 3361 -1
            3362 3364 3365 -1
            3362 3365 3363 -1
            3364 3366 3367 -1
            3364 3367 3365 -1
            3366 3368 3369 -1
            3366 3369 3367 -1
            3368 3370 3371 -1
            3368 3371 3369 -1
            3370 3372 3373 -1
            3370 3373 3371 -1
            3372 3374 3375 -1
            3372 3375 3373 -1
            3374 3376 3377 -1
            3374 3377 3375 -1
            3376 3378 3379 -1
            3376 3379 3377 -1
            3378 3380 3381 -1
            3378 3381 3379 -1
            3380 3382 3383 -1
            3380 3383 3381 -1
            3382 3384 3385 -1
            3382 3385 3383 -1
            3384 3386 3387 -1
            3384 3387 3385 -1
            3386 3388 3389 -1
            3386 3389 3387 -1
            3388 3390 3391 -1
            3388 3391 3389 -1
            3390 3392 3393 -1
            3390 3393 3391 -1
            3392 3394 3395 -1
            3392 3395 3393 -1
            3394 3396 3397 -1
            3394 3397 3395 -1
            3396 3398 3399 -1
            3396 3399 3397 -1
            3398 3400 3401 -1
            3398 3401 3399 -1
            3400 3402 3403 -1
            3400 3403 3401 -1
            3402 3404 3405 -1
            3402 3405 3403 -1
            3404 3406 3407 -1
            3404 3407 3405 -1
            3406 3408 3409 -1
            3406 3409 3407 -1
            3408 3410 3411 -1
            3408 3411 3409 -1
            3410 3412 3413 -1
            3410 3413 3411 -1
            3412 3414 3415 -1
            3412 3415 3413 -1
            3414 3416 3417 -1
            3414 3417 3415 -1
            3416 3418 3419 -1
            3416 3419 3417 -1
            3418 3420 3421 -1
            3418 3421 3419 -1
            3420 3422 3423 -1
            3420 3423 3421 -1
            3422 3424 3425 -1
            3422 3425 3423 -1
            3424 3426 3427 -1
            3424 3427 3425 -1
            3426 3428 3429 -1
            3426 3429 3427 -1
            3428 3430 3431 -1
            3428 3431 3429 -1
            3430 3432 3433 -1
            3430 3433 3431 -1
            3432 3434 3435 -1
            3432 3435 3433 -1
            3434 3436 3437 -1
            3434 3437 3435 -1
            3436 3438 3439 -1
            3436 3439 3437 -1
            3438 3440 3441 -1
            3438 3441 3439 -1
            3440 3442 3443 -1
            3440 3443 3441 -1
            3442 3444 3445 -1
            3442 3445 3443 -1
            3444 3446 3447 -1
            3444 3447 3445 -1
            3446 3448 3449 -1
            3446 3449 3447 -1
            3448 3450 3451 -1
            3448 3451 3449 -1
            3450 3452 3453 -1
            3450 3453 3451 -1
            3452 3454 3455 -1
            3452 3455 3453 -1
            3454 3456 3457 -1
            3454 3457 3455 -1
            3456 3458 3459 -1
            3456 3459 3457 -1
            3458 3460 3461 -1
            3458 3461 3459 -1
            3460 3462 3463 -1
            3460 3463 3461 -1
            3462 3464 3465 -1
            3462 3465 3463 -1
            3464 3466 3467 -1
            3464 3467 3465 -1
            3466 3468 3469 -1
            3466 3469 3467 -1
            3468 3470 3471 -1
            3468 3471 3469 -1
            3470 3472 3473 -1
            3470 3473 3471 -1
            3472 3474 3475 -1
            3472 3475 3473 -1
            3474 3476 3477 -1
            3474 3477 3475 -1
            3476 3478 3479 -1
            3476 3479 3477 -1
            3478 3480 3481 -1
            3478 3481 3479 -1
            3480 3482 3483 -1
            3480 3483 3481 -1
            3482 3484 3485 -1
            3482 3485 3483 -1
            3484 3486 3487 -1
            3484 3487 3485 -1
            3486 3488 3489 -1
            3486 3489 3487 -1
            3488 3490 3491 -1
            3488 3491 3489 -1
            3490 3492 3493 -1
            3490 3493 3491 -1
            3492 3494 3495 -1
            3492 3495 3493 -1
            3494 3496 3497 -1
            3494 3497 3495 -1
            3496 3498 3499 -1
            3496 3499 3497 -1
            3498 3500 3501 -1
            3498 3501 3499 -1
            3500 3502 3503 -1
            3500 3503 3501 -1
            3502 3504 3505 -1
            3502 3505 3503 -1
            3504 3506 3507 -1
            3504 3507 3505 -1
            3506 3508 3509 -1
            3506 3509 3507 -1
            3508 3510 3511 -1
            3508 3511 3509 -1
            3510 3512 3513 -1
            3510 3513 3511 -1
            3512 3514 3515 -1
            3512 3515 3513 -1
            3514 3516 3517 -1
            3514 3517 3515 -1
            3516 3518 3519 -1
            3516 3519 3517 -1
            3518 3520 3521 -1
            3518 3521 3519 -1
            3520 3522 3523 -1
            3520 3523 3521 -1
            3522 3524 3525 -1
            3522 3525 3523 -1
            3524 3526 3527 -1
            3524 3527 3525 -1
            3526 3528 3529 -1
            3526 3529 3527 -1
            3528 3530 3531 -1
            3528 3531 3529 -1
            3530 3532 3533 -1
            3530 3533 3531 -1
            3532 3534 3535 -1
            3532 3535 3533 -1
            3534 3536 3537 -1
            3534 3537 3535 -1
            3536 3538 3539 -1
            3536 3539 3537 -1
            3538 3540 3541 -1
            3538 3541 3539 -1
            3540 3542 3543 -1
            3540 3543 3541 -1
            3542 3544 3545 -1
            3542 3545 3543 -1
            3544 3546 3547 -1
            3544 3547 3545 -1
            3546 3548 3549 -1
            3546 3549 3547 -1
            3548 3550 3551 -1
            3548 3551 3549 -1
            3550 3552 3553 -1
            3550 3553 3551 -1
            3552 3554 3555 -1
            3552 3555 3553 -1
            3554 3556 3557 -1
            3554 3557 3555 -1
            3556 3558 3559 -1
            3556 3559 3557 -1
            3558 3560 3561 -1
            3558 3561 3559 -1
            3560 3562 3563 -1
            3560 3563 3561 -1
            3562 3564 3565 -1
            3562 3565 3563 -1
            3564 3566 3567 -1
            3564 3567 3565 -1
            3566 3568 3569 -1
            3566 3569 3567 -1
            3568 3570 3571 -1
            3568 3571 3569 -1
            3570 3572 3573 -1
            3570 3573 3571 -1
            3572 3574 3575 -1
            3572 3575 3573 -1
            3574 3576 3577 -1
            3574 3577 3575 -1
            3576 3578 3579 -1
            3576 3579 3577 -1
            3578 3580 3581 -1
            3578 3581 3579 -1
            3580 3582 3583 -1
            3580 3583 3581 -1
            3582 3584 3585 -1
            3582 3585 3583 -1
            3584 3586 3587 -1
            3584 3587 3585 -1
            3586 3588 3589 -1
            3586 3589 3587 -1
            3588 3590 3591 -1
            3588 3591 3589 -1
            3590 3592 3593 -1
            3590 3593 3591 -1
            3592 3594 3595 -1
            3592 3595 3593 -1
            3594 3596 3597 -1
            3594 3597 3595 -1
            3596 3598 3599 -1
            3596 3599 3597 -1
            3598 3600 3601 -1
            3598 3601 3599 -1
        ]
        colorIndex []
        color Color {
            color [
                # Mesh vertex colours: 3602 items
                1.000000 1.000000 1.000000 
                1.000000 1.000000 1.000000 
                0.999775 0.999115 0.998264 
                0.999775 0.999115 0.998264 
                0.999775 0.999115 0.998264 
                0.999775 0.999115 0.998264 
                0.999775 0.999115 0.998264 
                0.999775 0.999115 0.998264 
                0.999775 0.999115 0.998264 
                0.999775 0.999115 0.998264 
                0.999775 0.999115 0.998264 
                0.999775 0.999115 0.998264 
                0.999775 0.999115 0.998264 
                0.999775 0.999115 0.998264 
                0.999101 0.996460 0.993056 
                0.999101 0.996460 0.993056 
                0.999101 0.996460 0.993056 
                0.999101 0.996460 0.993056 
                0.999101 0.996460 0.993056 
                0.999101 0.996460 0.993056 
                0.999101 0.996460 0.993056 
                0.999101 0.996460 0.993056 
                0.999101 0.996460 0.993056 
                0.999101 0.996460 0.993056 
                0.999101 0.996460 0.993056 
                0.999101 0.996460 0.993056 
                0.999101 0.996460 0.993056 
                0.999101 0.996460 0.993056 
                0.999101 0.996460 0.993056 
                0.999101 0.996460 0.993056 
                0.999101 0.996460 0.993056 
                0.999101 0.996460 0.993056 
                0.999101 0.996460 0.993056 
                0.999101 0.996460 0.993056 
                0.999101 0.996460 0.993056 
                0.999101 0.996460 0.993056 
                0.999101 0.996460 0.993056 
                0.999101 0.996460 0.993056 
                0.997978 0.992034 0.984375 
                0.997978 0.992034 0.984375 
                0.997978 0.992034 0.984375 
                0.997978 0.992034 0.984375 
                0.997978 0.992034 0.984375 
                0.997978 0.992034 0.984375 
                0.997978 0.992034 0.984375 
                0.997978 0.992034 0.984375 
                0.997978 0.992034 0.984375 
                0.997978 0.992034 0.984375 
                0.997978 0.992034 0.984375 
                0.997978 0.992034 0.984375 
                0.997978 0.992034 0.984375 
                0.997978 0.992034 0.984375 
                0.997978 0.992034 0.984375 
                0.997978 0.992034 0.984375 
                0.997978 0.992034 0.984375 
                0.997978 0.992034 0.984375 
                0.997978 0.992034 0.984375 
                0.997978 0.992034 0.984375 
                0.997978 0.992034 0.984375 
                0.997978 0.992034 0.984375 
                0.997978 0.992034 0.984375 
                0.997978 0.992034 0.984375 
                0.997978 0.992034 0.984375 
                0.997978 0.992034 0.984375 
                0.997978 0.992034 0.984375 
                0.997978 0.992034 0.984375 
                0.997978 0.992034 0.984375 
                0.997978 0.992034 0.984375 
                0.997978 0.992034 0.984375 
                0.997978 0.992034 0.984375 
                0.997978 0.992034 0.984375 
                0.997978 0.992034 0.984375 
                0.997978 0.992034 0.984375 
                0.997978 0.992034 0.984375 
                0.996406 0.985839 0.972222 
                0.996406 0.985839 0.972222 
                0.996406 0.985839 0.972222 
                0.996406 0.985839 0.972222 
                0.996406 0.985839 0.972222 
                0.996406 0.985839 0.972222 
                0.996406 0.985839 0.972222 
                0.996406 0.985839 0.972222 
                0.996406 0.985839 0.972222 
                0.996406 0.985839 0.972222 
                0.996406 0.985839 0.972222 
                0.996406 0.985839 0.972222 
                0.996406 0.985839 0.972222 
                0.996406 0.985839 0.972222 
                0.996406 0.985839 0.972222 
                0.996406 0.985839 0.972222 
                0.996406 0.985839 0.972222 
                0.996406 0.985839 0.972222 
                0.996406 0.985839 0.972222 
                0.996406 0.985839 0.972222 
                0.996406 0.985839 0.972222 
                0.996406 0.985839 0.972222 
                0.996406 0.985839 0.972222 
                0.996406 0.985839 0.972222 
                0.996406 0.985839 0.972222 
                0.996406 0.985839 0.972222 
                0.996406 0.985839 0.972222 
                0.996406 0.985839 0.972222 
                0.996406 0.985839 0.972222 
                0.996406 0.985839 0.972222 
                0.996406 0.985839 0.972222 
                0.996406 0.985839 0.972222 
                0.996406 0.985839 0.972222 
                0.996406 0.985839 0.972222 
                0.996406 0.985839 0.972222 
                0.996406 0.985839 0.972222 
                0.996406 0.985839 0.972222 
                0.996406 0.985839 0.972222 
                0.996406 0.985839 0.972222 
                0.996406 0.985839 0.972222 
                0.996406 0.985839 0.972222 
                0.996406 0.985839 0.972222 
                0.996406 0.985839 0.972222 
                0.996406 0.985839 0.972222 
                0.996406 0.985839 0.972222 
                0.996406 0.985839 0.972222 
                0.996406 0.985839 0.972222 
                0.996406 0.985839 0.972222 
                0.994384 0.977873 0.956597 
                0.994384 0.977873 0.956597 
                0.994384 0.977873 0.956597 
                0.994384 0.977873 0.956597 
                0.994384 0.977873 0.956597 
                0.994384 0.977873 0.956597 
                0.994384 0.977873 0.956597 
                0.994384 0.977873 0.956597 
                0.994384 0.977873 0.956597 
                0.994384 0.977873 0.956597 
                0.994384 0.977873 0.956597 
                0.994384 0.977873 0.956597 
                0.994384 0.977873 0.956597 
                0.994384 0.977873 0.956597 
                0.994384 0.977873 0.956597 
                0.994384 0.977873 0.956597 
                0.994384 0.977873 0.956597 
                0.994384 0.977873 0.956597 
                0.994384 0.977873 0.956597 
                0.994384 0.977873 0.956597 
                0.994384 0.977873 0.956597 
                0.994384 0.977873 0.956597 
                0.994384 0.977873 0.956597 
                0.994384 0.977873 0.956597 
                0.994384 0.977873 0.956597 
                0.994384 0.977873 0.956597 
                0.994384 0.977873 0.956597 
                0.994384 0.977873 0.956597 
                0.994384 0.977873 0.956597 
                0.994384 0.977873 0.956597 
                0.994384 0.977873 0.956597 
                0.994384 0.977873 0.956597 
                0.994384 0.977873 0.956597 
                0.994384 0.977873 0.956597 
                0.994384 0.977873 0.956597 
                0.994384 0.977873 0.956597 
                0.994384 0.977873 0.956597 
                0.994384 0.977873 0.956597 
                0.994384 0.977873 0.956597 
                0.994384 0.977873 0.956597 
                0.994384 0.977873 0.956597 
                0.994384 0.977873 0.956597 
                0.994384 0.977873 0.956597 
                0.994384 0.977873 0.956597 
                0.994384 0.977873 0.956597 
                0.994384 0.977873 0.956597 
                0.994384 0.977873 0.956597 
                0.994384 0.977873 0.956597 
                0.994384 0.977873 0.956597 
                0.994384 0.977873 0.956597 
                0.994384 0.977873 0.956597 
                0.994384 0.977873 0.956597 
                0.994384 0.977873 0.956597 
                0.994384 0.977873 0.956597 
                0.994384 0.977873 0.956597 
                0.994384 0.977873 0.956597 
                0.994384 0.977873 0.956597 
                0.994384 0.977873 0.956597 
                0.994384 0.977873 0.956597 
                0.994384 0.977873 0.956597 
                0.991912 0.968137 0.937500 
                0.991912 0.968137 0.937500 
                0.991912 0.968137 0.937500 
                0.991912 0.968137 0.937500 
                0.991912 0.968137 0.937500 
                0.991912 0.968137 0.937500 
                0.991912 0.968137 0.937500 
                0.991912 0.968137 0.937500 
                0.991912 0.968137 0.937500 
                0.991912 0.968137 0.937500 
                0.991912 0.968137 0.937500 
                0.991912 0.968137 0.937500 
                0.991912 0.968137 0.937500 
                0.991912 0.968137 0.937500 
                0.991912 0.968137 0.937500 
                0.991912 0.968137 0.937500 
                0.991912 0.968137 0.937500 
                0.991912 0.968137 0.937500 
                0.991912 0.968137 0.937500 
                0.991912 0.968137 0.937500 
                0.991912 0.968137 0.937500 
                0.991912 0.968137 0.937500 
                0.991912 0.968137 0.937500 
                0.991912 0.968137 0.937500 
                0.991912 0.968137 0.937500 
                0.991912 0.968137 0.937500 
                0.991912 0.968137 0.937500 
                0.991912 0.968137 0.937500 
                0.991912 0.968137 0.937500 
                0.991912 0.968137 0.937500 
                0.991912 0.968137 0.937500 
                0.991912 0.968137 0.937500 
                0.991912 0.968137 0.937500 
                0.991912 0.968137 0.937500 
                0.991912 0.968137 0.937500 
                0.991912 0.968137 0.937500 
                0.991912 0.968137 0.937500 
                0.991912 0.968137 0.937500 
                0.991912 0.968137 0.937500 
                0.991912 0.968137 0.937500 
                0.991912 0.968137 0.937500 
                0.991912 0.968137 0.937500 
                0.991912 0.968137 0.937500 
                0.991912 0.968137 0.937500 
                0.991912 0.968137 0.937500 
                0.991912 0.968137 0.937500 
                0.991912 0.968137 0.937500 
                0.991912 0.968137 0.937500 
                0.991912 0.968137 0.937500 
                0.991912 0.968137 0.937500 
                0.991912 0.968137 0.937500 
                0.991912 0.968137 0.937500 
                0.991912 0.968137 0.937500 
                0.991912 0.968137 0.937500 
                0.991912 0.968137 0.937500 
                0.991912 0.968137 0.937500 
                0.991912 0.968137 0.937500 
                0.991912 0.968137 0.937500 
                0.991912 0.968137 0.937500 
                0.991912 0.968137 0.937500 
                0.991912 0.968137 0.937500 
                0.991912 0.968137 0.937500 
                0.991912 0.968137 0.937500 
                0.991912 0.968137 0.937500 
                0.991912 0.968137 0.937500 
                0.991912 0.968137 0.937500 
                0.991912 0.968137 0.937500 
                0.991912 0.968137 0.937500 
                0.991912 0.968137 0.937500 
                0.991912 0.968137 0.937500 
                0.991912 0.968137 0.937500 
                0.991912 0.968137 0.937500 
                0.988992 0.956632 0.914931 
                0.988992 0.956632 0.914931 
                0.988992 0.956632 0.914931 
                0.988992 0.956632 0.914931 
                0.988992 0.956632 0.914931 
                0.988992 0.956632 0.914931 
                0.988992 0.956632 0.914931 
                0.988992 0.956632 0.914931 
                0.988992 0.956632 0.914931 
                0.988992 0.956632 0.914931 
                0.988992 0.956632 0.914931 
                0.988992 0.956632 0.914931 
                0.988992 0.956632 0.914931 
                0.988992 0.956632 0.914931 
                0.988992 0.956632 0.914931 
                0.988992 0.956632 0.914931 
                0.988992 0.956632 0.914931 
                0.988992 0.956632 0.914931 
                0.988992 0.956632 0.914931 
                0.988992 0.956632 0.914931 
                0.988992 0.956632 0.914931 
                0.988992 0.956632 0.914931 
                0.988992 0.956632 0.914931 
                0.988992 0.956632 0.914931 
                0.988992 0.956632 0.914931 
                0.988992 0.956632 0.914931 
                0.988992 0.956632 0.914931 
                0.988992 0.956632 0.914931 
                0.988992 0.956632 0.914931 
                0.988992 0.956632 0.914931 
                0.988992 0.956632 0.914931 
                0.988992 0.956632 0.914931 
                0.988992 0.956632 0.914931 
                0.988992 0.956632 0.914931 
                0.988992 0.956632 0.914931 
                0.988992 0.956632 0.914931 
                0.988992 0.956632 0.914931 
                0.988992 0.956632 0.914931 
                0.988992 0.956632 0.914931 
                0.988992 0.956632 0.914931 
                0.988992 0.956632 0.914931 
                0.988992 0.956632 0.914931 
                0.988992 0.956632 0.914931 
                0.988992 0.956632 0.914931 
                0.988992 0.956632 0.914931 
                0.988992 0.956632 0.914931 
                0.988992 0.956632 0.914931 
                0.988992 0.956632 0.914931 
                0.988992 0.956632 0.914931 
                0.988992 0.956632 0.914931 
                0.988992 0.956632 0.914931 
                0.988992 0.956632 0.914931 
                0.988992 0.956632 0.914931 
                0.988992 0.956632 0.914931 
                0.988992 0.956632 0.914931 
                0.988992 0.956632 0.914931 
                0.988992 0.956632 0.914931 
                0.988992 0.956632 0.914931 
                0.988992 0.956632 0.914931 
                0.988992 0.956632 0.914931 
                0.988992 0.956632 0.914931 
                0.988992 0.956632 0.914931 
                0.988992 0.956632 0.914931 
                0.988992 0.956632 0.914931 
                0.988992 0.956632 0.914931 
                0.988992 0.956632 0.914931 
                0.988992 0.956632 0.914931 
                0.988992 0.956632 0.914931 
                0.988992 0.956632 0.914931 
                0.988992 0.956632 0.914931 
                0.988992 0.956632 0.914931 
                0.988992 0.956632 0.914931 
                0.988992 0.956632 0.914931 
                0.988992 0.956632 0.914931 
                0.988992 0.956632 0.914931 
                0.988992 0.956632 0.914931 
                0.988992 0.956632 0.914931 
                0.988992 0.956632 0.914931 
                0.988992 0.956632 0.914931 
                0.988992 0.956632 0.914931 
                0.988992 0.956632 0.914931 
                0.988992 0.956632 0.914931 
                0.988992 0.956632 0.914931 
                0.988992 0.956632 0.914931 
                0.985622 0.943356 0.888889 
                0.985622 0.943356 0.888889 
                0.985622 0.943356 0.888889 
                0.985622 0.943356 0.888889 
                0.985622 0.943356 0.888889 
                0.985622 0.943356 0.888889 
                0.985622 0.943356 0.888889 
                0.985622 0.943356 0.888889 
                0.985622 0.943356 0.888889 
                0.985622 0.943356 0.888889 
                0.985622 0.943356 0.888889 
                0.985622 0.943356 0.888889 
                0.985622 0.943356 0.888889 
                0.985622 0.943356 0.888889 
                0.985622 0.943356 0.888889 
                0.985622 0.943356 0.888889 
                0.985622 0.943356 0.888889 
                0.985622 0.943356 0.888889 
                0.985622 0.943356 0.888889 
                0.985622 0.943356 0.888889 
                0.985622 0.943356 0.888889 
                0.985622 0.943356 0.888889 
                0.985622 0.943356 0.888889 
                0.985622 0.943356 0.888889 
                0.985622 0.943356 0.888889 
                0.985622 0.943356 0.888889 
                0.985622 0.943356 0.888889 
                0.985622 0.943356 0.888889 
                0.985622 0.943356 0.888889 
                0.985622 0.943356 0.888889 
                0.985622 0.943356 0.888889 
                0.985622 0.943356 0.888889 
                0.985622 0.943356 0.888889 
                0.985622 0.943356 0.888889 
                0.985622 0.943356 0.888889 
                0.985622 0.943356 0.888889 
                0.985622 0.943356 0.888889 
                0.985622 0.943356 0.888889 
                0.985622 0.943356 0.888889 
                0.985622 0.943356 0.888889 
                0.985622 0.943356 0.888889 
                0.985622 0.943356 0.888889 
                0.985622 0.943356 0.888889 
                0.985622 0.943356 0.888889 
                0.985622 0.943356 0.888889 
                0.985622 0.943356 0.888889 
                0.985622 0.943356 0.888889 
                0.985622 0.943356 0.888889 
                0.985622 0.943356 0.888889 
                0.985622 0.943356 0.888889 
                0.985622 0.943356 0.888889 
                0.985622 0.943356 0.888889 
                0.985622 0.943356 0.888889 
                0.985622 0.943356 0.888889 
                0.985622 0.943356 0.888889 
                0.985622 0.943356 0.888889 
                0.985622 0.943356 0.888889 
                0.985622 0.943356 0.888889 
                0.985622 0.943356 0.888889 
                0.985622 0.943356 0.888889 
                0.985622 0.943356 0.888889 
                0.985622 0.943356 0.888889 
                0.985622 0.943356 0.888889 
                0.985622 0.943356 0.888889 
                0.985622 0.943356 0.888889 
                0.985622 0.943356 0.888889 
                0.985622 0.943356 0.888889 
                0.985622 0.943356 0.888889 
                0.985622 0.943356 0.888889 
                0.985622 0.943356 0.888889 
                0.985622 0.943356 0.888889 
                0.985622 0.943356 0.888889 
                0.985622 0.943356 0.888889 
                0.985622 0.943356 0.888889 
                0.985622 0.943356 0.888889 
                0.985622 0.943356 0.888889 
                0.985622 0.943356 0.888889 
                0.985622 0.943356 0.888889 
                0.985622 0.943356 0.888889 
                0.985622 0.943356 0.888889 
                0.985622 0.943356 0.888889 
                0.985622 0.943356 0.888889 
                0.985622 0.943356 0.888889 
                0.985622 0.943356 0.888889 
                0.985622 0.943356 0.888889 
                0.985622 0.943356 0.888889 
                0.985622 0.943356 0.888889 
                0.985622 0.943356 0.888889 
                0.985622 0.943356 0.888889 
                0.985622 0.943356 0.888889 
                0.985622 0.943356 0.888889 
                0.985622 0.943356 0.888889 
                0.985622 0.943356 0.888889 
                0.985622 0.943356 0.888889 
                0.985622 0.943356 0.888889 
                0.985622 0.943356 0.888889 
                0.981803 0.928309 0.859375 
                0.981803 0.928309 0.859375 
                0.981803 0.928309 0.859375 
                0.981803 0.928309 0.859375 
                0.981803 0.928309 0.859375 
                0.981803 0.928309 0.859375 
                0.981803 0.928309 0.859375 
                0.981803 0.928309 0.859375 
                0.981803 0.928309 0.859375 
                0.981803 0.928309 0.859375 
                0.981803 0.928309 0.859375 
                0.981803 0.928309 0.859375 
                0.981803 0.928309 0.859375 
                0.981803 0.928309 0.859375 
                0.981803 0.928309 0.859375 
                0.981803 0.928309 0.859375 
                0.981803 0.928309 0.859375 
                0.981803 0.928309 0.859375 
                0.981803 0.928309 0.859375 
                0.981803 0.928309 0.859375 
                0.981803 0.928309 0.859375 
                0.981803 0.928309 0.859375 
                0.981803 0.928309 0.859375 
                0.981803 0.928309 0.859375 
                0.981803 0.928309 0.859375 
                0.981803 0.928309 0.859375 
                0.981803 0.928309 0.859375 
                0.981803 0.928309 0.859375 
                0.981803 0.928309 0.859375 
                0.981803 0.928309 0.859375 
                0.981803 0.928309 0.859375 
                0.981803 0.928309 0.859375 
                0.981803 0.928309 0.859375 
                0.981803 0.928309 0.859375 
                0.981803 0.928309 0.859375 
                0.981803 0.928309 0.859375 
                0.981803 0.928309 0.859375 
                0.981803 0.928309 0.859375 
                0.981803 0.928309 0.859375 
                0.981803 0.928309 0.859375 
                0.981803 0.928309 0.859375 
                0.981803 0.928309 0.859375 
                0.981803 0.928309 0.859375 
                0.981803 0.928309 0.859375 
                0.981803 0.928309 0.859375 
                0.981803 0.928309 0.859375 
                0.981803 0.928309 0.859375 
                0.981803 0.928309 0.859375 
                0.981803 0.928309 0.859375 
                0.981803 0.928309 0.859375 
                0.981803 0.928309 0.859375 
                0.981803 0.928309 0.859375 
                0.981803 0.928309 0.859375 
                0.981803 0.928309 0.859375 
                0.981803 0.928309 0.859375 
                0.981803 0.928309 0.859375 
                0.981803 0.928309 0.859375 
                0.981803 0.928309 0.859375 
                0.981803 0.928309 0.859375 
                0.981803 0.928309 0.859375 
                0.981803 0.928309 0.859375 
                0.981803 0.928309 0.859375 
                0.981803 0.928309 0.859375 
                0.981803 0.928309 0.859375 
                0.981803 0.928309 0.859375 
                0.981803 0.928309 0.859375 
                0.981803 0.928309 0.859375 
                0.981803 0.928309 0.859375 
                0.981803 0.928309 0.859375 
                0.981803 0.928309 0.859375 
                0.981803 0.928309 0.859375 
                0.981803 0.928309 0.859375 
                0.981803 0.928309 0.859375 
                0.981803 0.928309 0.859375 
                0.981803 0.928309 0.859375 
                0.981803 0.928309 0.859375 
                0.981803 0.928309 0.859375 
                0.981803 0.928309 0.859375 
                0.981803 0.928309 0.859375 
                0.981803 0.928309 0.859375 
                0.981803 0.928309 0.859375 
                0.981803 0.928309 0.859375 
                0.981803 0.928309 0.859375 
                0.981803 0.928309 0.859375 
                0.981803 0.928309 0.859375 
                0.981803 0.928309 0.859375 
                0.981803 0.928309 0.859375 
                0.981803 0.928309 0.859375 
                0.981803 0.928309 0.859375 
                0.981803 0.928309 0.859375 
                0.981803 0.928309 0.859375 
                0.981803 0.928309 0.859375 
                0.981803 0.928309 0.859375 
                0.981803 0.928309 0.859375 
                0.981803 0.928309 0.859375 
                0.981803 0.928309 0.859375 
                0.981803 0.928309 0.859375 
                0.981803 0.928309 0.859375 
                0.981803 0.928309 0.859375 
                0.981803 0.928309 0.859375 
                0.981803 0.928309 0.859375 
                0.981803 0.928309 0.859375 
                0.981803 0.928309 0.859375 
                0.981803 0.928309 0.859375 
                0.981803 0.928309 0.859375 
                0.981803 0.928309 0.859375 
                0.981803 0.928309 0.859375 
                0.981803 0.928309 0.859375 
                0.977535 0.911493 0.826389 
                0.977535 0.911493 0.826389 
                0.977535 0.911493 0.826389 
                0.977535 0.911493 0.826389 
                0.977535 0.911493 0.826389 
                0.977535 0.911493 0.826389 
                0.977535 0.911493 0.826389 
                0.977535 0.911493 0.826389 
                0.977535 0.911493 0.826389
[truncated: 1,733,320 more chars]
