# Supplementary material for: Volumetric finite-element modelling of biological growth
Source: Open Biol. 2019 May 29;9(5):190057. doi: 10.1098/rsob.190057 (PMC6544983; doi:10.1098/rsob.190057)
Supplement: Movies and VRML files illustrating Figure 7 (b,c). [file rsob190057supp3.zip › Fig7graphics/00-Fig7graphics-readme.txt]

disc-iso-incquad-movie.mov
Movie of Figure 7b.

disc-iso-decquad-movie.mov
Movie of Figure 7c.

disc-iso-growth.wrl
VRML file showing the initial (left) and final (right) states of Figure 7b (top) and 7c (bottom).

For software to view the VRML file, see the beginning of the Appendix.
