# Supplementary material for: Volumetric finite-element modelling of biological growth
Source: Open Biol. 2019 May 29;9(5):190057. doi: 10.1098/rsob.190057 (PMC6544983; doi:10.1098/rsob.190057)
Supplement: Movies and VRML files illustrating Figure 13 (d). [file rsob190057supp4.zip]

Archive with 14 entries (11 files):
- Fig13graphics/
- Fig13graphics/sphere-twoequators.wrl
- __MACOSX/
- __MACOSX/Fig13graphics/
- __MACOSX/Fig13graphics/._sphere-twoequators.wrl
- Fig13graphics/00-Fig13graphics-readme.txt
- __MACOSX/Fig13graphics/._00-Fig13graphics-readme.txt
- Fig13graphics/.DS_Store
- __MACOSX/Fig13graphics/._.DS_Store
- Fig13graphics/sphere-perp-twoequators-full-movie.mov
- __MACOSX/Fig13graphics/._sphere-perp-twoequators-full-movie.mov
- Fig13graphics/sphere-par-twoequators-full-movie.mov
- __MACOSX/Fig13graphics/._sphere-par-twoequators-full-movie.mov
- __MACOSX/._Fig13graphics
