# Supplementary material for: Volumetric finite-element modelling of biological growth
Source: Open Biol. 2019 May 29;9(5):190057. doi: 10.1098/rsob.190057 (PMC6544983; doi:10.1098/rsob.190057)
Supplement: Movies and VRML files illustrating Figure 13 (d). [file rsob190057supp4.zip › Fig13graphics/sphere-twoequators.wrl]

#VRML V2.0 utf8

# Generated by GFtbox at 19-Feb-2019 22:38:06


NavigationInfo {
  avatarSize    [ 0.15, 1.53, 0.75 ]
  headlight TRUE
  speed 0.5
  type [ "EXAMINE" "ANY" ]
}

Background {
    skyColor [ 0.15 0.3 0.36 ]
}

Transform {
    scale 8 8 8
    children [
            
Viewpoint {
  fieldOfView 0.174533
  position 15.7607 -9.09943 15.2707
  orientation 0.590662 0.341019 0.731317 1.33657
  description "Default"
  jump TRUE
}

Viewpoint {
  fieldOfView 0.174533
  position 0 0 23.7569
  orientation 0 1 0 0
  description "From top"
  jump TRUE
}

Viewpoint {
  fieldOfView 0.174533
  position 23.7569 0 0
  orientation 0.57735 0.57735 0.57735 2.0944
  description "From front"
  jump TRUE
}

Viewpoint {
  fieldOfView 0.174533
  position 0 23.7569 0
  orientation 0 0.707107 0.707107 3.14159
  description "From right"
  jump TRUE
}

Viewpoint {
  fieldOfView 0.174533
  position 0 0 -23.7569
  orientation 0 1 0 3.14159
  description "From bottom"
  jump TRUE
}

Viewpoint {
  fieldOfView 0.174533
  position -23.7569 0 0
  orientation 0.57735 -0.57735 -0.57735 2.0944
  description "From back"
  jump TRUE
}

Viewpoint {
  fieldOfView 0.174533
  position 0 -23.7569 0
  orientation 1 0 0 1.5708
  description "From left"
  jump TRUE
}
    ]
}

Transform {
    translation -9 0 5
    children [
            
# Initial state, sphere with two diametrical planes of +ORG, full view

Shape {
    appearance Appearance {
        material Material {
            diffuseColor 1 1 1
        }
    }
    geometry IndexedFaceSet {
        solid TRUE
        convex FALSE
        creaseAngle 1  # radians
        colorPerVertex TRUE
        coord Coordinate {
            point [
                # Mesh vertexes: 258 items

                1.000000 0.000000 0.000000 
                0.983983 0.178263 0.000000 
                0.983983 0.000000 0.178263 
                0.929961 0.367659 0.000000 
                0.954867 0.210034 0.210034 
                0.929961 0.000000 0.367659 
                0.836090 0.548592 0.000000 
                0.877665 0.418816 0.233018 
                0.877665 0.233018 0.418816 
                0.836090 0.000000 0.548592 
                0.707107 0.707107 0.000000 
                0.758320 0.604287 0.244515 
                0.773419 0.448232 0.448232 
                0.758320 0.244515 0.604287 
                0.707107 0.000000 0.707107 
                0.548592 0.836090 0.000000 
                0.604287 0.758320 0.244515 
                0.628828 0.628828 0.457330 
                0.628828 0.457330 0.628828 
                0.604287 0.244515 0.758320 
                0.548592 0.000000 0.836090 
                0.367659 0.929961 0.000000 
                0.418816 0.877665 0.233018 
                0.448232 0.773419 0.448232 
                0.457330 0.628828 0.628828 
                0.448232 0.448232 0.773419 
                0.418816 0.233018 0.877665 
                0.367659 0.000000 0.929961 
                0.178263 0.983983 0.000000 
                0.210034 0.954867 0.210034 
                0.233018 0.877665 0.418816 
                0.244515 0.758320 0.604287 
                0.244515 0.604287 0.758320 
                0.233018 0.418816 0.877665 
                0.210034 0.210034 0.954867 
                0.178263 0.000000 0.983983 
                0.000000 1.000000 0.000000 
                0.000000 0.983983 0.178263 
                0.000000 0.929961 0.367659 
                0.000000 0.836090 0.548592 
                0.000000 0.707107 0.707107 
                0.000000 0.548592 0.836090 
                0.000000 0.367659 0.929961 
                0.000000 0.178263 0.983983 
                0.000000 0.000000 1.000000 
                -0.178263 0.983983 0.000000 
                -0.367659 0.929961 0.000000 
                -0.210034 0.954867 0.210034 
                -0.548592 0.836090 0.000000 
                -0.418816 0.877665 0.233018 
                -0.233018 0.877665 0.418816 
                -0.707107 0.707107 0.000000 
                -0.604287 0.758320 0.244515 
                -0.448232 0.773419 0.448232 
                -0.244515 0.758320 0.604287 
                -0.836090 0.548592 0.000000 
                -0.758320 0.604287 0.244515 
                -0.628828 0.628828 0.457330 
                -0.457330 0.628828 0.628828 
                -0.244515 0.604287 0.758320 
                -0.929961 0.367659 0.000000 
                -0.877665 0.418816 0.233018 
                -0.773419 0.448232 0.448232 
                -0.628828 0.457330 0.628828 
                -0.448232 0.448232 0.773419 
                -0.233018 0.418816 0.877665 
                -0.983983 0.178263 0.000000 
                -0.954867 0.210034 0.210034 
                -0.877665 0.233018 0.418816 
                -0.758320 0.244515 0.604287 
                -0.604287 0.244515 0.758320 
                -0.418816 0.233018 0.877665 
                -0.210034 0.210034 0.954867 
                -1.000000 0.000000 0.000000 
                -0.983983 0.000000 0.178263 
                -0.929961 0.000000 0.367659 
                -0.836090 0.000000 0.548592 
                -0.707107 0.000000 0.707107 
                -0.548592 0.000000 0.836090 
                -0.367659 0.000000 0.929961 
                -0.178263 0.000000 0.983983 
                -0.983983 -0.178263 0.000000 
                -0.929961 -0.367659 0.000000 
                -0.954867 -0.210034 0.210034 
                -0.836090 -0.548592 0.000000 
                -0.877665 -0.418816 0.233018 
                -0.877665 -0.233018 0.418816 
                -0.707107 -0.707107 0.000000 
                -0.758320 -0.604287 0.244515 
                -0.773419 -0.448232 0.448232 
                -0.758320 -0.244515 0.604287 
                -0.548592 -0.836090 0.000000 
                -0.604287 -0.758320 0.244515 
                -0.628828 -0.628828 0.457330 
                -0.628828 -0.457330 0.628828 
                -0.604287 -0.244515 0.758320 
                -0.367659 -0.929961 0.000000 
                -0.418816 -0.877665 0.233018 
                -0.448232 -0.773419 0.448232 
                -0.457330 -0.628828 0.628828 
                -0.448232 -0.448232 0.773419 
                -0.418816 -0.233018 0.877665 
                -0.178263 -0.983983 0.000000 
                -0.210034 -0.954867 0.210034 
                -0.233018 -0.877665 0.418816 
                -0.244515 -0.758320 0.604287 
                -0.244515 -0.604287 0.758320 
                -0.233018 -0.418816 0.877665 
                -0.210034 -0.210034 0.954867 
                0.000000 -1.000000 0.000000 
                0.000000 -0.983983 0.178263 
                0.000000 -0.929961 0.367659 
                0.000000 -0.836090 0.548592 
                0.000000 -0.707107 0.707107 
                0.000000 -0.548592 0.836090 
                0.000000 -0.367659 0.929961 
                0.000000 -0.178263 0.983983 
                0.178263 -0.983983 0.000000 
                0.367659 -0.929961 0.000000 
                0.210034 -0.954867 0.210034 
                0.548592 -0.836090 0.000000 
                0.418816 -0.877665 0.233018 
                0.233018 -0.877665 0.418816 
                0.707107 -0.707107 0.000000 
                0.604287 -0.758320 0.244515 
                0.448232 -0.773419 0.448232 
                0.244515 -0.758320 0.604287 
                0.836090 -0.548592 0.000000 
                0.758320 -0.604287 0.244515 
                0.628828 -0.628828 0.457330 
                0.457330 -0.628828 0.628828 
                0.244515 -0.604287 0.758320 
                0.929961 -0.367659 0.000000 
                0.877665 -0.418816 0.233018 
                0.773419 -0.448232 0.448232 
                0.628828 -0.457330 0.628828 
                0.448232 -0.448232 0.773419 
                0.233018 -0.418816 0.877665 
                0.983983 -0.178263 0.000000 
                0.954867 -0.210034 0.210034 
                0.877665 -0.233018 0.418816 
                0.758320 -0.244515 0.604287 
                0.604287 -0.244515 0.758320 
                0.418816 -0.233018 0.877665 
                0.210034 -0.210034 0.954867 
                0.000000 -0.983983 -0.178263 
                -0.210034 -0.954867 -0.210034 
                0.000000 -0.929961 -0.367659 
                -0.418816 -0.877665 -0.233018 
                -0.233018 -0.877665 -0.418816 
                0.000000 -0.836090 -0.548592 
                -0.604287 -0.758320 -0.244515 
                -0.448232 -0.773419 -0.448232 
                -0.244515 -0.758320 -0.604287 
                0.000000 -0.707107 -0.707107 
                -0.758320 -0.604287 -0.244515 
                -0.628828 -0.628828 -0.457330 
                -0.457330 -0.628828 -0.628828 
                -0.244515 -0.604287 -0.758320 
                0.000000 -0.548592 -0.836090 
                -0.877665 -0.418816 -0.233018 
                -0.773419 -0.448232 -0.448232 
                -0.628828 -0.457330 -0.628828 
                -0.448232 -0.448232 -0.773419 
                -0.233018 -0.418816 -0.877665 
                0.000000 -0.367659 -0.929961 
                -0.954867 -0.210034 -0.210034 
                -0.877665 -0.233018 -0.418816 
                -0.758320 -0.244515 -0.604287 
                -0.604287 -0.244515 -0.758320 
                -0.418816 -0.233018 -0.877665 
                -0.210034 -0.210034 -0.954867 
                0.000000 -0.178263 -0.983983 
                -0.983983 0.000000 -0.178263 
                -0.929961 0.000000 -0.367659 
                -0.836090 0.000000 -0.548592 
                -0.707107 0.000000 -0.707107 
                -0.548592 0.000000 -0.836090 
                -0.367659 0.000000 -0.929961 
                -0.178263 0.000000 -0.983983 
                0.000000 0.000000 -1.000000 
                0.983983 0.000000 -0.178263 
                0.954867 -0.210034 -0.210034 
                0.929961 0.000000 -0.367659 
                0.877665 -0.418816 -0.233018 
                0.877665 -0.233018 -0.418816 
                0.836090 0.000000 -0.548592 
                0.758320 -0.604287 -0.244515 
                0.773419 -0.448232 -0.448232 
                0.758320 -0.244515 -0.604287 
                0.707107 0.000000 -0.707107 
                0.604287 -0.758320 -0.244515 
                0.628828 -0.628828 -0.457330 
                0.628828 -0.457330 -0.628828 
                0.604287 -0.244515 -0.758320 
                0.548592 0.000000 -0.836090 
                0.418816 -0.877665 -0.233018 
                0.448232 -0.773419 -0.448232 
                0.457330 -0.628828 -0.628828 
                0.448232 -0.448232 -0.773419 
                0.418816 -0.233018 -0.877665 
                0.367659 0.000000 -0.929961 
                0.210034 -0.954867 -0.210034 
                0.233018 -0.877665 -0.418816 
                0.244515 -0.758320 -0.604287 
                0.244515 -0.604287 -0.758320 
                0.233018 -0.418816 -0.877665 
                0.210034 -0.210034 -0.954867 
                0.178263 0.000000 -0.983983 
                0.000000 0.983983 -0.178263 
                0.210034 0.954867 -0.210034 
                0.000000 0.929961 -0.367659 
                0.418816 0.877665 -0.233018 
                0.233018 0.877665 -0.418816 
                0.000000 0.836090 -0.548592 
                0.604287 0.758320 -0.244515 
                0.448232 0.773419 -0.448232 
                0.244515 0.758320 -0.604287 
                0.000000 0.707107 -0.707107 
                0.758320 0.604287 -0.244515 
                0.628828 0.628828 -0.457330 
                0.457330 0.628828 -0.628828 
                0.244515 0.604287 -0.758320 
                0.000000 0.548592 -0.836090 
                0.877665 0.418816 -0.233018 
                0.773419 0.448232 -0.448232 
                0.628828 0.457330 -0.628828 
                0.448232 0.448232 -0.773419 
                0.233018 0.418816 -0.877665 
                0.000000 0.367659 -0.929961 
                0.954867 0.210034 -0.210034 
                0.877665 0.233018 -0.418816 
                0.758320 0.244515 -0.604287 
                0.604287 0.244515 -0.758320 
                0.418816 0.233018 -0.877665 
                0.210034 0.210034 -0.954867 
                0.000000 0.178263 -0.983983 
                -0.954867 0.210034 -0.210034 
                -0.877665 0.418816 -0.233018 
                -0.877665 0.233018 -0.418816 
                -0.758320 0.604287 -0.244515 
                -0.773419 0.448232 -0.448232 
                -0.758320 0.244515 -0.604287 
                -0.604287 0.758320 -0.244515 
                -0.628828 0.628828 -0.457330 
                -0.628828 0.457330 -0.628828 
                -0.604287 0.244515 -0.758320 
                -0.418816 0.877665 -0.233018 
                -0.448232 0.773419 -0.448232 
                -0.457330 0.628828 -0.628828 
                -0.448232 0.448232 -0.773419 
                -0.418816 0.233018 -0.877665 
                -0.210034 0.954867 -0.210034 
                -0.233018 0.877665 -0.418816 
                -0.244515 0.758320 -0.604287 
                -0.244515 0.604287 -0.758320 
                -0.233018 0.418816 -0.877665 
                -0.210034 0.210034 -0.954867 
            ]
        }
        coordIndex [
            # Polygons: 512 items

            0 1 2 -1
            1 0 181 -1
            138 0 2 -1
            0 138 181 -1
            2 1 4 -1
            1 3 4 -1
            3 1 230 -1
            230 1 181 -1
            2 4 5 -1
            139 2 5 -1
            139 138 2 -1
            4 3 7 -1
            3 6 7 -1
            6 3 224 -1
            224 3 230 -1
            5 4 8 -1
            4 7 8 -1
            5 8 9 -1
            140 5 9 -1
            140 139 5 -1
            7 6 11 -1
            6 10 11 -1
            10 6 219 -1
            219 6 224 -1
            8 7 12 -1
            7 11 12 -1
            9 8 13 -1
            8 12 13 -1
            9 13 14 -1
            141 9 14 -1
            141 140 9 -1
            11 10 16 -1
            10 15 16 -1
            15 10 215 -1
            215 10 219 -1
            12 11 17 -1
            11 16 17 -1
            13 12 18 -1
            12 17 18 -1
            14 13 19 -1
            13 18 19 -1
            14 19 20 -1
            142 14 20 -1
            142 141 14 -1
            16 15 22 -1
            15 21 22 -1
            21 15 212 -1
            212 15 215 -1
            17 16 23 -1
            16 22 23 -1
            18 17 24 -1
            17 23 24 -1
            19 18 25 -1
            18 24 25 -1
            20 19 26 -1
            19 25 26 -1
            20 26 27 -1
            143 20 27 -1
            143 142 20 -1
            22 21 29 -1
            21 28 29 -1
            28 21 210 -1
            210 21 212 -1
            23 22 30 -1
            22 29 30 -1
            24 23 31 -1
            23 30 31 -1
            25 24 32 -1
            24 31 32 -1
            26 25 33 -1
            25 32 33 -1
            27 26 34 -1
            26 33 34 -1
            27 34 35 -1
            144 27 35 -1
            144 143 27 -1
            29 28 37 -1
            28 36 37 -1
            36 28 209 -1
            209 28 210 -1
            30 29 38 -1
            29 37 38 -1
            31 30 39 -1
            30 38 39 -1
            32 31 40 -1
            31 39 40 -1
            33 32 41 -1
            32 40 41 -1
            34 33 42 -1
            33 41 42 -1
            35 34 43 -1
            34 42 43 -1
            35 43 44 -1
            116 35 44 -1
            116 144 35 -1
            36 45 37 -1
            45 36 209 -1
            37 47 38 -1
            37 45 47 -1
            38 50 39 -1
            38 47 50 -1
            39 54 40 -1
            39 50 54 -1
            40 59 41 -1
            40 54 59 -1
            41 65 42 -1
            41 59 65 -1
            42 72 43 -1
            42 65 72 -1
            43 80 44 -1
            43 72 80 -1
            80 116 44 -1
            45 46 47 -1
            46 45 252 -1
            252 45 209 -1
            47 46 49 -1
            46 48 49 -1
            48 46 247 -1
            247 46 252 -1
            47 49 50 -1
            49 48 52 -1
            48 51 52 -1
            51 48 243 -1
            243 48 247 -1
            50 49 53 -1
            49 52 53 -1
            50 53 54 -1
            52 51 56 -1
            51 55 56 -1
            55 51 240 -1
            240 51 243 -1
            53 52 57 -1
            52 56 57 -1
            54 53 58 -1
            53 57 58 -1
            54 58 59 -1
            56 55 61 -1
            55 60 61 -1
            60 55 238 -1
            238 55 240 -1
            57 56 62 -1
            56 61 62 -1
            58 57 63 -1
            57 62 63 -1
            59 58 64 -1
            58 63 64 -1
            59 64 65 -1
            61 60 67 -1
            60 66 67 -1
            66 60 237 -1
            237 60 238 -1
            62 61 68 -1
            61 67 68 -1
            63 62 69 -1
            62 68 69 -1
            64 63 70 -1
            63 69 70 -1
            65 64 71 -1
            64 70 71 -1
            65 71 72 -1
            67 66 74 -1
            66 73 74 -1
            73 66 173 -1
            173 66 237 -1
            68 67 75 -1
            67 74 75 -1
            69 68 76 -1
            68 75 76 -1
            70 69 77 -1
            69 76 77 -1
            71 70 78 -1
            70 77 78 -1
            72 71 79 -1
            71 78 79 -1
            72 79 80 -1
            73 81 74 -1
            81 73 173 -1
            74 83 75 -1
            74 81 83 -1
            75 86 76 -1
            75 83 86 -1
            76 90 77 -1
            76 86 90 -1
            77 95 78 -1
            77 90 95 -1
            78 101 79 -1
            78 95 101 -1
            79 108 80 -1
            79 101 108 -1
            80 108 116 -1
            81 82 83 -1
            82 81 166 -1
            166 81 173 -1
            83 82 85 -1
            82 84 85 -1
            84 82 160 -1
            160 82 166 -1
            83 85 86 -1
            85 84 88 -1
            84 87 88 -1
            87 84 155 -1
            155 84 160 -1
            86 85 89 -1
            85 88 89 -1
            86 89 90 -1
            88 87 92 -1
            87 91 92 -1
            91 87 151 -1
            151 87 155 -1
            89 88 93 -1
            88 92 93 -1
            90 89 94 -1
            89 93 94 -1
            90 94 95 -1
            92 91 97 -1
            91 96 97 -1
            96 91 148 -1
            148 91 151 -1
            93 92 98 -1
            92 97 98 -1
            94 93 99 -1
            93 98 99 -1
            95 94 100 -1
            94 99 100 -1
            95 100 101 -1
            97 96 103 -1
            96 102 103 -1
            102 96 146 -1
            146 96 148 -1
            98 97 104 -1
            97 103 104 -1
            99 98 105 -1
            98 104 105 -1
            100 99 106 -1
            99 105 106 -1
            101 100 107 -1
            100 106 107 -1
            101 107 108 -1
            103 102 110 -1
            102 109 110 -1
            109 102 145 -1
            145 102 146 -1
            104 103 111 -1
            103 110 111 -1
            105 104 112 -1
            104 111 112 -1
            106 105 113 -1
            105 112 113 -1
            107 106 114 -1
            106 113 114 -1
            108 107 115 -1
            107 114 115 -1
            108 115 116 -1
            109 117 110 -1
            117 109 145 -1
            110 119 111 -1
            110 117 119 -1
            111 122 112 -1
            111 119 122 -1
            112 126 113 -1
            112 122 126 -1
            113 131 114 -1
            113 126 131 -1
            114 137 115 -1
            114 131 137 -1
            115 144 116 -1
            115 137 144 -1
            117 118 119 -1
            118 117 202 -1
            202 117 145 -1
            119 118 121 -1
            118 120 121 -1
            120 118 196 -1
            196 118 202 -1
            119 121 122 -1
            121 120 124 -1
            120 123 124 -1
            123 120 191 -1
            191 120 196 -1
            122 121 125 -1
            121 124 125 -1
            122 125 126 -1
            124 123 128 -1
            123 127 128 -1
            127 123 187 -1
            187 123 191 -1
            125 124 129 -1
            124 128 129 -1
            126 125 130 -1
            125 129 130 -1
            126 130 131 -1
            128 127 133 -1
            127 132 133 -1
            132 127 184 -1
            184 127 187 -1
            129 128 134 -1
            128 133 134 -1
            130 129 135 -1
            129 134 135 -1
            131 130 136 -1
            130 135 136 -1
            131 136 137 -1
            133 132 139 -1
            132 138 139 -1
            138 132 182 -1
            182 132 184 -1
            134 133 140 -1
            133 139 140 -1
            135 134 141 -1
            134 140 141 -1
            136 135 142 -1
            135 141 142 -1
            137 136 143 -1
            136 142 143 -1
            137 143 144 -1
            181 138 182 -1
            145 146 147 -1
            202 145 147 -1
            147 146 149 -1
            146 148 149 -1
            147 149 150 -1
            203 147 150 -1
            203 202 147 -1
            149 148 152 -1
            148 151 152 -1
            150 149 153 -1
            149 152 153 -1
            150 153 154 -1
            204 150 154 -1
            204 203 150 -1
            152 151 156 -1
            151 155 156 -1
            153 152 157 -1
            152 156 157 -1
            154 153 158 -1
            153 157 158 -1
            154 158 159 -1
            205 154 159 -1
            205 204 154 -1
            156 155 161 -1
            155 160 161 -1
            157 156 162 -1
            156 161 162 -1
            158 157 163 -1
            157 162 163 -1
            159 158 164 -1
            158 163 164 -1
            159 164 165 -1
            206 159 165 -1
            206 205 159 -1
            161 160 167 -1
            160 166 167 -1
            162 161 168 -1
            161 167 168 -1
            163 162 169 -1
            162 168 169 -1
            164 163 170 -1
            163 169 170 -1
            165 164 171 -1
            164 170 171 -1
            165 171 172 -1
            207 165 172 -1
            207 206 165 -1
            167 166 174 -1
            166 173 174 -1
            168 167 175 -1
            167 174 175 -1
            169 168 176 -1
            168 175 176 -1
            170 169 177 -1
            169 176 177 -1
            171 170 178 -1
            170 177 178 -1
            172 171 179 -1
            171 178 179 -1
            172 179 180 -1
            208 172 180 -1
            208 207 172 -1
            173 237 174 -1
            174 239 175 -1
            174 237 239 -1
            175 242 176 -1
            175 239 242 -1
            176 246 177 -1
            176 242 246 -1
            177 251 178 -1
            177 246 251 -1
            178 257 179 -1
            178 251 257 -1
            179 236 180 -1
            179 257 236 -1
            236 208 180 -1
            181 182 183 -1
            230 181 183 -1
            183 182 185 -1
            182 184 185 -1
            183 185 186 -1
            231 183 186 -1
            231 230 183 -1
            185 184 188 -1
            184 187 188 -1
            186 185 189 -1
            185 188 189 -1
            186 189 190 -1
            232 186 190 -1
            232 231 186 -1
            188 187 192 -1
            187 191 192 -1
            189 188 193 -1
            188 192 193 -1
            190 189 194 -1
            189 193 194 -1
            190 194 195 -1
            233 190 195 -1
            233 232 190 -1
            192 191 197 -1
            191 196 197 -1
            193 192 198 -1
            192 197 198 -1
            194 193 199 -1
            193 198 199 -1
            195 194 200 -1
            194 199 200 -1
            195 200 201 -1
            234 195 201 -1
            234 233 195 -1
            197 196 203 -1
            196 202 203 -1
            198 197 204 -1
            197 203 204 -1
            199 198 205 -1
            198 204 205 -1
            200 199 206 -1
            199 205 206 -1
            201 200 207 -1
            200 206 207 -1
            201 207 208 -1
            235 201 208 -1
            235 234 201 -1
            236 235 208 -1
            209 210 211 -1
            252 209 211 -1
            211 210 213 -1
            210 212 213 -1
            211 213 214 -1
            253 211 214 -1
            253 252 211 -1
            213 212 216 -1
            212 215 216 -1
            214 213 217 -1
            213 216 217 -1
            214 217 218 -1
            254 214 218 -1
            254 253 214 -1
            216 215 220 -1
            215 219 220 -1
            217 216 221 -1
            216 220 221 -1
            218 217 222 -1
            217 221 222 -1
            218 222 223 -1
            255 218 223 -1
            255 254 218 -1
            220 219 225 -1
            219 224 225 -1
            221 220 226 -1
            220 225 226 -1
            222 221 227 -1
            221 226 227 -1
            223 222 228 -1
            222 227 228 -1
            223 228 229 -1
            256 223 229 -1
            256 255 223 -1
            225 224 231 -1
            224 230 231 -1
            226 225 232 -1
            225 231 232 -1
            227 226 233 -1
            226 232 233 -1
            228 227 234 -1
            227 233 234 -1
            229 228 235 -1
            228 234 235 -1
            229 235 236 -1
            257 229 236 -1
            257 256 229 -1
            237 238 239 -1
            239 238 241 -1
            238 240 241 -1
            239 241 242 -1
            241 240 244 -1
            240 243 244 -1
            242 241 245 -1
            241 244 245 -1
            242 245 246 -1
            244 243 248 -1
            243 247 248 -1
            245 244 249 -1
            244 248 249 -1
            246 245 250 -1
            245 249 250 -1
            246 250 251 -1
            248 247 253 -1
            247 252 253 -1
            249 248 254 -1
            248 253 254 -1
            250 249 255 -1
            249 254 255 -1
            251 250 256 -1
            250 255 256 -1
            251 256 257 -1
        ]
        colorIndex []
        color Color {
            color [
                # Mesh vertex colours: 258 items
                0.000000 1.000000 0.000000 
                0.870600 0.490200 0.000000 
                0.000000 1.000000 0.000000 
                0.870600 0.490200 0.000000 
                0.870600 0.490200 0.000000 
                0.000000 1.000000 0.000000 
                0.870600 0.490200 0.000000 
                0.870600 0.490200 0.000000 
                0.870600 0.490200 0.000000 
                0.000000 1.000000 0.000000 
                0.870600 0.490200 0.000000 
                0.870600 0.490200 0.000000 
                0.870600 0.490200 0.000000 
                0.870600 0.490200 0.000000 
                0.000000 1.000000 0.000000 
                0.870600 0.490200 0.000000 
                0.870600 0.490200 0.000000 
                0.870600 0.490200 0.000000 
                0.870600 0.490200 0.000000 
                0.870600 0.490200 0.000000 
                0.000000 1.000000 0.000000 
                0.870600 0.490200 0.000000 
                0.870600 0.490200 0.000000 
                0.870600 0.490200 0.000000 
                0.870600 0.490200 0.000000 
                0.870600 0.490200 0.000000 
                0.870600 0.490200 0.000000 
                0.000000 1.000000 0.000000 
                0.870600 0.490200 0.000000 
                0.870600 0.490200 0.000000 
                0.870600 0.490200 0.000000 
                0.870600 0.490200 0.000000 
                0.870600 0.490200 0.000000 
                0.870600 0.490200 0.000000 
                0.870600 0.490200 0.000000 
                0.000000 1.000000 0.000000 
                0.000000 1.000000 0.000000 
                0.000000 1.000000 0.000000 
                0.000000 1.000000 0.000000 
                0.000000 1.000000 0.000000 
                0.000000 1.000000 0.000000 
                0.000000 1.000000 0.000000 
                0.000000 1.000000 0.000000 
                0.000000 1.000000 0.000000 
                0.000000 1.000000 0.000000 
                0.870600 0.490200 0.000000 
                0.870600 0.490200 0.000000 
                0.870600 0.490200 0.000000 
                0.870600 0.490200 0.000000 
                0.870600 0.490200 0.000000 
                0.870600 0.490200 0.000000 
                0.870600 0.490200 0.000000 
                0.870600 0.490200 0.000000 
                0.870600 0.490200 0.000000 
                0.870600 0.490200 0.000000 
                0.870600 0.490200 0.000000 
                0.870600 0.490200 0.000000 
                0.870600 0.490200 0.000000 
                0.870600 0.490200 0.000000 
                0.870600 0.490200 0.000000 
                0.870600 0.490200 0.000000 
                0.870600 0.490200 0.000000 
                0.870600 0.490200 0.000000 
                0.870600 0.490200 0.000000 
                0.870600 0.490200 0.000000 
                0.870600 0.490200 0.000000 
                0.870600 0.490200 0.000000 
                0.870600 0.490200 0.000000 
                0.870600 0.490200 0.000000 
                0.870600 0.490200 0.000000 
                0.870600 0.490200 0.000000 
                0.870600 0.490200 0.000000 
                0.870600 0.490200 0.000000 
                0.000000 1.000000 0.000000 
                0.000000 1.000000 0.000000 
                0.000000 1.000000 0.000000 
                0.000000 1.000000 0.000000 
                0.000000 1.000000 0.000000 
                0.000000 1.000000 0.000000 
                0.000000 1.000000 0.000000 
                0.000000 1.000000 0.000000 
                0.870600 0.490200 0.000000 
                0.870600 0.490200 0.000000 
                0.870600 0.490200 0.000000 
                0.870600 0.490200 0.000000 
                0.870600 0.490200 0.000000 
                0.870600 0.490200 0.000000 
                0.870600 0.490200 0.000000 
                0.870600 0.490200 0.000000 
                0.870600 0.490200 0.000000 
                0.870600 0.490200 0.000000 
                0.870600 0.490200 0.000000 
                0.870600 0.490200 0.000000 
                0.870600 0.490200 0.000000 
                0.870600 0.490200 0.000000 
                0.870600 0.490200 0.000000 
                0.870600 0.490200 0.000000 
                0.870600 0.490200 0.000000 
                0.870600 0.490200 0.000000 
                0.870600 0.490200 0.000000 
                0.870600 0.490200 0.000000 
                0.870600 0.490200 0.000000 
                0.870600 0.490200 0.000000 
                0.870600 0.490200 0.000000 
                0.870600 0.490200 0.000000 
                0.870600 0.490200 0.000000 
                0.870600 0.490200 0.000000 
                0.870600 0.490200 0.000000 
                0.870600 0.490200 0.000000 
                0.000000 1.000000 0.000000 
                0.000000 1.000000 0.000000 
                0.000000 1.000000 0.000000 
                0.000000 1.000000 0.000000 
                0.000000 1.000000 0.000000 
                0.000000 1.000000 0.000000 
                0.000000 1.000000 0.000000 
                0.000000 1.000000 0.000000 
                0.870600 0.490200 0.000000 
                0.870600 0.490200 0.000000 
                0.870600 0.490200 0.000000 
                0.870600 0.490200 0.000000 
                0.870600 0.490200 0.000000 
                0.870600 0.490200 0.000000 
                0.870600 0.490200 0.000000 
                0.870600 0.490200 0.000000 
                0.870600 0.490200 0.000000 
                0.870600 0.490200 0.000000 
                0.870600 0.490200 0.000000 
                0.870600 0.490200 0.000000 
                0.870600 0.490200 0.000000 
                0.870600 0.490200 0.000000 
                0.870600 0.490200 0.000000 
                0.870600 0.490200 0.000000 
                0.870600 0.490200 0.000000 
                0.870600 0.490200 0.000000 
                0.870600 0.490200 0.000000 
                0.870600 0.490200 0.000000 
                0.870600 0.490200 0.000000 
                0.870600 0.490200 0.000000 
                0.870600 0.490200 0.000000 
                0.870600 0.490200 0.000000 
                0.870600 0.490200 0.000000 
                0.870600 0.490200 0.000000 
                0.870600 0.490200 0.000000 
                0.870600 0.490200 0.000000 
                0.000000 1.000000 0.000000 
                0.870600 0.490200 0.000000 
                0.000000 1.000000 0.000000 
                0.870600 0.490200 0.000000 
                0.870600 0.490200 0.000000 
                0.000000 1.000000 0.000000 
                0.870600 0.490200 0.000000 
                0.870600 0.490200 0.000000 
                0.870600 0.490200 0.000000 
                0.000000 1.000000 0.000000 
                0.870600 0.490200 0.000000 
                0.870600 0.490200 0.000000 
                0.870600 0.490200 0.000000 
                0.870600 0.490200 0.000000 
                0.000000 1.000000 0.000000 
                0.870600 0.490200 0.000000 
                0.870600 0.490200 0.000000 
                0.870600 0.490200 0.000000 
                0.870600 0.490200 0.000000 
                0.870600 0.490200 0.000000 
                0.000000 1.000000 0.000000 
                0.870600 0.490200 0.000000 
                0.870600 0.490200 0.000000 
                0.870600 0.490200 0.000000 
                0.870600 0.490200 0.000000 
                0.870600 0.490200 0.000000 
                0.870600 0.490200 0.000000 
                0.000000 1.000000 0.000000 
                0.000000 1.000000 0.000000 
                0.000000 1.000000 0.000000 
                0.000000 1.000000 0.000000 
                0.000000 1.000000 0.000000 
                0.000000 1.000000 0.000000 
                0.000000 1.000000 0.000000 
                0.000000 1.000000 0.000000 
                0.000000 1.000000 0.000000 
                0.000000 1.000000 0.000000 
                0.870600 0.490200 0.000000 
                0.000000 1.000000 0.000000 
                0.870600 0.490200 0.000000 
                0.870600 0.490200 0.000000 
                0.000000 1.000000 0.000000 
                0.870600 0.490200 0.000000 
                0.870600 0.490200 0.000000 
                0.870600 0.490200 0.000000 
                0.000000 1.000000 0.000000 
                0.870600 0.490200 0.000000 
                0.870600 0.490200 0.000000 
                0.870600 0.490200 0.000000 
                0.870600 0.490200 0.000000 
                0.000000 1.000000 0.000000 
                0.870600 0.490200 0.000000 
                0.870600 0.490200 0.000000 
                0.870600 0.490200 0.000000 
                0.870600 0.490200 0.000000 
                0.870600 0.490200 0.000000 
                0.000000 1.000000 0.000000 
                0.870600 0.490200 0.000000 
                0.870600 0.490200 0.000000 
                0.870600 0.490200 0.000000 
                0.870600 0.490200 0.000000 
                0.870600 0.490200 0.000000 
                0.870600 0.490200 0.000000 
                0.000000 1.000000 0.000000 
                0.000000 1.000000 0.000000 
                0.870600 0.490200 0.000000 
                0.000000 1.000000 0.000000 
                0.870600 0.490200 0.000000 
                0.870600 0.490200 0.000000 
                0.000000 1.000000 0.000000 
                0.870600 0.490200 0.000000 
                0.870600 0.490200 0.000000 
                0.870600 0.490200 0.000000 
                0.000000 1.000000 0.000000 
                0.870600 0.490200 0.000000 
                0.870600 0.490200 0.000000 
                0.870600 0.490200 0.000000 
                0.870600 0.490200 0.000000 
                0.000000 1.000000 0.000000 
                0.870600 0.490200 0.000000 
                0.870600 0.490200 0.000000 
                0.870600 0.490200 0.000000 
                0.870600 0.490200 0.000000 
                0.870600 0.490200 0.000000 
                0.000000 1.000000 0.000000 
                0.870600 0.490200 0.000000 
                0.870600 0.490200 0.000000 
                0.870600 0.490200 0.000000 
                0.870600 0.490200 0.000000 
                0.870600 0.490200 0.000000 
                0.870600 0.490200 0.000000 
                0.000000 1.000000 0.000000 
                0.870600 0.490200 0.000000 
                0.870600 0.490200 0.000000 
                0.870600 0.490200 0.000000 
                0.870600 0.490200 0.000000 
                0.870600 0.490200 0.000000 
                0.870600 0.490200 0.000000 
                0.870600 0.490200 0.000000 
                0.870600 0.490200 0.000000 
                0.870600 0.490200 0.000000 
                0.870600 0.490200 0.000000 
                0.870600 0.490200 0.000000 
                0.870600 0.490200 0.000000 
                0.870600 0.490200 0.000000 
                0.870600 0.490200 0.000000 
                0.870600 0.490200 0.000000 
                0.870600 0.490200 0.000000 
                0.870600 0.490200 0.000000 
                0.870600 0.490200 0.000000 
                0.870600 0.490200 0.000000 
                0.870600 0.490200 0.000000 
                0.870600 0.490200 0.000000 
            ]
        }
    }
}
    ]
}

Transform {
    translation -9 0 -5
    children [
            
# Initial state, sphere with two diametrical planes of +ORG, cutaway view
Shape {
    appearance Appearance {
        material Material {
            diffuseColor 1 1 1
        }
    }
    geometry IndexedFaceSet {
        solid TRUE
        convex FALSE
        creaseAngle 1  # radians
        colorPerVertex TRUE
        coord Coordinate {
            point [
                # Mesh vertexes: 258 items

                0.000000 0.000000 0.000000 
                0.125000 0.000000 0.000000 
                0.000000 0.125000 0.000000 
                0.250000 0.000000 0.000000 
                0.176777 0.176777 0.000000 
                0.000000 0.250000 0.000000 
                0.375000 0.000000 0.000000 
                0.326841 0.183848 0.000000 
                0.183848 0.326841 0.000000 
                0.000000 0.375000 0.000000 
                0.500000 0.000000 0.000000 
                0.464980 0.183829 0.000000 
                0.353553 0.353553 0.000000 
                0.183829 0.464980 0.000000 
                0.000000 0.500000 0.000000 
                0.625000 0.000000 0.000000 
                0.597788 0.182413 0.000000 
                0.508071 0.363991 0.000000 
                0.363991 0.508071 0.000000 
                0.182413 0.597788 0.000000 
                0.000000 0.625000 0.000000 
                0.750000 0.000000 0.000000 
                0.727866 0.180864 0.000000 
                0.653682 0.367696 0.000000 
                0.530330 0.530330 0.000000 
                0.367696 0.653682 0.000000 
                0.180864 0.727866 0.000000 
                0.000000 0.750000 0.000000 
                0.875000 0.000000 0.000000 
                0.856398 0.179466 0.000000 
                0.793682 0.368366 0.000000 
                0.686673 0.542315 0.000000 
                0.542315 0.686673 0.000000 
                0.368366 0.793682 0.000000 
                0.179466 0.856398 0.000000 
                0.000000 0.875000 0.000000 
                1.000000 0.000000 0.000000 
                0.983983 0.178263 0.000000 
                0.929961 0.367659 0.000000 
                0.836090 0.548592 0.000000 
                0.707107 0.707107 0.000000 
                0.548592 0.836090 0.000000 
                0.367659 0.929961 0.000000 
                0.178263 0.983983 0.000000 
                0.000000 1.000000 0.000000 
                -0.125000 0.000000 0.000000 
                -0.176777 0.176777 0.000000 
                -0.250000 0.000000 0.000000 
                -0.183848 0.326841 0.000000 
                -0.326841 0.183848 0.000000 
                -0.375000 0.000000 0.000000 
                -0.183829 0.464980 0.000000 
                -0.353553 0.353553 0.000000 
                -0.464980 0.183829 0.000000 
                -0.500000 0.000000 0.000000 
                -0.182413 0.597788 0.000000 
                -0.363991 0.508071 0.000000 
                -0.508071 0.363991 0.000000 
                -0.597788 0.182413 0.000000 
                -0.625000 0.000000 0.000000 
                -0.180864 0.727866 0.000000 
                -0.367696 0.653682 0.000000 
                -0.530330 0.530330 0.000000 
                -0.653682 0.367696 0.000000 
                -0.727866 0.180864 0.000000 
                -0.750000 0.000000 0.000000 
                -0.179466 0.856398 0.000000 
                -0.368366 0.793682 0.000000 
                -0.542315 0.686673 0.000000 
                -0.686673 0.542315 0.000000 
                -0.793682 0.368366 0.000000 
                -0.856398 0.179466 0.000000 
                -0.875000 0.000000 0.000000 
                -0.178263 0.983983 0.000000 
                -0.367659 0.929961 0.000000 
                -0.548592 0.836090 0.000000 
                -0.707107 0.707107 0.000000 
                -0.836090 0.548592 0.000000 
                -0.929961 0.367659 0.000000 
                -0.983983 0.178263 0.000000 
                -1.000000 0.000000 0.000000 
                0.000000 -0.125000 0.000000 
                -0.176777 -0.176777 0.000000 
                0.000000 -0.250000 0.000000 
                -0.326841 -0.183848 0.000000 
                -0.183848 -0.326841 0.000000 
                0.000000 -0.375000 0.000000 
                -0.464980 -0.183829 0.000000 
                -0.353553 -0.353553 0.000000 
                -0.183829 -0.464980 0.000000 
                0.000000 -0.500000 0.000000 
                -0.597788 -0.182413 0.000000 
                -0.508071 -0.363991 0.000000 
                -0.363991 -0.508071 0.000000 
                -0.182413 -0.597788 0.000000 
                0.000000 -0.625000 0.000000 
                -0.727866 -0.180864 0.000000 
                -0.653682 -0.367696 0.000000 
                -0.530330 -0.530330 0.000000 
                -0.367696 -0.653682 0.000000 
                -0.180864 -0.727866 0.000000 
                0.000000 -0.750000 0.000000 
                -0.856398 -0.179466 0.000000 
                -0.793682 -0.368366 0.000000 
                -0.686673 -0.542315 0.000000 
                -0.542315 -0.686673 0.000000 
                -0.368366 -0.793682 0.000000 
                -0.179466 -0.856398 0.000000 
                0.000000 -0.875000 0.000000 
                -0.983983 -0.178263 0.000000 
                -0.929961 -0.367659 0.000000 
                -0.836090 -0.548592 0.000000 
                -0.707107 -0.707107 0.000000 
                -0.548592 -0.836090 0.000000 
                -0.367659 -0.929961 0.000000 
                -0.178263 -0.983983 0.000000 
                0.000000 -1.000000 0.000000 
                0.176777 -0.176777 0.000000 
                0.183848 -0.326841 0.000000 
                0.326841 -0.183848 0.000000 
                0.183829 -0.464980 0.000000 
                0.353553 -0.353553 0.000000 
                0.464980 -0.183829 0.000000 
                0.182413 -0.597788 0.000000 
                0.363991 -0.508071 0.000000 
                0.508071 -0.363991 0.000000 
                0.597788 -0.182413 0.000000 
                0.180864 -0.727866 0.000000 
                0.367696 -0.653682 0.000000 
                0.530330 -0.530330 0.000000 
                0.653682 -0.367696 0.000000 
                0.727866 -0.180864 0.000000 
                0.179466 -0.856398 0.000000 
                0.368366 -0.793682 0.000000 
                0.542315 -0.686673 0.000000 
                0.686673 -0.542315 0.000000 
                0.793682 -0.368366 0.000000 
                0.856398 -0.179466 0.000000 
                0.178263 -0.983983 0.000000 
                0.367659 -0.929961 0.000000 
                0.548592 -0.836090 0.000000 
                0.707107 -0.707107 0.000000 
                0.836090 -0.548592 0.000000 
                0.929961 -0.367659 0.000000 
                0.983983 -0.178263 0.000000 
                0.000000 -0.983983 -0.178263 
                -0.210034 -0.954867 -0.210034 
                0.000000 -0.929961 -0.367659 
                -0.418816 -0.877665 -0.233018 
                -0.233018 -0.877665 -0.418816 
                0.000000 -0.836090 -0.548592 
                -0.604287 -0.758320 -0.244515 
                -0.448232 -0.773419 -0.448232 
                -0.244515 -0.758320 -0.604287 
                0.000000 -0.707107 -0.707107 
                -0.758320 -0.604287 -0.244515 
                -0.628828 -0.628828 -0.457330 
                -0.457330 -0.628828 -0.628828 
                -0.244515 -0.604287 -0.758320 
                0.000000 -0.548592 -0.836090 
                -0.877665 -0.418816 -0.233018 
                -0.773419 -0.448232 -0.448232 
                -0.628828 -0.457330 -0.628828 
                -0.448232 -0.448232 -0.773419 
                -0.233018 -0.418816 -0.877665 
                0.000000 -0.367659 -0.929961 
                -0.954867 -0.210034 -0.210034 
                -0.877665 -0.233018 -0.418816 
                -0.758320 -0.244515 -0.604287 
                -0.604287 -0.244515 -0.758320 
                -0.418816 -0.233018 -0.877665 
                -0.210034 -0.210034 -0.954867 
                0.000000 -0.178263 -0.983983 
                -0.983983 0.000000 -0.178263 
                -0.929961 0.000000 -0.367659 
                -0.836090 0.000000 -0.548592 
                -0.707107 0.000000 -0.707107 
                -0.548592 0.000000 -0.836090 
                -0.367659 0.000000 -0.929961 
                -0.178263 0.000000 -0.983983 
                0.000000 0.000000 -1.000000 
                0.983983 0.000000 -0.178263 
                0.954867 -0.210034 -0.210034 
                0.929961 0.000000 -0.367659 
                0.877665 -0.418816 -0.233018 
                0.877665 -0.233018 -0.418816 
                0.836090 0.000000 -0.548592 
                0.758320 -0.604287 -0.244515 
                0.773419 -0.448232 -0.448232 
                0.758320 -0.244515 -0.604287 
                0.707107 0.000000 -0.707107 
                0.604287 -0.758320 -0.244515 
                0.628828 -0.628828 -0.457330 
                0.628828 -0.457330 -0.628828 
                0.604287 -0.244515 -0.758320 
                0.548592 0.000000 -0.836090 
                0.418816 -0.877665 -0.233018 
                0.448232 -0.773419 -0.448232 
                0.457330 -0.628828 -0.628828 
                0.448232 -0.448232 -0.773419 
                0.418816 -0.233018 -0.877665 
                0.367659 0.000000 -0.929961 
                0.210034 -0.954867 -0.210034 
                0.233018 -0.877665 -0.418816 
                0.244515 -0.758320 -0.604287 
                0.244515 -0.604287 -0.758320 
                0.233018 -0.418816 -0.877665 
                0.210034 -0.210034 -0.954867 
                0.178263 0.000000 -0.983983 
                0.000000 0.983983 -0.178263 
                0.210034 0.954867 -0.210034 
                0.000000 0.929961 -0.367659 
                0.418816 0.877665 -0.233018 
                0.233018 0.877665 -0.418816 
                0.000000 0.836090 -0.548592 
                0.604287 0.758320 -0.244515 
                0.448232 0.773419 -0.448232 
                0.244515 0.758320 -0.604287 
                0.000000 0.707107 -0.707107 
                0.758320 0.604287 -0.244515 
                0.628828 0.628828 -0.457330 
                0.457330 0.628828 -0.628828 
                0.244515 0.604287 -0.758320 
                0.000000 0.548592 -0.836090 
                0.877665 0.418816 -0.233018 
                0.773419 0.448232 -0.448232 
                0.628828 0.457330 -0.628828 
                0.448232 0.448232 -0.773419 
                0.233018 0.418816 -0.877665 
                0.000000 0.367659 -0.929961 
                0.954867 0.210034 -0.210034 
                0.877665 0.233018 -0.418816 
                0.758320 0.244515 -0.604287 
                0.604287 0.244515 -0.758320 
                0.418816 0.233018 -0.877665 
                0.210034 0.210034 -0.954867 
                0.000000 0.178263 -0.983983 
                -0.954867 0.210034 -0.210034 
                -0.877665 0.418816 -0.233018 
                -0.877665 0.233018 -0.418816 
                -0.758320 0.604287 -0.244515 
                -0.773419 0.448232 -0.448232 
                -0.758320 0.244515 -0.604287 
                -0.604287 0.758320 -0.244515 
                -0.628828 0.628828 -0.457330 
                -0.628828 0.457330 -0.628828 
                -0.604287 0.244515 -0.758320 
                -0.418816 0.877665 -0.233018 
                -0.448232 0.773419 -0.448232 
                -0.457330 0.628828 -0.628828 
                -0.448232 0.448232 -0.773419 
                -0.418816 0.233018 -0.877665 
                -0.210034 0.954867 -0.210034 
                -0.233018 0.877665 -0.418816 
                -0.244515 0.758320 -0.604287 
                -0.244515 0.604287 -0.758320 
                -0.233018 0.418816 -0.877665 
                -0.210034 0.210034 -0.954867 
            ]
        }
        coordIndex [
            # Polygons: 512 items

            0 1 2 -1
            0 81 1 -1
            0 2 45 -1
            0 45 81 -1
            1 4 2 -1
            1 3 4 -1
            1 117 3 -1
            81 117 1 -1
            2 4 5 -1
            2 5 46 -1
            2 46 45 -1
            3 7 4 -1
            3 6 7 -1
            3 119 6 -1
            117 119 3 -1
            4 8 5 -1
            4 7 8 -1
            5 8 9 -1
            5 9 48 -1
            5 48 46 -1
            6 11 7 -1
            6 10 11 -1
            6 122 10 -1
            119 122 6 -1
            7 12 8 -1
            7 11 12 -1
            8 13 9 -1
            8 12 13 -1
            9 13 14 -1
            9 14 51 -1
            9 51 48 -1
            10 16 11 -1
            10 15 16 -1
            10 126 15 -1
            122 126 10 -1
            11 17 12 -1
            11 16 17 -1
            12 18 13 -1
            12 17 18 -1
            13 19 14 -1
            13 18 19 -1
            14 19 20 -1
            14 20 55 -1
            14 55 51 -1
            15 22 16 -1
            15 21 22 -1
            15 131 21 -1
            126 131 15 -1
            16 23 17 -1
            16 22 23 -1
            17 24 18 -1
            17 23 24 -1
            18 25 19 -1
            18 24 25 -1
            19 26 20 -1
            19 25 26 -1
            20 26 27 -1
            20 27 60 -1
            20 60 55 -1
            21 29 22 -1
            21 28 29 -1
            21 137 28 -1
            131 137 21 -1
            22 30 23 -1
            22 29 30 -1
            23 31 24 -1
            23 30 31 -1
            24 32 25 -1
            24 31 32 -1
            25 33 26 -1
            25 32 33 -1
            26 34 27 -1
            26 33 34 -1
            27 34 35 -1
            27 35 66 -1
            27 66 60 -1
            28 37 29 -1
            28 36 37 -1
            28 144 36 -1
            137 144 28 -1
            29 38 30 -1
            29 37 38 -1
            30 39 31 -1
            30 38 39 -1
            31 40 32 -1
            31 39 40 -1
            32 41 33 -1
            32 40 41 -1
            33 42 34 -1
            33 41 42 -1
            34 43 35 -1
            34 42 43 -1
            35 43 44 -1
            35 44 73 -1
            35 73 66 -1
            37 36 181 -1
            36 144 181 -1
            38 37 230 -1
            230 37 181 -1
            39 38 224 -1
            224 38 230 -1
            40 39 219 -1
            219 39 224 -1
            41 40 215 -1
            215 40 219 -1
            42 41 212 -1
            212 41 215 -1
            43 42 210 -1
            210 42 212 -1
            44 43 209 -1
            209 43 210 -1
            73 44 209 -1
            45 46 47 -1
            45 47 82 -1
            45 82 81 -1
            46 49 47 -1
            46 48 49 -1
            47 49 50 -1
            47 50 84 -1
            47 84 82 -1
            48 52 49 -1
            48 51 52 -1
            49 53 50 -1
            49 52 53 -1
            50 53 54 -1
            50 54 87 -1
            50 87 84 -1
            51 56 52 -1
            51 55 56 -1
            52 57 53 -1
            52 56 57 -1
            53 58 54 -1
            53 57 58 -1
            54 58 59 -1
            54 59 91 -1
            54 91 87 -1
            55 61 56 -1
            55 60 61 -1
            56 62 57 -1
            56 61 62 -1
            57 63 58 -1
            57 62 63 -1
            58 64 59 -1
            58 63 64 -1
            59 64 65 -1
            59 65 96 -1
            59 96 91 -1
            60 67 61 -1
            60 66 67 -1
            61 68 62 -1
            61 67 68 -1
            62 69 63 -1
            62 68 69 -1
            63 70 64 -1
            63 69 70 -1
            64 71 65 -1
            64 70 71 -1
            65 71 72 -1
            65 72 102 -1
            65 102 96 -1
            66 74 67 -1
            66 73 74 -1
            67 75 68 -1
            67 74 75 -1
            68 76 69 -1
            68 75 76 -1
            69 77 70 -1
            69 76 77 -1
            70 78 71 -1
            70 77 78 -1
            71 79 72 -1
            71 78 79 -1
            72 79 80 -1
            72 80 109 -1
            72 109 102 -1
            74 73 252 -1
            252 73 209 -1
            75 74 247 -1
            247 74 252 -1
            76 75 243 -1
            243 75 247 -1
            77 76 240 -1
            240 76 243 -1
            78 77 238 -1
            238 77 240 -1
            79 78 237 -1
            237 78 238 -1
            80 79 173 -1
            173 79 237 -1
            109 80 173 -1
            81 82 83 -1
            81 83 117 -1
            82 85 83 -1
            82 84 85 -1
            83 85 86 -1
            83 86 118 -1
            83 118 117 -1
            84 88 85 -1
            84 87 88 -1
            85 89 86 -1
            85 88 89 -1
            86 89 90 -1
            86 90 120 -1
            86 120 118 -1
            87 92 88 -1
            87 91 92 -1
            88 93 89 -1
            88 92 93 -1
            89 94 90 -1
            89 93 94 -1
            90 94 95 -1
            90 95 123 -1
            90 123 120 -1
            91 97 92 -1
            91 96 97 -1
            92 98 93 -1
            92 97 98 -1
            93 99 94 -1
            93 98 99 -1
            94 100 95 -1
            94 99 100 -1
            95 100 101 -1
            95 101 127 -1
            95 127 123 -1
            96 103 97 -1
            96 102 103 -1
            97 104 98 -1
            97 103 104 -1
            98 105 99 -1
            98 104 105 -1
            99 106 100 -1
            99 105 106 -1
            100 107 101 -1
            100 106 107 -1
            101 107 108 -1
            101 108 132 -1
            101 132 127 -1
            102 110 103 -1
            102 109 110 -1
            103 111 104 -1
            103 110 111 -1
            104 112 105 -1
            104 111 112 -1
            105 113 106 -1
            105 112 113 -1
            106 114 107 -1
            106 113 114 -1
            107 115 108 -1
            107 114 115 -1
            108 115 116 -1
            108 116 138 -1
            108 138 132 -1
            110 109 166 -1
            166 109 173 -1
            111 110 160 -1
            160 110 166 -1
            112 111 155 -1
            155 111 160 -1
            113 112 151 -1
            151 112 155 -1
            114 113 148 -1
            148 113 151 -1
            115 114 146 -1
            146 114 148 -1
            116 115 145 -1
            145 115 146 -1
            138 116 145 -1
            117 118 119 -1
            118 121 119 -1
            118 120 121 -1
            119 121 122 -1
            120 124 121 -1
            120 123 124 -1
            121 125 122 -1
            121 124 125 -1
            122 125 126 -1
            123 128 124 -1
            123 127 128 -1
            124 129 125 -1
            124 128 129 -1
            125 130 126 -1
            125 129 130 -1
            126 130 131 -1
            127 133 128 -1
            127 132 133 -1
            128 134 129 -1
            128 133 134 -1
            129 135 130 -1
            129 134 135 -1
            130 136 131 -1
            130 135 136 -1
            131 136 137 -1
            132 139 133 -1
            132 138 139 -1
            133 140 134 -1
            133 139 140 -1
            134 141 135 -1
            134 140 141 -1
            135 142 136 -1
            135 141 142 -1
            136 143 137 -1
            136 142 143 -1
            137 143 144 -1
            139 138 202 -1
            202 138 145 -1
            140 139 196 -1
            196 139 202 -1
            141 140 191 -1
            191 140 196 -1
            142 141 187 -1
            187 141 191 -1
            143 142 184 -1
            184 142 187 -1
            144 143 182 -1
            182 143 184 -1
            181 144 182 -1
            145 146 147 -1
            202 145 147 -1
            147 146 149 -1
            146 148 149 -1
            147 149 150 -1
            203 147 150 -1
            203 202 147 -1
            149 148 152 -1
            148 151 152 -1
            150 149 153 -1
            149 152 153 -1
            150 153 154 -1
            204 150 154 -1
            204 203 150 -1
            152 151 156 -1
            151 155 156 -1
            153 152 157 -1
            152 156 157 -1
            154 153 158 -1
            153 157 158 -1
            154 158 159 -1
            205 154 159 -1
            205 204 154 -1
            156 155 161 -1
            155 160 161 -1
            157 156 162 -1
            156 161 162 -1
            158 157 163 -1
            157 162 163 -1
            159 158 164 -1
            158 163 164 -1
            159 164 165 -1
            206 159 165 -1
            206 205 159 -1
            161 160 167 -1
            160 166 167 -1
            162 161 168 -1
            161 167 168 -1
            163 162 169 -1
            162 168 169 -1
            164 163 170 -1
            163 169 170 -1
            165 164 171 -1
            164 170 171 -1
            165 171 172 -1
            207 165 172 -1
            207 206 165 -1
            167 166 174 -1
            166 173 174 -1
            168 167 175 -1
            167 174 175 -1
            169 168 176 -1
            168 175 176 -1
            170 169 177 -1
            169 176 177 -1
            171 170 178 -1
            170 177 178 -1
            172 171 179 -1
            171 178 179 -1
            172 179 180 -1
            208 172 180 -1
            208 207 172 -1
            173 237 174 -1
            174 239 175 -1
            174 237 239 -1
            175 242 176 -1
            175 239 242 -1
            176 246 177 -1
            176 242 246 -1
            177 251 178 -1
            177 246 251 -1
            178 257 179 -1
            178 251 257 -1
            179 236 180 -1
            179 257 236 -1
            236 208 180 -1
            181 182 183 -1
            230 181 183 -1
            183 182 185 -1
            182 184 185 -1
            183 185 186 -1
            231 183 186 -1
            231 230 183 -1
            185 184 188 -1
            184 187 188 -1
            186 185 189 -1
            185 188 189 -1
            186 189 190 -1
            232 186 190 -1
            232 231 186 -1
            188 187 192 -1
            187 191 192 -1
            189 188 193 -1
            188 192 193 -1
            190 189 194 -1
            189 193 194 -1
            190 194 195 -1
            233 190 195 -1
            233 232 190 -1
            192 191 197 -1
            191 196 197 -1
            193 192 198 -1
            192 197 198 -1
            194 193 199 -1
            193 198 199 -1
            195 194 200 -1
            194 199 200 -1
            195 200 201 -1
            234 195 201 -1
            234 233 195 -1
            197 196 203 -1
            196 202 203 -1
            198 197 204 -1
            197 203 204 -1
            199 198 205 -1
            198 204 205 -1
            200 199 206 -1
            199 205 206 -1
            201 200 207 -1
            200 206 207 -1
            201 207 208 -1
            235 201 208 -1
            235 234 201 -1
            236 235 208 -1
            209 210 211 -1
            252 209 211 -1
            211 210 213 -1
            210 212 213 -1
            211 213 214 -1
            253 211 214 -1
            253 252 211 -1
            213 212 216 -1
            212 215 216 -1
            214 213 217 -1
            213 216 217 -1
            214 217 218 -1
            254 214 218 -1
            254 253 214 -1
            216 215 220 -1
            215 219 220 -1
            217 216 221 -1
            216 220 221 -1
            218 217 222 -1
            217 221 222 -1
            218 222 223 -1
            255 218 223 -1
            255 254 218 -1
            220 219 225 -1
            219 224 225 -1
            221 220 226 -1
            220 225 226 -1
            222 221 227 -1
            221 226 227 -1
            223 222 228 -1
            222 227 228 -1
            223 228 229 -1
            256 223 229 -1
            256 255 223 -1
            225 224 231 -1
            224 230 231 -1
            226 225 232 -1
            225 231 232 -1
            227 226 233 -1
            226 232 233 -1
            228 227 234 -1
            227 233 234 -1
            229 228 235 -1
            228 234 235 -1
            229 235 236 -1
            257 229 236 -1
            257 256 229 -1
            237 238 239 -1
            239 238 241 -1
            238 240 241 -1
            239 241 242 -1
            241 240 244 -1
            240 243 244 -1
            242 241 245 -1
            241 244 245 -1
            242 245 246 -1
            244 243 248 -1
            243 247 248 -1
            245 244 249 -1
            244 248 249 -1
            246 245 250 -1
            245 249 250 -1
            246 250 251 -1
            248 247 253 -1
            247 252 253 -1
            249 248 254 -1
            248 253 254 -1
            250 249 255 -1
            249 254 255 -1
            251 250 256 -1
            250 255 256 -1
            251 256 257 -1
        ]
        colorIndex []
        color Color {
            color [
                # Mesh vertex colours: 258 items
                0.000000 1.000000 0.000000 
                0.000000 1.000000 0.000000 
                0.000000 1.000000 0.000000 
                0.000000 1.000000 0.000000 
                0.870600 0.490200 0.000000 
                0.000000 1.000000 0.000000 
                0.000000 1.000000 0.000000 
                0.870600 0.490200 0.000000 
                0.870600 0.490200 0.000000 
                0.000000 1.000000 0.000000 
                0.000000 1.000000 0.000000 
                0.870600 0.490200 0.000000 
                0.870600 0.490200 0.000000 
                0.870600 0.490200 0.000000 
                0.000000 1.000000 0.000000 
                0.000000 1.000000 0.000000 
                0.870600 0.490200 0.000000 
                0.870600 0.490200 0.000000 
                0.870600 0.490200 0.000000 
                0.870600 0.490200 0.000000 
                0.000000 1.000000 0.000000 
                0.000000 1.000000 0.000000 
                0.870600 0.490200 0.000000 
                0.870600 0.490200 0.000000 
                0.870600 0.490200 0.000000 
                0.870600 0.490200 0.000000 
                0.870600 0.490200 0.000000 
                0.000000 1.000000 0.000000 
                0.000000 1.000000 0.000000 
                0.870600 0.490200 0.000000 
                0.870600 0.490200 0.000000 
                0.870600 0.490200 0.000000 
                0.870600 0.490200 0.000000 
                0.870600 0.490200 0.000000 
                0.870600 0.490200 0.000000 
                0.000000 1.000000 0.000000 
                0.000000 1.000000 0.000000 
                0.870600 0.490200 0.000000 
                0.870600 0.490200 0.000000 
                0.870600 0.490200 0.000000 
                0.870600 0.490200 0.000000 
                0.870600 0.490200 0.000000 
                0.870600 0.490200 0.000000 
                0.870600 0.490200 0.000000 
                0.000000 1.000000 0.000000 
                0.000000 1.000000 0.000000 
                0.870600 0.490200 0.000000 
                0.000000 1.000000 0.000000 
                0.870600 0.490200 0.000000 
                0.870600 0.490200 0.000000 
                0.000000 1.000000 0.000000 
                0.870600 0.490200 0.000000 
                0.870600 0.490200 0.000000 
                0.870600 0.490200 0.000000 
                0.000000 1.000000 0.000000 
                0.870600 0.490200 0.000000 
                0.870600 0.490200 0.000000 
                0.870600 0.490200 0.000000 
                0.870600 0.490200 0.000000 
                0.000000 1.000000 0.000000 
                0.870600 0.490200 0.000000 
                0.870600 0.490200 0.000000 
                0.870600 0.490200 0.000000 
                0.870600 0.490200 0.000000 
                0.870600 0.490200 0.000000 
                0.000000 1.000000 0.000000 
                0.870600 0.490200 0.000000 
                0.870600 0.490200 0.000000 
                0.870600 0.490200 0.000000 
                0.870600 0.490200 0.000000 
                0.870600 0.490200 0.000000 
                0.870600 0.490200 0.000000 
                0.000000 1.000000 0.000000 
                0.870600 0.490200 0.000000 
                0.870600 0.490200 0.000000 
                0.870600 0.490200 0.000000 
                0.870600 0.490200 0.000000 
                0.870600 0.490200 0.000000 
                0.870600 0.490200 0.000000 
                0.870600 0.490200 0.000000 
                0.000000 1.000000 0.000000 
                0.000000 1.000000 0.000000 
                0.870600 0.490200 0.000000 
                0.000000 1.000000 0.000000 
                0.870600 0.490200 0.000000 
                0.870600 0.490200 0.000000 
                0.000000 1.000000 0.000000 
                0.870600 0.490200 0.000000 
                0.870600 0.490200 0.000000 
                0.870600 0.490200 0.000000 
                0.000000 1.000000 0.000000 
                0.870600 0.490200 0.000000 
                0.870600 0.490200 0.000000 
                0.870600 0.490200 0.000000 
                0.870600 0.490200 0.000000 
                0.000000 1.000000 0.000000 
                0.870600 0.490200 0.000000 
                0.870600 0.490200 0.000000 
                0.870600 0.490200 0.000000 
                0.870600 0.490200 0.000000 
                0.870600 0.490200 0.000000 
                0.000000 1.000000 0.000000 
                0.870600 0.490200 0.000000 
                0.870600 0.490200 0.000000 
                0.870600 0.490200 0.000000 
                0.870600 0.490200 0.000000 
                0.870600 0.490200 0.000000 
                0.870600 0.490200 0.000000 
                0.000000 1.000000 0.000000 
                0.870600 0.490200 0.000000 
                0.870600 0.490200 0.000000 
                0.870600 0.490200 0.000000 
                0.870600 0.490200 0.000000 
                0.870600 0.490200 0.000000 
                0.870600 0.490200 0.000000 
                0.870600 0.490200 0.000000 
                0.000000 1.000000 0.000000 
                0.870600 0.490200 0.000000 
                0.870600 0.490200 0.000000 
                0.870600 0.490200 0.000000 
                0.870600 0.490200 0.000000 
                0.870600 0.490200 0.000000 
                0.870600 0.490200 0.000000 
                0.870600 0.490200 0.000000 
                0.870600 0.490200 0.000000 
                0.870600 0.490200 0.000000 
                0.870600 0.490200 0.000000 
                0.870600 0.490200 0.000000 
                0.870600 0.490200 0.000000 
                0.870600 0.490200 0.000000 
                0.870600 0.490200 0.000000 
                0.870600 0.490200 0.000000 
                0.870600 0.490200 0.000000 
                0.870600 0.490200 0.000000 
                0.870600 0.490200 0.000000 
                0.870600 0.490200 0.000000 
                0.870600 0.490200 0.000000 
                0.870600 0.490200 0.000000 
                0.870600 0.490200 0.000000 
                0.870600 0.490200 0.000000 
                0.870600 0.490200 0.000000 
                0.870600 0.490200 0.000000 
                0.870600 0.490200 0.000000 
                0.870600 0.490200 0.000000 
                0.870600 0.490200 0.000000 
                0.000000 1.000000 0.000000 
                0.870600 0.490200 0.000000 
                0.000000 1.000000 0.000000 
                0.870600 0.490200 0.000000 
                0.870600 0.490200 0.000000 
                0.000000 1.000000 0.000000 
                0.870600 0.490200 0.000000 
                0.870600 0.490200 0.000000 
                0.870600 0.490200 0.000000 
                0.000000 1.000000 0.000000 
                0.870600 0.490200 0.000000 
                0.870600 0.490200 0.000000 
                0.870600 0.490200 0.000000 
                0.870600 0.490200 0.000000 
                0.000000 1.000000 0.000000 
                0.870600 0.490200 0.000000 
                0.870600 0.490200 0.000000 
                0.870600 0.490200 0.000000 
                0.870600 0.490200 0.000000 
                0.870600 0.490200 0.000000 
                0.000000 1.000000 0.000000 
                0.870600 0.490200 0.000000 
                0.870600 0.490200 0.000000 
                0.870600 0.490200 0.000000 
                0.870600 0.490200 0.000000 
                0.870600 0.490200 0.000000 
                0.870600 0.490200 0.000000 
                0.000000 1.000000 0.000000 
                0.000000 1.000000 0.000000 
                0.000000 1.000000 0.000000 
                0.000000 1.000000 0.000000 
                0.000000 1.000000 0.000000 
                0.000000 1.000000 0.000000 
                0.000000 1.000000 0.000000 
                0.000000 1.000000 0.000000 
                0.000000 1.000000 0.000000 
                0.000000 1.000000 0.000000 
                0.870600 0.490200 0.000000 
                0.000000 1.000000 0.000000 
                0.870600 0.490200 0.000000 
                0.870600 0.490200 0.000000 
                0.000000 1.000000 0.000000 
                0.870600 0.490200 0.000000 
                0.870600 0.490200 0.000000 
                0.870600 0.490200 0.000000 
                0.000000 1.000000 0.000000 
                0.870600 0.490200 0.000000 
                0.870600 0.490200 0.000000 
                0.870600 0.490200 0.000000 
                0.870600 0.490200 0.000000 
                0.000000 1.000000 0.000000 
                0.870600 0.490200 0.000000 
                0.870600 0.490200 0.000000 
                0.870600 0.490200 0.000000 
                0.870600 0.490200 0.000000 
                0.870600 0.490200 0.000000 
                0.000000 1.000000 0.000000 
                0.870600 0.490200 0.000000 
                0.870600 0.490200 0.000000 
                0.870600 0.490200 0.000000 
                0.870600 0.490200 0.000000 
                0.870600 0.490200 0.000000 
                0.870600 0.490200 0.000000 
                0.000000 1.000000 0.000000 
                0.000000 1.000000 0.000000 
                0.870600 0.490200 0.000000 
                0.000000 1.000000 0.000000 
                0.870600 0.490200 0.000000 
                0.870600 0.490200 0.000000 
                0.000000 1.000000 0.000000 
                0.870600 0.490200 0.000000 
                0.870600 0.490200 0.000000 
                0.870600 0.490200 0.000000 
                0.000000 1.000000 0.000000 
                0.870600 0.490200 0.000000 
                0.870600 0.490200 0.000000 
                0.870600 0.490200 0.000000 
                0.870600 0.490200 0.000000 
                0.000000 1.000000 0.000000 
                0.870600 0.490200 0.000000 
                0.870600 0.490200 0.000000 
                0.870600 0.490200 0.000000 
                0.870600 0.490200 0.000000 
                0.870600 0.490200 0.000000 
                0.000000 1.000000 0.000000 
                0.870600 0.490200 0.000000 
                0.870600 0.490200 0.000000 
                0.870600 0.490200 0.000000 
                0.870600 0.490200 0.000000 
                0.870600 0.490200 0.000000 
                0.870600 0.490200 0.000000 
                0.000000 1.000000 0.000000 
                0.870600 0.490200 0.000000 
                0.870600 0.490200 0.000000 
                0.870600 0.490200 0.000000 
                0.870600 0.490200 0.000000 
                0.870600 0.490200 0.000000 
                0.870600 0.490200 0.000000 
                0.870600 0.490200 0.000000 
                0.870600 0.490200 0.000000 
                0.870600 0.490200 0.000000 
                0.870600 0.490200 0.000000 
                0.870600 0.490200 0.000000 
                0.870600 0.490200 0.000000 
                0.870600 0.490200 0.000000 
                0.870600 0.490200 0.000000 
                0.870600 0.490200 0.000000 
                0.870600 0.490200 0.000000 
                0.870600 0.490200 0.000000 
                0.870600 0.490200 0.000000 
                0.870600 0.490200 0.000000 
                0.870600 0.490200 0.000000 
                0.870600 0.490200 0.000000 
            ]
        }
    }
}
    ]
}

Transform {
    translation -2 0 5
    children [
            
# Final state after growth parallel to the polariser, full view
Shape {
    appearance Appearance {
        material Material {
            diffuseColor 1 1 1
        }
    }
    geometry IndexedFaceSet {
        solid TRUE
        convex FALSE
        creaseAngle 1  # radians
        colorPerVertex TRUE
        coord Coordinate {
            point [
                # Mesh vertexes: 978 items

                1.608233 -0.000598 -0.002180 
                1.868665 0.847608 -0.000910 
                1.575579 -0.000610 0.195487 
                2.533824 1.809844 -0.000279 
                1.899516 0.955109 0.240664 
                1.491590 -0.000493 0.401554 
                3.289495 2.899514 0.000704 
                2.677331 2.073859 0.251986 
                1.857026 1.077738 0.487048 
                1.350995 -0.000331 0.589361 
                3.752350 3.739095 0.000782 
                3.324298 3.135447 0.223218 
                2.584250 2.183088 0.468958 
                1.741067 1.164617 0.690861 
                1.167033 -0.000071 0.748892 
                2.908914 3.281609 0.002537 
                3.145817 3.314478 0.225192 
                2.843949 2.832972 0.434979 
                2.294663 2.099237 0.644872 
                1.542067 1.178837 0.843407 
                0.939619 0.000409 0.889476 
                1.816149 2.530972 0.002517 
                2.081663 2.672477 0.254882 
                2.189989 2.576959 0.471405 
                2.102407 2.284181 0.648695 
                1.826522 1.819863 0.794320 
                1.262829 1.094448 0.954469 
                0.663010 0.000256 1.008226 
                0.850637 1.869339 0.002628 
                0.959098 1.899302 0.243959 
                1.082209 1.855600 0.489912 
                1.168989 1.738254 0.693397 
                1.181755 1.537603 0.845652 
                1.091770 1.252040 0.959373 
                0.889346 0.883807 1.033884 
                0.310610 -0.001073 1.163643 
                -0.000446 1.609593 0.002352 
                -0.000539 1.576366 0.199985 
                -0.000715 1.491902 0.405774 
                -0.000979 1.350737 0.593260 
                -0.001366 1.166192 0.752244 
                -0.002019 0.937937 0.891703 
                -0.003228 0.660152 1.007555 
                -0.005008 0.311668 1.152795 
                0.003354 0.002707 1.468768 
                -0.851008 1.870245 0.001665 
                -1.816205 2.532078 0.001574 
                -0.959481 1.900316 0.242937 
                -2.908417 3.283406 0.000817 
                -2.081736 2.673820 0.253823 
                -1.082640 1.856780 0.488849 
                -3.751579 3.741416 -0.001541 
                -3.145474 3.316587 0.223319 
                -2.190245 2.578519 0.470294 
                -1.169463 1.739651 0.692398 
                -3.289267 2.901572 -0.001034 
                -3.324086 3.137669 0.221335 
                -2.844031 2.835008 0.433483 
                -2.102982 2.285845 0.647653 
                -1.182472 1.539268 0.844878 
                -2.534344 1.811591 -0.001187 
                -2.677732 2.075736 0.250945 
                -2.584760 2.184997 0.467854 
                -2.295411 2.101019 0.643820 
                -1.827846 1.821690 0.793382 
                -1.093652 1.254875 0.959129 
                -1.870232 0.848531 -0.001624 
                -1.901169 0.956133 0.239813 
                -1.858703 1.078875 0.486202 
                -1.742691 1.165788 0.690048 
                -1.543506 1.180066 0.842398 
                -1.264963 1.096232 0.953875 
                -0.892699 0.888626 1.035107 
                -1.608021 -0.000635 -0.002188 
                -1.575353 -0.000535 0.195436 
                -1.491425 -0.000308 0.401561 
                -1.350995 -0.000100 0.589538 
                -1.167339 0.000045 0.749563 
                -0.939470 0.000039 0.890534 
                -0.663293 -0.000031 1.009785 
                -0.312125 0.000329 1.164661 
                -1.867886 -0.850037 -0.001722 
                -2.530984 -1.814252 -0.001099 
                -1.899044 -0.957754 0.239739 
                -3.283354 -2.905990 -0.000313 
                -2.673781 -2.079023 0.251130 
                -1.856669 -1.080078 0.486219 
                -3.742101 -3.748759 0.001897 
                -3.317365 -3.141867 0.222502 
                -2.580378 -2.188021 0.468051 
                -1.740290 -1.166495 0.690284 
                -2.901881 -3.287170 0.001396 
                -3.138647 -3.320568 0.224517 
                -2.838035 -2.838316 0.433685 
                -2.291057 -2.103378 0.643852 
                -1.541181 -1.180578 0.843433 
                -1.811103 -2.533175 0.001459 
                -2.076097 -2.675507 0.253725 
                -2.184858 -2.580490 0.470231 
                -2.098335 -2.287674 0.647526 
                -1.823585 -1.822620 0.792935 
                -1.262556 -1.096698 0.955186 
                -0.847970 -1.868882 0.001403 
                -0.956298 -1.899116 0.242561 
                -1.079495 -1.855812 0.488294 
                -1.166354 -1.739057 0.691632 
                -1.179559 -1.538970 0.844058 
                -1.090438 -1.254043 0.958990 
                -0.889779 -0.885784 1.034537 
                0.000679 -1.608500 0.001931 
                0.000670 -1.575285 0.199491 
                0.000706 -1.490884 0.405313 
                0.000783 -1.349770 0.592952 
                0.000902 -1.165129 0.752330 
                0.001169 -0.936392 0.892186 
                0.001511 -0.658622 1.007997 
                0.002201 -0.306887 1.152320 
                0.849203 -1.869302 0.001506 
                1.812005 -2.533055 0.000528 
                0.957614 -1.899439 0.242764 
                2.902355 -3.287454 0.000252 
                2.076715 -2.675530 0.252591 
                1.080957 -1.855930 0.488576 
                3.742426 -3.749377 0.000907 
                3.138973 -3.321021 0.223500 
                2.185343 -2.580733 0.469101 
                1.168033 -1.738947 0.691903 
                3.284004 -2.906403 -0.001054 
                3.317771 -3.142394 0.221674 
                2.838386 -2.838728 0.432704 
                2.098945 -2.288209 0.646671 
                1.181114 -1.538474 0.843814 
                2.532060 -1.814440 -0.001477 
                2.674638 -2.079436 0.250488 
                2.581078 -2.188497 0.467279 
                2.291870 -2.103923 0.643255 
                1.824088 -1.823837 0.792898 
                1.098115 -1.258994 0.955189 
                1.869318 -0.849580 -0.001507 
                1.900223 -0.957537 0.240022 
                1.857717 -1.080090 0.486483 
                1.741580 -1.166731 0.690610 
                1.542817 -1.180700 0.844016 
                1.257971 -1.089838 0.958602 
                0.890416 -0.885581 1.033738 
                0.000695 -1.576020 -0.195679 
                -0.955614 -1.900076 -0.240020 
                0.000703 -1.492219 -0.401867 
                -2.075462 -2.676378 -0.250600 
                -1.078316 -1.857768 -0.486417 
                0.000715 -1.351992 -0.589786 
                -3.137966 -3.321659 -0.220943 
                -2.184670 -2.583175 -0.467515 
                -1.165161 -1.741821 -0.690316 
                0.000708 -1.168614 -0.749647 
                -3.316714 -3.142896 -0.222854 
                -2.834883 -2.841780 -0.432982 
                -2.100530 -2.293768 -0.643517 
                -1.179383 -1.543045 -0.842996 
                0.000673 -0.941178 -0.890707 
                -2.673001 -2.079666 -0.253222 
                -2.577843 -2.188217 -0.469734 
                -2.285162 -2.101203 -0.647218 
                -1.820738 -1.826102 -0.793131 
                -1.094886 -1.264442 -0.954546 
                0.000565 -0.664396 -1.009537 
                -1.898132 -0.958623 -0.242929 
                -1.854774 -1.081840 -0.488708 
                -1.737850 -1.168723 -0.692076 
                -1.537556 -1.181788 -0.844588 
                -1.252255 -1.092714 -0.959402 
                -0.883919 -0.891353 -1.034719 
                -0.000102 -0.305580 -1.162867 
                -1.574967 -0.000678 -0.199827 
                -1.490629 -0.000618 -0.405744 
                -1.349611 -0.000469 -0.593427 
                -1.165161 -0.000211 -0.752707 
                -0.936686 0.000295 -0.892471 
                -0.658241 0.000795 -1.007759 
                -0.303881 0.000892 -1.151278 
                0.005018 0.012625 -1.488851 
                1.575148 -0.000533 -0.199833 
                1.899706 -0.957997 -0.242844 
                1.490616 -0.000364 -0.405798 
                2.674085 -2.079715 -0.253820 
                1.856270 -1.081161 -0.488886 
                1.349361 -0.000159 -0.593467 
                3.317415 -3.143227 -0.223736 
                2.578887 -2.188089 -0.470390 
                1.739183 -1.168067 -0.692454 
                1.164738 0.000133 -0.752719 
                3.138575 -3.321932 -0.222020 
                2.835771 -2.841789 -0.433991 
                2.286100 -2.100708 -0.647626 
                1.538951 -1.181315 -0.845156 
                0.935820 0.000763 -0.892382 
                2.076351 -2.676132 -0.251686 
                2.185651 -2.582752 -0.468499 
                2.101512 -2.293035 -0.644072 
                1.821776 -1.825259 -0.793339 
                1.253818 -1.092463 -0.960264 
                0.658038 0.001319 -1.008012 
                0.956820 -1.900484 -0.240117 
                1.079363 -1.858011 -0.486763 
                1.166276 -1.741810 -0.690896 
                1.180721 -1.543024 -0.843815 
                1.096402 -1.264631 -0.955560 
                0.885390 -0.891744 -1.035983 
                0.304152 0.002307 -1.150489 
                -0.000413 1.577155 -0.195366 
                0.958469 1.900223 -0.238839 
                -0.000479 1.493298 -0.401593 
                2.081165 2.673443 -0.249535 
                1.080826 1.857461 -0.485290 
                -0.000593 1.352684 -0.589547 
                3.144857 3.315352 -0.220223 
                2.190020 2.579928 -0.466468 
                1.166996 1.740929 -0.689309 
                -0.000767 1.168743 -0.749046 
                3.323263 3.136357 -0.222303 
                2.840668 2.836608 -0.431783 
                2.104718 2.290794 -0.642396 
                1.180505 1.541380 -0.842327 
                -0.000938 0.941402 -0.889361 
                2.676582 2.074732 -0.252406 
                2.581704 2.183721 -0.468814 
                2.288643 2.097662 -0.646186 
                1.823249 1.824227 -0.792265 
                1.096070 1.262723 -0.954113 
                -0.000974 0.664616 -1.007933 
                1.899092 0.955933 -0.242247 
                1.855724 1.079377 -0.488233 
                1.738821 1.166705 -0.691699 
                1.538647 1.180174 -0.843777 
                1.253973 1.091068 -0.957830 
                0.885654 0.892174 -1.035202 
                -0.000070 0.307774 -1.162632 
                -1.900643 0.956867 -0.242992 
                -2.676750 2.076413 -0.253347 
                -1.857231 1.080318 -0.489117 
                -3.322744 3.138299 -0.224154 
                -2.581747 2.185250 -0.469743 
                -1.740284 1.167747 -0.692702 
                -3.144209 3.317179 -0.222066 
                -2.840165 2.838123 -0.433162 
                -2.288885 2.099048 -0.647079 
                -1.540192 1.181243 -0.845023 
                -2.080975 2.674568 -0.250511 
                -2.189778 2.581066 -0.467410 
                -2.104790 2.291966 -0.643301 
                -1.823674 1.825065 -0.793058 
                -1.255208 1.091882 -0.959485 
                -0.958852 1.901099 -0.239859 
                -1.081403 1.858304 -0.486323 
                -1.167895 1.741809 -0.690331 
                -1.181816 1.542629 -0.843531 
                -1.097578 1.263715 -0.955433 
                -0.886483 0.891137 -1.035114 
                1.422820 0.660189 0.738160 
                1.424907 -0.661840 0.738082 
                1.226236 0.687094 0.878023 
                1.228565 -0.688317 0.878382 
                0.663520 1.422603 0.740960 
                0.688564 1.225444 0.880326 
                -0.664871 1.424094 0.739924 
                -0.690316 1.227769 0.879539 
                -1.425378 0.661647 0.737479 
                -1.229581 0.687459 0.877682 
                -1.424397 -0.662183 0.738149 
                -1.228128 -0.689043 0.878855 
                -0.661994 -1.422799 0.739708 
                -0.687514 -1.226394 0.879629 
                0.663725 -1.422498 0.739995 
                0.689548 -1.225735 0.879561 
                -0.660522 -1.424403 -0.738135 
                0.662214 -1.425189 -0.738475 
                -0.687401 -1.228223 -0.878390 
                0.689076 -1.229055 -0.878904 
                -1.421752 -0.664150 -0.740233 
                -1.225215 -0.689570 -0.880207 
                -1.423916 0.663211 -0.740685 
                -1.227206 0.689111 -0.880366 
                1.423137 -0.663777 -0.740679 
                1.421875 0.662487 -0.739561 
                1.226622 -0.689327 -0.880749 
                1.225157 0.687920 -0.878776 
                0.662519 1.425534 -0.737151 
                -0.663408 1.425954 -0.738273 
                0.688006 1.229409 -0.877316 
                -0.690008 1.229582 -0.878718 
                2.973521 2.677609 0.352431 
                2.197236 1.713759 0.574913 
                2.688132 2.965633 0.353649 
                1.917022 1.631918 0.744984 
                1.720318 2.192848 0.576471 
                1.638588 1.913031 0.745514 
                -2.688065 2.967511 0.352159 
                -1.720803 2.194176 0.575534 
                -2.973668 2.679681 0.350937 
                -1.639441 1.914593 0.744576 
                -2.198142 1.715426 0.574025 
                -1.918275 1.633714 0.744092 
                -2.967815 -2.683049 0.351159 
                -2.194821 -1.717366 0.574041 
                -2.681780 -2.970627 0.352429 
                -1.914717 -1.634698 0.744071 
                -1.716509 -2.194959 0.575125 
                -1.635649 -1.915190 0.743967 
                2.682146 -2.970932 0.351332 
                1.717299 -2.195197 0.574596 
                2.968294 -2.683516 0.350334 
                1.636577 -1.915537 0.743898 
                2.195916 -1.717875 0.573675 
                1.916005 -1.635373 0.744005 
                -2.679689 -2.971611 -0.350520 
                -1.714856 -2.196974 -0.573889 
                -2.967230 -2.685736 -0.351605 
                -1.632873 -1.916992 -0.744075 
                -2.193087 -1.719228 -0.575077 
                -1.913468 -1.638026 -0.744190 
                2.968148 -2.685837 -0.352443 
                2.194165 -1.718797 -0.575337 
                2.680468 -2.971602 -0.351639 
                1.914518 -1.637369 -0.744406 
                1.715854 -2.196364 -0.574517 
                1.633913 -1.916265 -0.744573 
                2.685598 2.966580 -0.349207 
                1.718648 2.194959 -0.572698 
                2.972680 2.680074 -0.350616 
                1.635399 1.915162 -0.742956 
                2.195382 1.716002 -0.574336 
                1.915469 1.635821 -0.743493 
                -2.972343 2.681756 -0.351995 
                -2.196106 1.717349 -0.575149 
                -2.685072 2.968015 -0.350595 
                -1.916311 1.636960 -0.744350 
                -1.718874 2.196012 -0.573575 
                -1.635927 1.916161 -0.743869 
                2.298047 1.622833 0.368291 
                1.324849 0.642115 0.814239 
                1.326956 -0.643532 0.814302 
                1.629104 2.294709 0.370665 
                0.991318 0.673327 0.984536 
                0.992556 -0.673295 0.984816 
                0.645069 1.324343 0.816830 
                0.668241 0.987620 0.986322 
                -0.646721 1.326166 0.815859 
                -0.671661 0.990825 0.985601 
                -1.629379 2.295867 0.369731 
                -2.298899 1.624399 0.367424 
                -1.327729 0.643721 0.813676 
                -0.994614 0.670587 0.985905 
                -1.326616 -0.644041 0.814502 
                -0.992812 -0.675293 0.985344 
                -2.295890 -1.626599 0.367456 
                -1.624896 -2.296343 0.369443 
                -0.643983 -1.324885 0.815776 
                -0.668128 -0.988755 0.986267 
                0.645739 -1.324433 0.815942 
                0.671088 -0.989088 0.985762 
                1.625804 -2.296422 0.368801 
                2.296868 -1.626983 0.367149 
                -1.623920 -2.297866 -0.367283 
                -0.642437 -1.326667 -0.814376 
                0.644119 -1.327461 -0.814753 
                -2.294606 -1.627776 -0.369321 
                -0.673670 -0.993665 -0.985422 
                0.675180 -0.994386 -0.986111 
                -1.323819 -0.646024 -0.816311 
                -0.987264 -0.670011 -0.986740 
                -1.325800 0.645214 -0.816687 
                -0.989408 0.669914 -0.986912 
                2.295815 -1.627512 -0.369575 
                1.325149 -0.645703 -0.816760 
                1.323806 0.644544 -0.815488 
                1.624911 -2.297549 -0.368004 
                0.988769 -0.669864 -0.987469 
                0.987992 0.668049 -0.986353 
                1.628151 2.296093 -0.366165 
                0.644169 1.327777 -0.813319 
                -0.645189 1.328061 -0.814495 
                2.296812 1.624143 -0.368628 
                0.671445 0.994464 -0.984133 
                -0.675791 0.994390 -0.985312 
                -2.297486 1.625589 -0.369419 
                -1.628306 2.297108 -0.367049 
                2.926041 2.366050 0.000318 
                3.047202 2.640037 0.232227 
                2.264788 1.672947 0.478846 
                1.529036 0.636584 0.634363 
                1.530760 -0.638589 0.634062 
                2.374103 2.920487 0.002615 
                2.649968 3.039589 0.233651 
                1.091981 0.626282 0.938088 
                1.093891 -0.626726 0.938528 
                1.679319 2.260692 0.480913 
                0.640287 1.528925 0.637566 
                0.626153 1.090649 0.939963 
                -0.641522 1.530050 0.636611 
                -0.628637 1.093325 0.939314 
                -2.373821 2.921892 0.001342 
                -2.649770 3.041352 0.232154 
                -1.679634 2.261896 0.479970 
                -2.926096 2.367898 -0.000944 
                -3.047276 2.642083 0.230721 
                -2.265606 1.674510 0.477958 
                -1.531160 0.638101 0.633760 
                -1.095841 0.626431 0.938139 
                -1.530087 -0.638778 0.633982 
                -1.093681 -0.628314 0.939062 
                -2.921350 -2.371637 -0.000755 
                -3.041590 -2.645809 0.230902 
                -2.262416 -1.676613 0.477986 
                -2.367857 -2.924526 0.001319 
                -2.643383 -3.044514 0.232371 
                -1.675176 -2.262501 0.479629 
                -0.638709 -1.528776 0.636235 
                -0.625687 -1.091610 0.939675 
                0.640203 -1.528765 0.636606 
                0.628440 -1.091237 0.939422 
                2.368474 -2.924529 0.000162 
                2.643802 -3.044754 0.231243 
                1.676091 -2.262711 0.479015 
                2.922199 -2.371917 -0.001416 
                3.042166 -2.646257 0.230164 
                2.263435 -1.677061 0.477631 
                -2.642153 -3.045315 -0.230330 
                -1.674029 -2.264525 -0.477822 
                -0.636977 -1.530363 -0.634206 
                0.638639 -1.531060 -0.634457 
                -3.041036 -2.647431 -0.231592 
                -0.626571 -1.094195 -0.938742 
                0.628181 -1.094968 -0.939293 
                -2.260719 -1.678058 -0.479535 
                -1.527775 -0.640817 -0.636782 
                -1.090455 -0.627562 -0.940215 
                -1.530115 0.639614 -0.637185 
                -1.092369 0.627355 -0.940360 
                3.041918 -2.647629 -0.232350 
                2.261860 -1.677696 -0.479818 
                1.529195 -0.640417 -0.637151 
                1.528182 0.638906 -0.636354 
                2.642857 -3.045371 -0.231481 
                1.091727 -0.627344 -0.940758 
                1.090846 0.626019 -0.938842 
                1.675002 -2.264082 -0.478530 
                2.648471 3.040372 -0.228921 
                1.678086 2.262583 -0.476668 
                0.639221 1.531340 -0.633339 
                -0.639917 1.531837 -0.634266 
                3.046506 2.641505 -0.230554 
                0.626700 1.095615 -0.937420 
                -0.629094 1.095258 -0.938887 
                2.263030 1.674588 -0.478836 
                -3.046256 2.643301 -0.231986 
                -2.263699 1.675957 -0.479629 
                -2.647970 3.041839 -0.230353 
                -1.678262 2.263621 -0.477545 
                2.315960 1.552322 0.235408 
                1.567952 0.541383 0.539699 
                1.569208 -0.543250 0.539338 
                2.060110 1.675181 0.667567 
                1.558224 2.313385 0.238153 
                1.681400 2.055535 0.668582 
                0.544573 1.568075 0.543184 
                0.617139 0.503742 1.075959 
                0.620071 -0.503957 1.075472 
                -0.545710 1.568893 0.542394 
                -1.558427 2.314467 0.237227 
                -1.681960 2.056894 0.667636 
                -2.316836 1.553852 0.234524 
                -2.061071 1.676772 0.666663 
                -1.569590 0.542535 0.539210 
                -0.623410 0.505191 1.077613 
                -1.568520 -0.543339 0.539262 
                -0.620263 -0.504874 1.076561 
                -2.313908 -1.556034 0.234563 
                -2.057658 -1.678272 0.666668 
                -1.553982 -2.314795 0.236996 
                -1.677958 -2.057612 0.667161 
                -0.543007 -1.567533 0.541990 
                0.544484 -1.567686 0.542306 
                1.554931 -2.314829 0.236349 
                1.678896 -2.057951 0.666845 
                2.314953 -1.556334 0.234411 
                2.058873 -1.678842 0.666449 
                -1.553363 -2.315794 -0.234405 
                -0.541686 -1.569032 -0.539548 
                0.543256 -1.569579 -0.539701 
                -1.676144 -2.059906 -0.666587 
                -2.313093 -1.556842 -0.236871 
                -2.055796 -1.680516 -0.667209 
                -1.566687 -0.545077 -0.542530 
                -0.503106 -0.617556 -1.074633 
                0.503513 -0.617726 -1.075418 
                -1.568825 0.543730 -0.542769 
                2.314353 -1.556649 -0.237042 
                1.567934 -0.544621 -0.542810 
                1.567166 0.543176 -0.542174 
                2.056859 -1.679972 -0.667451 
                1.554306 -2.315602 -0.235104 
                1.677163 -2.059273 -0.667143 
                1.557638 2.314249 -0.233341 
                0.543762 1.570041 -0.538790 
                -0.544427 1.570516 -0.539563 
                1.679282 2.057942 -0.665421 
                2.315240 1.553102 -0.236126 
                2.058022 1.677840 -0.666509 
                0.502126 0.619005 -1.074536 
                -0.504350 0.618622 -1.075095 
                -2.316001 1.554604 -0.236956 
                -2.058825 1.679085 -0.667361 
                -1.557777 2.315249 -0.234236 
                -1.679690 2.059016 -0.666319 
                3.013323 2.511651 0.136546 
                3.567508 3.352582 0.001004 
                3.012979 2.512448 -0.135545 
                3.363233 3.557002 0.001331 
                2.520854 3.006709 0.138575 
                2.520200 3.007189 -0.133422 
                1.539211 1.455906 0.879991 
                0.490304 0.645383 1.084518 
                -0.497311 0.648263 1.084461 
                -2.520605 3.008299 0.137173 
                -3.362572 3.559084 -0.000731 
                -2.519789 3.008633 -0.134783 
                -3.566990 3.354802 -0.001066 
                -3.013390 2.513622 0.135137 
                -3.012888 2.514294 -0.136901 
                -1.541213 1.458048 0.879126 
                -3.008248 -2.517596 0.135357 
                -3.559434 -3.359911 0.001157 
                -3.007880 -2.518331 -0.136599 
                -3.355339 -3.564507 0.001413 
                -2.514332 -3.011207 0.137277 
                -2.513680 -3.011630 -0.134758 
                -1.537204 -1.458107 0.879285 
                -0.492221 -0.644279 1.084321 
                0.494259 -0.643366 1.083992 
                2.514819 -3.011344 0.136110 
                3.355723 -3.564968 0.000344 
                2.514344 -3.011667 -0.135928 
                3.559913 -3.360447 0.000295 
                3.008966 -2.518001 0.134655 
                3.008742 -2.518561 -0.137290 
                1.460033 -1.537726 0.878940 
                -1.456571 -1.539655 -0.879271 
                -0.641291 -0.493647 -1.084358 
                -0.642516 0.493894 -1.084841 
                1.457857 -1.539171 -0.879946 
                0.642266 -0.493298 -1.084848 
                0.641459 0.495523 -1.084195 
                1.458421 1.538085 -0.878721 
                -1.459144 1.538689 -0.879655 
                2.234831 1.413289 0.111425 
                2.234668 1.413728 -0.112299 
                1.669734 0.600099 0.427865 
                1.670745 -0.602150 0.427439 
                2.565737 2.463442 0.541713 
                1.418413 2.233347 0.114289 
                1.418123 2.233738 -0.109398 
                1.464165 1.560872 0.876968 
                0.768115 0.504389 1.031537 
                0.770533 -0.505522 1.030857 
                0.603419 1.669798 0.431527 
                -0.604326 1.670605 0.430750 
                -1.418626 2.234372 0.113354 
                -1.418333 2.234735 -0.110325 
                -2.566123 2.465348 0.540497 
                -2.235836 1.414718 0.110564 
                -2.235636 1.415151 -0.113143 
                -1.465716 1.562984 0.876257 
                -1.671321 0.601259 0.427325 
                -0.772546 0.503389 1.033425 
                -1.669864 -0.602230 0.427318 
                -0.769726 -0.505981 1.032323 
                -2.233177 -1.416636 0.110545 
                -2.232798 -1.417117 -0.113100 
                -2.560974 -2.468245 0.540586 
                -1.414518 -2.234404 0.113128 
                -1.414155 -2.234777 -0.110497 
                -1.461811 -1.563022 0.875718 
                -0.601645 -1.669242 0.430348 
                0.603067 -1.669511 0.430610 
                1.415509 -2.234394 0.112670 
                1.415104 -2.234788 -0.111044 
                2.561472 -2.468699 0.539651 
                2.234325 -1.416731 0.110537 
                2.234114 -1.416998 -0.113137 
                1.564762 -1.461947 0.875963 
                -0.600455 -1.670645 -0.427607 
                0.601912 -1.671093 -0.427750 
                -2.465027 -2.564208 -0.540052 
                -1.561396 -1.464252 -0.876095 
                -0.504955 -0.770202 -1.032410 
                0.506341 -0.770796 -1.033180 
                -1.668450 -0.603680 -0.430837 
                -1.670607 0.602282 -0.430979 
                1.669773 -0.603217 -0.431041 
                1.669047 0.601573 -0.430437 
                2.466011 -2.563916 -0.540931 
                1.562680 -1.463694 -0.876599 
                0.602579 1.671421 -0.426804 
                -0.603166 1.671966 -0.427592 
                2.470199 2.560105 -0.538929 
                1.563388 1.462803 -0.875213 
                -0.506649 0.771337 -1.032004 
                -2.469875 2.561417 -0.539979 
                -1.564109 1.463447 -0.876226 
                2.232217 1.372610 -0.000511 
                1.662012 0.473823 0.322088 
                1.662691 -0.475683 0.321711 
                2.474384 2.583830 0.539704 
                1.377263 2.230975 0.002520 
                0.476442 1.662407 0.325940 
                0.499816 0.772033 1.032961 
                -0.477321 1.662977 0.325341 
                -0.505167 0.775075 1.032827 
                -1.377472 2.231991 0.001602 
                -2.474681 2.585677 0.538464 
                -2.233195 1.373975 -0.001365 
                -1.663150 0.474737 0.321671 
                -1.661879 -0.475804 0.321609 
                -2.230342 -1.375927 -0.001369 
                -2.469258 -2.588275 0.538513 
                -1.373417 -2.232036 0.001410 
                -0.474854 -1.661634 0.324952 
                -0.500766 -0.772670 1.033289 
                0.476254 -1.661952 0.325112 
                0.502586 -0.771995 1.033354 
                1.374369 -2.231998 0.000925 
                2.469684 -2.588687 0.537490 
                2.231620 -1.375888 -0.001341 
                -0.474082 -1.662735 -0.321922 
                0.475523 -1.663105 -0.321965 
                -2.585264 -2.472640 -0.537964 
                -1.660935 -0.476776 -0.325391 
                -0.771244 -0.502486 -1.033519 
                -1.662730 0.475335 -0.325396 
                -0.772701 0.502855 -1.033990 
                1.662062 -0.476359 -0.325515 
                1.661519 0.474769 -0.325010 
                2.586237 -2.472424 -0.538745 
                0.772608 -0.502491 -1.034404 
                0.772117 0.503112 -1.033830 
                0.475971 1.663618 -0.321201 
                -0.476559 1.664116 -0.321811 
                2.590028 2.468188 -0.536877 
                0.501311 0.773739 -1.031782 
                -2.589792 2.469602 -0.537964 
                1.731144 0.515272 0.197759 
                1.731758 -0.517209 0.197343 
                0.517735 1.731714 0.201699 
                -0.518430 1.732302 0.201075 
                -1.732204 0.516065 0.197312 
                -1.730901 -0.517355 0.197196 
                -0.515991 -1.730968 0.200702 
                0.517356 -1.731271 0.200827 
                -0.515566 -1.731716 -0.197500 
                0.516956 -1.732042 -0.197516 
                -1.730292 -0.517887 -0.201101 
                -1.731900 0.516422 -0.201021 
                1.731357 -0.517502 -0.201082 
                1.730818 0.515803 -0.200654 
                0.517450 1.732476 -0.196693 
                -0.518003 1.733004 -0.197336 
                3.571608 3.486665 0.128577 
                3.497981 3.560123 -0.126340 
                -3.571098 3.488971 0.126433 
                -3.497239 3.562213 -0.128461 
                -3.562702 -3.494643 0.128848 
                -3.489489 -3.568423 -0.126064 
                3.563033 -3.495233 0.127928 
                3.489959 -3.568882 -0.127086 
                1.705698 0.447199 0.098973 
                1.705486 0.447285 -0.102140 
                1.706126 -0.448825 0.098621 
                2.066749 1.264173 0.316839 
                3.476772 3.569139 0.124150 
                3.580334 3.465537 -0.121880 
                0.448949 1.706531 0.103076 
                0.449002 1.706946 -0.098052 
                1.269167 2.065087 0.319668 
                -0.449667 1.707022 0.102549 
                -0.449591 1.707435 -0.098601 
                -1.269482 2.066187 0.318672 
                -3.476198 3.571378 0.122016 
                -3.579662 3.467687 -0.124001 
                -1.706511 0.447822 0.098625 
                -1.706354 0.447765 -0.102444 
                -2.068075 1.265416 0.315961 
                -1.705252 -0.449053 0.098527 
                -1.705029 -0.449138 -0.102569 
                -2.065593 -1.267252 0.315946 
                -3.468243 -3.577147 0.124352 
                -3.571808 -3.473456 -0.121610 
                -0.447416 -1.705706 0.102210 
                -0.447377 -1.706097 -0.098819 
                -1.265754 -2.065675 0.318305 
                0.448725 -1.705966 0.102259 
                0.448717 -1.706333 -0.098762 
                1.266917 -2.065863 0.318153 
                3.468542 -3.577697 0.123342 
                3.572318 -3.473944 -0.122538 
                1.705927 -0.448830 -0.102493 
                2.066696 -1.267312 0.316028 
                -1.264932 -2.067027 -0.316024 
                -2.064403 -1.268321 -0.318469 
                2.065819 -1.267813 -0.318536 
                1.265979 -2.067089 -0.316419 
                1.268316 2.066275 -0.314867 
                2.065848 1.265244 -0.317793 
                -2.067026 1.266403 -0.318602 
                -1.268637 2.067228 -0.315839 
                1.749449 0.466801 -0.001518 
                1.749874 -0.468449 -0.001869 
                1.999721 1.372385 0.543401 
                2.731031 2.529358 0.461604 
                2.540442 2.725382 0.461915 
                1.691802 1.512762 0.826125 
                1.520331 1.690900 0.825947 
                0.821382 0.316090 0.985954 
                0.822088 -0.315743 0.986056 
                0.468642 1.750503 0.002527 
                1.377821 1.996864 0.545642 
                -0.469234 1.751009 0.001979 
                0.311594 0.817224 0.986373 
                -0.316592 0.818750 0.985938 
                -1.378232 1.998108 0.544644 
                -2.540604 2.727211 0.460593 
                -2.731327 2.531349 0.460287 
                -1.521318 1.692593 0.825084 
                -1.693199 1.514333 0.825149 
                -1.750310 0.467366 -0.001865 
                -2.001018 1.373715 0.542538 
                -1.748983 -0.468719 -0.001991 
                -0.822938 0.314155 0.987579 
                -0.821982 -0.316610 0.987148 
                -1.998382 -1.375201 0.542560 
                -2.726039 -2.534530 0.460422 
                -2.534875 -2.729938 0.460673 
                -1.689801 -1.514977 0.825359 
                -1.517741 -1.692959 0.824372 
                -0.467004 -1.749737 0.001678 
                -1.374603 -1.997903 0.544097 
                0.468303 -1.749982 0.001731 
                -0.312479 -0.816916 0.986650 
                0.315377 -0.817039 0.986427 
                1.375811 -1.998052 0.544030 
                2.535269 -2.730265 0.459601 
                2.726519 -2.534971 0.459530 
                1.516529 -1.689496 0.825061 
                1.694843 -1.517961 0.824826 
                1.999533 -1.375469 0.542586 
                -1.373181 -2.000029 -0.542602 
                -2.531134 -2.729378 -0.459863 
                -2.726824 -2.538441 -0.460056 
                -1.513500 -1.692028 -0.825288 
                -1.691347 -1.520087 -0.824779 
                -0.315912 -0.823271 -0.987165 
                0.317259 -0.823674 -0.987479 
                -1.996534 -1.377116 -0.544321 
                -0.816155 -0.313740 -0.986702 
                -0.817194 0.314597 -0.986779 
                1.997817 -1.376520 -0.544534 
                2.727795 -2.538387 -0.460909 
                2.532071 -2.729189 -0.460883 
                1.692530 -1.519403 -0.825107 
                1.514668 -1.691513 -0.825797 
                0.816738 -0.313239 -0.987173 
                0.816345 0.313932 -0.986683 
                1.374171 -1.999838 -0.543098 
                1.376141 1.998842 -0.541432 
                2.536748 2.725070 -0.458665 
                2.731776 2.533579 -0.458990 
                1.515273 1.690319 -0.824521 
                1.693114 1.518419 -0.823960 
                0.314063 0.824032 -0.985650 
                -0.317542 0.823742 -0.986179 
                1.998025 1.374365 -0.543750 
                -1.999169 1.375500 -0.544613 
                -2.731496 2.535092 -0.460162 
                -2.536337 2.726389 -0.459833 
                -1.694064 1.519373 -0.824915 
                -1.516114 1.691330 -0.825480 
                -1.376625 1.999818 -0.542393 
                2.729908 2.092554 -0.000064 
                2.818404 2.365894 0.315345 
                2.060471 1.354575 0.468784 
                1.955887 1.415182 0.636175 
                1.070054 0.315018 0.869318 
                1.071596 -0.315376 0.869334 
                0.959091 0.313233 0.935739 
                0.960024 -0.312950 0.935755 
                2.099800 2.725729 0.002621 
                2.374804 2.811748 0.317534 
                1.360021 2.057937 0.471257 
                1.420815 1.952591 0.638057 
                0.314790 1.069372 0.871588 
                -0.317767 1.070534 0.871183 
                0.309526 0.956445 0.937571 
                -0.313227 0.958040 0.937159 
                -2.099691 2.726973 0.001558 
                -2.374825 2.813359 0.316278 
                -1.360385 2.059093 0.470262 
                -1.421272 1.953923 0.637095 
                -2.730171 2.094366 -0.001107 
                -2.818691 2.367878 0.314093 
                -2.061715 1.355917 0.467928 
                -1.957145 1.416564 0.635333 
                -1.071681 0.315066 0.869728 
                -1.070907 -0.315586 0.870397 
                -0.960765 0.311440 0.937036 
                -0.959822 -0.313960 0.936693 
                -2.726163 -2.097600 -0.000983 
                -2.813805 -2.371216 0.314266 
                -2.059181 -1.357568 0.467932 
                -1.954363 -1.417869 0.635459 
                -2.094083 -2.728830 0.001466 
                -2.368833 -2.815751 0.316309 
                -1.356605 -2.058839 0.469810 
                -1.417621 -1.953948 0.636483 
                -0.314780 -1.068976 0.871544 
                0.316685 -1.068330 0.871709 
                -0.309926 -0.956203 0.937801 
                0.312432 -0.956142 0.937686 
                2.094840 -2.728744 0.000369 
                2.369312 -2.815920 0.315156 
                1.357799 -2.058996 0.469651 
                1.418880 -1.954001 0.636388 
                2.727133 -2.097851 -0.001549 
                2.814456 -2.371646 0.313520 
                2.060223 -1.357786 0.467907 
                1.955593 -1.418248 0.635460 
                -2.367731 -2.816987 -0.313705 
                -1.355396 -2.060748 -0.467969 
                -1.415980 -1.956173 -0.635413 
                -0.314572 -1.071893 -0.870181 
                0.316062 -1.072349 -0.870418 
                -0.312850 -0.961139 -0.936873 
                0.314288 -0.961542 -0.937185 
                -2.812804 -2.372619 -0.315686 
                -2.057481 -1.359203 -0.469979 
                -1.952461 -1.420153 -0.636700 
                -1.068596 -0.316213 -0.871958 
                -1.069499 0.316320 -0.872010 
                -0.955671 -0.311273 -0.938193 
                -0.956726 0.311559 -0.938262 
                2.813813 -2.372688 -0.316412 
                2.058803 -1.358681 -0.470183 
                1.953658 -1.419588 -0.637004 
                1.068816 -0.315762 -0.872219 
                1.068017 0.316030 -0.871155 
                0.955961 -0.310940 -0.938484 
                0.955551 0.310694 -0.937946 
                2.368577 -2.816829 -0.314825 
                1.356395 -2.060650 -0.468485 
                1.417031 -1.955861 -0.636017 
                2.373557 2.813049 -0.312500 
                1.358677 2.059678 -0.466819 
                1.418718 1.954767 -0.634306 
                0.314788 1.072716 -0.868917 
                -0.316641 1.072699 -0.869663 
                0.311566 0.961734 -0.935450 
                -0.314711 0.961663 -0.936085 
                2.817308 2.367327 -0.314738 
                2.059035 1.356237 -0.469402 
                1.954005 1.417574 -0.636163 
                -2.817196 2.368987 -0.315875 
                -2.060131 1.357395 -0.470229 
                -1.955130 1.418768 -0.637065 
                -2.373187 2.814303 -0.313655 
                -1.359059 2.060620 -0.467769 
                -1.419313 1.955741 -0.635258 
                2.017240 1.090716 0.065240 
                2.017161 1.090983 -0.066597 
                2.110588 1.253522 0.238184 
                3.145579 2.671411 0.000558 
                2.855401 2.333750 0.247193 
                2.063440 1.330581 0.432228 
                2.471909 1.934652 0.410326 
                1.183717 0.309046 0.810832 
                1.185041 -0.309754 0.810960 
                2.680311 3.138668 0.002590 
                2.342702 2.849297 0.249392 
                1.094681 2.017014 0.068457 
                1.094493 2.017248 -0.063348 
                1.258477 2.109234 0.241193 
                1.335901 2.061142 0.434862 
                0.309243 1.183233 0.813695 
                -0.311527 1.184404 0.813283 
                0.309150 0.391561 1.112995 
                -0.318147 0.392538 1.113768 
                -1.094974 2.017998 0.067480 
                -1.094798 2.018207 -0.064322 
                -1.258765 2.110276 0.240221 
                -2.679890 3.140292 0.001059 
                -2.342648 2.850835 0.248131 
                -1.336257 2.062309 0.433858 
                -3.145466 2.673379 -0.000980 
                -2.855652 2.335713 0.245936 
                -2.472535 1.936412 0.409341 
                -2.018640 1.091847 0.064432 
                -2.018533 1.092113 -0.067390 
                -2.111855 1.254797 0.237308 
                -2.064736 1.331916 0.431372 
                -1.185624 0.309339 0.811014 
                -1.185003 -0.310013 0.811623 
                -2.016167 -1.093499 0.064360 
                -2.015930 -1.093795 -0.067415 
                -2.109358 -1.256694 0.237284 
                -3.140030 -2.677559 -0.000515 
                -2.850886 -2.339224 0.246085 
                -2.062267 -1.333591 0.431394 
                -2.468801 -1.939128 0.409468 
                -2.673552 -3.143596 0.001349 
                -2.336612 -2.853204 0.248160 
                -1.091506 -2.017180 0.067220 
                -1.091282 -2.017401 -0.064541 
                -1.254957 -2.109827 0.239920 
                -1.332487 -2.061997 0.433428 
                -0.309022 -1.183134 0.813417 
                0.310875 -1.182740 0.813438 
                0.314352 -0.389650 1.112430 
                -0.312812 -0.390016 1.112995 
                1.092642 -2.017406 0.067133 
                1.092379 -2.017662 -0.064704 
                1.256077 -2.109997 0.239696 
                2.674077 -3.143756 0.000188 
                2.337130 -2.853322 0.247022 
                1.333692 -2.062094 0.433279 
                3.140765 -2.677916 -0.001219 
                2.851606 -2.339656 0.245401 
                2.469635 -1.939574 0.408884 
                2.017496 -1.093272 0.064529 
                2.017376 -1.093442 -0.067278 
                2.110468 -1.256747 0.237372 
                2.063273 -1.333774 0.431392 
                -1.254292 -2.110805 -0.237350 
                -2.335602 -2.854018 -0.245565 
                -1.331398 -2.063763 -0.431421 
                -1.936023 -2.471227 -0.409079 
                -0.308860 -1.185562 -0.811427 
                0.310428 -1.186038 -0.811654 
                -2.850243 -2.340444 -0.247542 
                -2.108497 -1.257543 -0.240043 
                -2.060645 -1.335084 -0.433592 
                -1.182587 -0.310595 -0.813896 
                -1.183523 0.310135 -0.813965 
                -0.387632 -0.311840 -1.110054 
                -0.388146 0.311892 -1.110392 
                2.109930 -1.257131 -0.240062 
                2.851244 -2.340562 -0.248217 
                2.062012 -1.334594 -0.433806 
                1.183073 -0.310301 -0.814170 
                1.182226 0.309758 -0.813168 
                2.336410 -2.853918 -0.246695 
                1.937005 -2.470837 -0.409970 
                1.255356 -2.110908 -0.237748 
                1.332415 -2.063747 -0.431943 
                0.387290 -0.311182 -1.110019 
                0.386579 0.312898 -1.109616 
                1.257873 2.110121 -0.236228 
                2.341623 2.850150 -0.244311 
                1.334717 2.062777 -0.430296 
                1.940960 2.468643 -0.408007 
                0.309190 1.186392 -0.810569 
                -0.310913 1.186430 -0.811274 
                2.854710 2.335005 -0.246615 
                2.110042 1.254328 -0.239320 
                2.062167 1.332071 -0.433020 
                -2.111199 1.255553 -0.240108 
                -2.854673 2.336737 -0.247781 
                -2.063284 1.333245 -0.433860 
                -2.341277 2.851422 -0.245496 
                -1.940891 2.469724 -0.408909 
                -1.258128 2.111061 -0.237185 
                -1.335097 2.063700 -0.431260 
            ]
        }
        coordIndex [
            # Polygons: 1952 items

            0 674 2 -1
            676 0 2 -1
            675 0 181 -1
            0 704 181 -1
            0 714 674 -1
            714 0 675 -1
            715 0 676 -1
            0 715 704 -1
            650 1 4 -1
            1 874 4 -1
            230 1 663 -1
            875 1 230 -1
            1 609 874 -1
            609 1 875 -1
            674 1 650 -1
            663 1 675 -1
            714 1 674 -1
            1 714 675 -1
            2 610 5 -1
            611 2 5 -1
            2 650 610 -1
            651 2 611 -1
            2 674 650 -1
            651 676 2 -1
            458 3 7 -1
            3 786 7 -1
            224 3 506 -1
            786 3 224 -1
            554 3 458 -1
            506 3 555 -1
            609 3 554 -1
            3 609 555 -1
            556 4 8 -1
            4 677 8 -1
            874 554 4 -1
            4 554 876 -1
            610 4 556 -1
            650 4 610 -1
            4 876 677 -1
            5 459 9 -1
            460 5 9 -1
            5 556 459 -1
            557 5 460 -1
            5 610 556 -1
            557 611 5 -1
            387 6 11 -1
            6 515 11 -1
            219 6 450 -1
            515 6 219 -1
            514 6 387 -1
            450 6 516 -1
            877 6 514 -1
            6 877 516 -1
            7 787 12 -1
            880 7 12 -1
            458 7 338 -1
            338 7 880 -1
            386 514 7 -1
            786 386 7 -1
            7 514 878 -1
            7 878 787 -1
            389 8 13 -1
            8 716 13 -1
            459 8 389 -1
            556 8 459 -1
            677 879 8 -1
            8 788 716 -1
            8 879 788 -1
            9 258 14 -1
            259 9 14 -1
            9 389 258 -1
            390 9 259 -1
            9 459 389 -1
            390 460 9 -1
            515 10 666 -1
            10 515 679 -1
            517 10 667 -1
            10 517 678 -1
            666 10 678 -1
            667 10 679 -1
            11 16 17 -1
            11 666 16 -1
            290 11 17 -1
            387 11 290 -1
            515 666 11 -1
            291 12 18 -1
            12 558 18 -1
            12 290 717 -1
            787 290 12 -1
            388 12 291 -1
            388 880 12 -1
            12 717 558 -1
            258 13 19 -1
            13 293 19 -1
            389 13 258 -1
            13 461 293 -1
            13 789 461 -1
            716 789 13 -1
            14 790 20 -1
            791 14 20 -1
            14 258 339 -1
            340 259 14 -1
            14 339 881 -1
            340 14 882 -1
            14 881 790 -1
            882 14 791 -1
            16 15 392 -1
            517 15 16 -1
            446 15 215 -1
            15 517 215 -1
            392 15 518 -1
            519 15 446 -1
            15 883 518 -1
            883 15 519 -1
            17 16 292 -1
            16 392 292 -1
            678 517 16 -1
            666 678 16 -1
            717 290 17 -1
            17 292 718 -1
            558 17 612 -1
            717 17 558 -1
            17 718 612 -1
            18 24 25 -1
            18 558 24 -1
            293 18 25 -1
            461 291 18 -1
            461 18 293 -1
            260 19 26 -1
            19 520 26 -1
            339 258 19 -1
            339 19 260 -1
            19 293 719 -1
            19 719 520 -1
            20 721 27 -1
            722 20 27 -1
            20 790 393 -1
            20 393 792 -1
            394 791 20 -1
            394 20 793 -1
            20 792 721 -1
            793 20 722 -1
            22 21 462 -1
            794 21 22 -1
            502 21 212 -1
            21 794 212 -1
            462 21 559 -1
            560 21 502 -1
            21 613 559 -1
            613 21 560 -1
            23 22 341 -1
            795 22 23 -1
            22 462 341 -1
            518 391 22 -1
            391 794 22 -1
            884 518 22 -1
            884 22 795 -1
            24 23 294 -1
            612 23 24 -1
            718 292 23 -1
            292 795 23 -1
            23 395 294 -1
            23 341 395 -1
            718 23 612 -1
            25 24 295 -1
            24 294 463 -1
            24 463 295 -1
            558 612 24 -1
            719 293 25 -1
            25 295 720 -1
            520 25 561 -1
            719 25 520 -1
            25 720 561 -1
            26 33 34 -1
            26 520 33 -1
            342 26 34 -1
            393 260 26 -1
            393 26 342 -1
            27 465 35 -1
            466 27 35 -1
            27 562 465 -1
            563 27 466 -1
            27 721 562 -1
            563 722 27 -1
            29 28 652 -1
            885 28 29 -1
            664 28 210 -1
            28 886 210 -1
            613 28 885 -1
            28 613 886 -1
            652 28 680 -1
            681 28 664 -1
            28 723 680 -1
            723 28 681 -1
            30 29 564 -1
            682 29 30 -1
            559 885 29 -1
            887 559 29 -1
            564 29 614 -1
            29 652 614 -1
            887 29 682 -1
            31 30 396 -1
            724 30 31 -1
            396 30 464 -1
            30 564 464 -1
            888 682 30 -1
            796 30 724 -1
            796 888 30 -1
            32 31 262 -1
            295 31 32 -1
            31 396 262 -1
            463 31 295 -1
            463 797 31 -1
            797 724 31 -1
            33 32 263 -1
            561 32 33 -1
            32 262 344 -1
            32 344 263 -1
            720 295 32 -1
            720 32 561 -1
            34 33 345 -1
            33 263 397 -1
            33 397 345 -1
            520 561 33 -1
            562 342 34 -1
            34 345 615 -1
            465 34 521 -1
            562 34 465 -1
            34 615 521 -1
            35 43 44 -1
            35 891 43 -1
            116 35 44 -1
            116 923 35 -1
            35 465 891 -1
            923 466 35 -1
            680 36 37 -1
            36 683 37 -1
            36 681 209 -1
            684 36 209 -1
            723 36 680 -1
            36 723 681 -1
            36 725 683 -1
            725 36 684 -1
            614 37 38 -1
            37 616 38 -1
            652 37 614 -1
            37 653 616 -1
            652 680 37 -1
            37 683 653 -1
            464 38 39 -1
            38 467 39 -1
            564 38 464 -1
            38 565 467 -1
            564 614 38 -1
            38 616 565 -1
            262 39 40 -1
            39 264 40 -1
            396 39 262 -1
            39 398 264 -1
            396 464 39 -1
            39 467 398 -1
            798 40 41 -1
            40 799 41 -1
            344 262 40 -1
            40 264 346 -1
            344 40 889 -1
            40 346 890 -1
            889 40 798 -1
            40 890 799 -1
            726 41 42 -1
            41 727 42 -1
            397 798 41 -1
            397 41 800 -1
            41 799 399 -1
            41 399 801 -1
            800 41 726 -1
            41 801 727 -1
            521 42 43 -1
            42 522 43 -1
            615 42 521 -1
            42 617 522 -1
            615 726 42 -1
            42 727 617 -1
            43 80 44 -1
            43 892 80 -1
            891 521 43 -1
            43 522 892 -1
            80 116 44 -1
            653 45 47 -1
            45 893 47 -1
            252 45 665 -1
            894 45 252 -1
            45 618 893 -1
            618 45 894 -1
            683 45 653 -1
            665 45 684 -1
            725 45 683 -1
            45 725 684 -1
            468 46 49 -1
            46 802 49 -1
            247 46 512 -1
            802 46 247 -1
            566 46 468 -1
            512 46 567 -1
            618 46 566 -1
            46 618 567 -1
            565 47 50 -1
            47 685 50 -1
            616 47 565 -1
            893 566 47 -1
            47 566 895 -1
            653 47 616 -1
            47 895 685 -1
            401 48 52 -1
            48 524 52 -1
            243 48 456 -1
            524 48 243 -1
            523 48 401 -1
            456 48 525 -1
            896 48 523 -1
            48 896 525 -1
            348 49 53 -1
            49 803 53 -1
            468 49 348 -1
            400 523 49 -1
            802 400 49 -1
            49 523 897 -1
            49 897 803 -1
            398 50 54 -1
            50 728 54 -1
            467 50 398 -1
            565 50 467 -1
            685 898 50 -1
            50 804 728 -1
            50 898 804 -1
            51 524 669 -1
            524 51 686 -1
            51 526 668 -1
            526 51 687 -1
            686 51 668 -1
            687 51 669 -1
            52 56 57 -1
            52 668 56 -1
            296 52 57 -1
            401 52 296 -1
            524 686 52 -1
            52 686 668 -1
            297 53 58 -1
            53 619 58 -1
            53 296 729 -1
            803 296 53 -1
            402 53 297 -1
            402 348 53 -1
            53 729 619 -1
            264 54 59 -1
            54 299 59 -1
            398 54 264 -1
            54 469 299 -1
            54 805 469 -1
            728 805 54 -1
            56 55 404 -1
            526 55 56 -1
            454 55 240 -1
            55 526 240 -1
            404 55 527 -1
            528 55 454 -1
            55 899 527 -1
            899 55 528 -1
            57 56 298 -1
            56 404 298 -1
            668 526 56 -1
            729 296 57 -1
            57 298 730 -1
            619 57 568 -1
            57 730 568 -1
            729 57 619 -1
            58 63 64 -1
            58 568 63 -1
            299 58 64 -1
            469 297 58 -1
            469 58 299 -1
            58 619 568 -1
            265 59 65 -1
            59 571 65 -1
            346 264 59 -1
            346 59 265 -1
            59 299 731 -1
            59 731 571 -1
            61 60 470 -1
            806 60 61 -1
            510 60 238 -1
            60 806 238 -1
            470 60 569 -1
            570 60 510 -1
            60 620 569 -1
            620 60 570 -1
            807 61 62 -1
            62 61 901 -1
            61 470 349 -1
            901 61 349 -1
            527 403 61 -1
            403 806 61 -1
            900 527 61 -1
            900 61 807 -1
            63 62 300 -1
            568 62 63 -1
            730 298 62 -1
            298 807 62 -1
            62 405 300 -1
            62 901 405 -1
            730 62 568 -1
            64 63 301 -1
            63 300 471 -1
            63 471 301 -1
            731 299 64 -1
            64 301 732 -1
            571 64 529 -1
            64 732 529 -1
            731 64 571 -1
            65 71 72 -1
            65 529 71 -1
            347 65 72 -1
            399 265 65 -1
            399 65 347 -1
            65 571 529 -1
            67 66 654 -1
            902 66 67 -1
            661 66 237 -1
            66 903 237 -1
            620 66 902 -1
            66 620 903 -1
            654 66 688 -1
            689 66 661 -1
            66 733 688 -1
            733 66 689 -1
            68 67 572 -1
            690 67 68 -1
            569 902 67 -1
            904 569 67 -1
            572 67 621 -1
            67 654 621 -1
            904 67 690 -1
            69 68 406 -1
            734 68 69 -1
            406 68 472 -1
            68 572 472 -1
            905 690 68 -1
            808 68 734 -1
            808 905 68 -1
            70 69 266 -1
            301 69 70 -1
            69 406 266 -1
            471 69 301 -1
            471 809 69 -1
            809 734 69 -1
            71 70 267 -1
            529 70 71 -1
            70 266 350 -1
            70 350 267 -1
            732 301 70 -1
            732 70 529 -1
            72 71 351 -1
            71 267 407 -1
            71 407 351 -1
            617 347 72 -1
            72 351 573 -1
            522 72 473 -1
            72 573 473 -1
            617 72 522 -1
            688 73 74 -1
            73 691 74 -1
            73 689 173 -1
            692 73 173 -1
            733 73 688 -1
            73 733 689 -1
            73 735 691 -1
            735 73 692 -1
            621 74 75 -1
            74 622 75 -1
            654 74 621 -1
            74 655 622 -1
            654 688 74 -1
            74 691 655 -1
            472 75 76 -1
            75 474 76 -1
            572 75 472 -1
            75 574 474 -1
            572 621 75 -1
            75 622 574 -1
            266 76 77 -1
            76 268 77 -1
            406 76 266 -1
            76 408 268 -1
            406 472 76 -1
            76 474 408 -1
            810 77 78 -1
            77 811 78 -1
            350 266 77 -1
            77 268 352 -1
            350 77 906 -1
            77 352 907 -1
            906 77 810 -1
            77 907 811 -1
            736 78 79 -1
            78 737 79 -1
            407 810 78 -1
            407 78 812 -1
            78 811 409 -1
            78 409 813 -1
            812 78 736 -1
            78 813 737 -1
            473 79 80 -1
            79 475 80 -1
            573 79 473 -1
            79 575 475 -1
            573 736 79 -1
            79 737 575 -1
            80 924 116 -1
            892 473 80 -1
            80 475 924 -1
            655 81 83 -1
            81 908 83 -1
            166 81 660 -1
            909 81 166 -1
            81 623 908 -1
            623 81 909 -1
            691 81 655 -1
            660 81 692 -1
            735 81 691 -1
            81 735 692 -1
            476 82 85 -1
            82 814 85 -1
            160 82 490 -1
            814 82 160 -1
            576 82 476 -1
            490 82 577 -1
            623 82 576 -1
            82 623 577 -1
            574 83 86 -1
            83 693 86 -1
            622 83 574 -1
            908 576 83 -1
            83 576 910 -1
            655 83 622 -1
            83 910 693 -1
            411 84 88 -1
            84 531 88 -1
            155 84 430 -1
            531 84 155 -1
            530 84 411 -1
            430 84 532 -1
            911 84 530 -1
            84 911 532 -1
            85 815 89 -1
            914 85 89 -1
            476 85 354 -1
            354 85 914 -1
            410 530 85 -1
            814 410 85 -1
            85 530 912 -1
            85 912 815 -1
            408 86 90 -1
            86 738 90 -1
            474 86 408 -1
            574 86 474 -1
            693 913 86 -1
            86 816 738 -1
            86 913 816 -1
            531 87 670 -1
            87 531 695 -1
            533 87 671 -1
            87 533 694 -1
            670 87 694 -1
            671 87 695 -1
            88 92 93 -1
            88 670 92 -1
            302 88 93 -1
            411 88 302 -1
            531 670 88 -1
            303 89 94 -1
            89 578 94 -1
            89 302 739 -1
            815 302 89 -1
            412 89 303 -1
            412 914 89 -1
            89 739 578 -1
            268 90 95 -1
            90 305 95 -1
            408 90 268 -1
            90 477 305 -1
            90 817 477 -1
            738 817 90 -1
            92 91 414 -1
            533 91 92 -1
            426 91 151 -1
            91 533 151 -1
            414 91 534 -1
            535 91 426 -1
            91 915 534 -1
            915 91 535 -1
            93 92 304 -1
            92 414 304 -1
            694 533 92 -1
            670 694 92 -1
            739 302 93 -1
            93 304 740 -1
            578 93 624 -1
            739 93 578 -1
            93 740 624 -1
            94 99 100 -1
            94 578 99 -1
            305 94 100 -1
            477 303 94 -1
            477 94 305 -1
            269 95 101 -1
            95 536 101 -1
            352 268 95 -1
            352 95 269 -1
            95 305 741 -1
            95 741 536 -1
            97 96 478 -1
            818 96 97 -1
            486 96 148 -1
            96 818 148 -1
            478 96 579 -1
            580 96 486 -1
            96 625 579 -1
            625 96 580 -1
            98 97 355 -1
            819 97 98 -1
            97 478 355 -1
            534 413 97 -1
            413 818 97 -1
            916 534 97 -1
            916 97 819 -1
            99 98 306 -1
            624 98 99 -1
            740 304 98 -1
            304 819 98 -1
            98 415 306 -1
            98 355 415 -1
            740 98 624 -1
            100 99 307 -1
            99 306 479 -1
            99 479 307 -1
            578 624 99 -1
            741 305 100 -1
            100 307 742 -1
            536 100 581 -1
            741 100 536 -1
            100 742 581 -1
            101 107 108 -1
            101 536 107 -1
            353 101 108 -1
            409 269 101 -1
            409 101 353 -1
            103 102 656 -1
            917 102 103 -1
            658 102 146 -1
            102 918 146 -1
            625 102 917 -1
            102 625 918 -1
            656 102 696 -1
            697 102 658 -1
            102 743 696 -1
            743 102 697 -1
            104 103 582 -1
            698 103 104 -1
            579 917 103 -1
            919 579 103 -1
            582 103 626 -1
            103 656 626 -1
            919 103 698 -1
            105 104 416 -1
            744 104 105 -1
            416 104 480 -1
            104 582 480 -1
            920 698 104 -1
            820 104 744 -1
            820 920 104 -1
            106 105 270 -1
            307 105 106 -1
            105 416 270 -1
            479 105 307 -1
            479 821 105 -1
            821 744 105 -1
            107 106 271 -1
            581 106 107 -1
            106 270 356 -1
            106 356 271 -1
            742 307 106 -1
            742 106 581 -1
            108 107 357 -1
            107 271 417 -1
            107 417 357 -1
            536 581 107 -1
            575 353 108 -1
            108 357 627 -1
            475 108 537 -1
            575 108 475 -1
            108 627 537 -1
            696 109 110 -1
            109 699 110 -1
            109 697 145 -1
            700 109 145 -1
            743 109 696 -1
            109 743 697 -1
            109 745 699 -1
            745 109 700 -1
            626 110 111 -1
            110 628 111 -1
            656 110 626 -1
            110 657 628 -1
            656 696 110 -1
            110 699 657 -1
            480 111 112 -1
            111 481 112 -1
            582 111 480 -1
            111 583 481 -1
            582 626 111 -1
            111 628 583 -1
            270 112 113 -1
            112 272 113 -1
            416 112 270 -1
            112 418 272 -1
            416 480 112 -1
            112 481 418 -1
            822 113 114 -1
            113 823 114 -1
            356 270 113 -1
            113 272 358 -1
            356 113 921 -1
            113 358 922 -1
            921 113 822 -1
            113 922 823 -1
            746 114 115 -1
            114 747 115 -1
            417 822 114 -1
            417 114 824 -1
            114 823 419 -1
            114 419 825 -1
            824 114 746 -1
            114 825 747 -1
            537 115 116 -1
            115 538 116 -1
            627 115 537 -1
            115 629 538 -1
            627 746 115 -1
            115 747 629 -1
            924 537 116 -1
            116 538 923 -1
            657 117 119 -1
            117 925 119 -1
            202 117 659 -1
            926 117 202 -1
            117 630 925 -1
            630 117 926 -1
            699 117 657 -1
            659 117 700 -1
            745 117 699 -1
            117 745 700 -1
            482 118 121 -1
            118 826 121 -1
            196 118 500 -1
            826 118 196 -1
            584 118 482 -1
            500 118 585 -1
            630 118 584 -1
            118 630 585 -1
            583 119 122 -1
            119 701 122 -1
            628 119 583 -1
            925 584 119 -1
            119 584 927 -1
            657 119 628 -1
            119 927 701 -1
            421 120 124 -1
            120 540 124 -1
            191 120 442 -1
            540 120 191 -1
            539 120 421 -1
            442 120 541 -1
            928 120 539 -1
            120 928 541 -1
            360 121 125 -1
            121 827 125 -1
            482 121 360 -1
            420 539 121 -1
            826 420 121 -1
            121 539 929 -1
            121 929 827 -1
            418 122 126 -1
            122 748 126 -1
            481 122 418 -1
            583 122 481 -1
            701 930 122 -1
            122 828 748 -1
            122 930 828 -1
            123 540 673 -1
            540 123 702 -1
            123 542 672 -1
            542 123 703 -1
            702 123 672 -1
            703 123 673 -1
            124 128 129 -1
            124 672 128 -1
            308 124 129 -1
            421 124 308 -1
            540 702 124 -1
            124 702 672 -1
            309 125 130 -1
            125 631 130 -1
            125 308 749 -1
            827 308 125 -1
            422 125 309 -1
            422 360 125 -1
            125 749 631 -1
            272 126 131 -1
            126 311 131 -1
            418 126 272 -1
            126 483 311 -1
            126 829 483 -1
            748 829 126 -1
            128 127 424 -1
            542 127 128 -1
            438 127 187 -1
            127 542 187 -1
            424 127 543 -1
            544 127 438 -1
            127 931 543 -1
            931 127 544 -1
            129 128 310 -1
            128 424 310 -1
            672 542 128 -1
            749 308 129 -1
            129 310 750 -1
            631 129 586 -1
            129 750 586 -1
            749 129 631 -1
            130 135 136 -1
            130 586 135 -1
            311 130 136 -1
            483 309 130 -1
            483 130 311 -1
            130 631 586 -1
            273 131 137 -1
            131 545 137 -1
            358 272 131 -1
            358 131 273 -1
            131 311 751 -1
            131 751 545 -1
            133 132 484 -1
            830 132 133 -1
            496 132 184 -1
            132 830 184 -1
            484 132 587 -1
            588 132 496 -1
            132 632 587 -1
            632 132 588 -1
            831 133 134 -1
            134 133 933 -1
            133 484 361 -1
            933 133 361 -1
            543 423 133 -1
            423 830 133 -1
            932 543 133 -1
            932 133 831 -1
            135 134 312 -1
            586 134 135 -1
            750 310 134 -1
            310 831 134 -1
            134 425 312 -1
            134 933 425 -1
            750 134 586 -1
            136 135 313 -1
            135 312 485 -1
            135 485 313 -1
            751 311 136 -1
            136 313 752 -1
            545 136 589 -1
            751 136 545 -1
            136 752 589 -1
            137 143 144 -1
            137 545 143 -1
            359 137 144 -1
            419 273 137 -1
            419 137 359 -1
            139 138 651 -1
            934 138 139 -1
            662 138 182 -1
            138 935 182 -1
            632 138 934 -1
            138 632 935 -1
            651 138 676 -1
            704 138 662 -1
            138 715 676 -1
            715 138 704 -1
            140 139 557 -1
            705 139 140 -1
            557 139 611 -1
            587 934 139 -1
            936 587 139 -1
            139 651 611 -1
            936 139 705 -1
            141 140 390 -1
            753 140 141 -1
            390 140 460 -1
            140 557 460 -1
            937 705 140 -1
            832 140 753 -1
            832 937 140 -1
            142 141 259 -1
            313 141 142 -1
            141 390 259 -1
            485 141 313 -1
            485 833 141 -1
            833 753 141 -1
            143 142 261 -1
            589 142 143 -1
            142 259 340 -1
            142 340 261 -1
            752 313 142 -1
            752 142 589 -1
            144 143 343 -1
            143 261 394 -1
            143 394 343 -1
            545 589 143 -1
            144 343 563 -1
            629 359 144 -1
            538 144 466 -1
            144 563 466 -1
            629 144 538 -1
            145 633 147 -1
            634 145 147 -1
            145 658 633 -1
            659 145 634 -1
            145 697 658 -1
            659 700 145 -1
            590 146 149 -1
            146 706 149 -1
            918 580 146 -1
            146 580 938 -1
            633 146 590 -1
            658 146 633 -1
            146 938 706 -1
            147 487 150 -1
            488 147 150 -1
            147 590 487 -1
            591 147 488 -1
            147 633 590 -1
            591 634 147 -1
            148 834 152 -1
            941 148 152 -1
            486 148 362 -1
            362 148 941 -1
            413 535 148 -1
            818 413 148 -1
            148 535 939 -1
            148 939 834 -1
            428 149 153 -1
            149 754 153 -1
            487 149 428 -1
            590 149 487 -1
            706 940 149 -1
            149 835 754 -1
            149 940 835 -1
            150 274 154 -1
            275 150 154 -1
            150 428 274 -1
            429 150 275 -1
            150 487 428 -1
            429 488 150 -1
            151 155 156 -1
            151 671 155 -1
            314 151 156 -1
            426 151 314 -1
            533 671 151 -1
            315 152 157 -1
            152 592 157 -1
            152 314 755 -1
            834 314 152 -1
            427 152 315 -1
            427 941 152 -1
            152 755 592 -1
            274 153 158 -1
            153 317 158 -1
            428 153 274 -1
            153 489 317 -1
            153 836 489 -1
            754 836 153 -1
            154 837 159 -1
            838 154 159 -1
            154 274 363 -1
            364 275 154 -1
            154 363 942 -1
            364 154 943 -1
            154 942 837 -1
            943 154 838 -1
            156 155 316 -1
            155 430 316 -1
            695 531 155 -1
            671 695 155 -1
            755 314 156 -1
            156 316 756 -1
            592 156 635 -1
            755 156 592 -1
            156 756 635 -1
            157 162 163 -1
            157 592 162 -1
            317 157 163 -1
            489 315 157 -1
            489 157 317 -1
            276 158 164 -1
            158 546 164 -1
            363 274 158 -1
            363 158 276 -1
            158 317 757 -1
            158 757 546 -1
            159 759 165 -1
            760 159 165 -1
            159 837 431 -1
            159 431 839 -1
            432 838 159 -1
            432 159 840 -1
            159 839 759 -1
            840 159 760 -1
            161 160 365 -1
            841 160 161 -1
            160 490 365 -1
            532 410 160 -1
            410 814 160 -1
            944 532 160 -1
            944 160 841 -1
            162 161 318 -1
            635 161 162 -1
            756 316 161 -1
            316 841 161 -1
            161 433 318 -1
            161 365 433 -1
            756 161 635 -1
            163 162 319 -1
            162 318 491 -1
            162 491 319 -1
            592 635 162 -1
            757 317 163 -1
            163 319 758 -1
            546 163 593 -1
            757 163 546 -1
            163 758 593 -1
            164 170 171 -1
            164 546 170 -1
            366 164 171 -1
            431 276 164 -1
            431 164 366 -1
            165 493 172 -1
            494 165 172 -1
            165 594 493 -1
            595 165 494 -1
            165 759 594 -1
            595 760 165 -1
            167 166 596 -1
            707 166 167 -1
            577 909 166 -1
            945 577 166 -1
            596 166 636 -1
            166 660 636 -1
            945 166 707 -1
            168 167 434 -1
            761 167 168 -1
            434 167 492 -1
            167 596 492 -1
            946 707 167 -1
            842 167 761 -1
            842 946 167 -1
            169 168 278 -1
            319 168 169 -1
            168 434 278 -1
            491 168 319 -1
            491 843 168 -1
            843 761 168 -1
            170 169 279 -1
            593 169 170 -1
            169 278 368 -1
            169 368 279 -1
            758 319 169 -1
            758 169 593 -1
            171 170 369 -1
            170 279 435 -1
            170 435 369 -1
            546 593 170 -1
            594 366 171 -1
            171 369 637 -1
            493 171 547 -1
            594 171 493 -1
            171 637 547 -1
            172 179 180 -1
            172 949 179 -1
            208 172 180 -1
            208 960 172 -1
            172 493 949 -1
            960 494 172 -1
            636 173 174 -1
            173 638 174 -1
            660 173 636 -1
            173 661 638 -1
            660 692 173 -1
            173 689 661 -1
            492 174 175 -1
            174 495 175 -1
            596 174 492 -1
            174 597 495 -1
            596 636 174 -1
            174 638 597 -1
            278 175 176 -1
            175 280 176 -1
            434 175 278 -1
            175 436 280 -1
            434 492 175 -1
            175 495 436 -1
            844 176 177 -1
            176 845 177 -1
            368 278 176 -1
            176 280 370 -1
            368 176 947 -1
            176 370 948 -1
            947 176 844 -1
            176 948 845 -1
            762 177 178 -1
            177 763 178 -1
            435 844 177 -1
            435 177 846 -1
            177 845 437 -1
            177 437 847 -1
            846 177 762 -1
            177 847 763 -1
            547 178 179 -1
            178 548 179 -1
            637 178 547 -1
            178 639 548 -1
            637 762 178 -1
            178 763 639 -1
            179 236 180 -1
            179 950 236 -1
            949 547 179 -1
            179 548 950 -1
            236 208 180 -1
            181 640 183 -1
            641 181 183 -1
            181 662 640 -1
            663 181 641 -1
            181 704 662 -1
            663 675 181 -1
            598 182 185 -1
            182 708 185 -1
            935 588 182 -1
            182 588 951 -1
            640 182 598 -1
            662 182 640 -1
            182 951 708 -1
            183 497 186 -1
            498 183 186 -1
            183 598 497 -1
            599 183 498 -1
            183 640 598 -1
            599 641 183 -1
            372 184 188 -1
            184 848 188 -1
            496 184 372 -1
            423 544 184 -1
            830 423 184 -1
            184 544 952 -1
            184 952 848 -1
            440 185 189 -1
            185 764 189 -1
            497 185 440 -1
            598 185 497 -1
            708 953 185 -1
            185 849 764 -1
            185 953 849 -1
            186 282 190 -1
            283 186 190 -1
            186 440 282 -1
            441 186 283 -1
            186 497 440 -1
            441 498 186 -1
            187 191 192 -1
            187 673 191 -1
            320 187 192 -1
            438 187 320 -1
            542 703 187 -1
            187 703 673 -1
            321 188 193 -1
            188 642 193 -1
            188 320 765 -1
            848 320 188 -1
            439 188 321 -1
            439 372 188 -1
            188 765 642 -1
            282 189 194 -1
            189 323 194 -1
            440 189 282 -1
            189 499 323 -1
            189 850 499 -1
            764 850 189 -1
            190 851 195 -1
            852 190 195 -1
            190 282 373 -1
            374 283 190 -1
            190 373 954 -1
            374 190 955 -1
            190 954 851 -1
            955 190 852 -1
            192 191 322 -1
            191 442 322 -1
            673 540 191 -1
            765 320 192 -1
            192 322 766 -1
            642 192 600 -1
            192 766 600 -1
            765 192 642 -1
            193 198 199 -1
            193 600 198 -1
            323 193 199 -1
            499 321 193 -1
            499 193 323 -1
            193 642 600 -1
            284 194 200 -1
            194 601 200 -1
            373 282 194 -1
            373 194 284 -1
            194 323 767 -1
            194 767 601 -1
            195 769 201 -1
            770 195 201 -1
            195 851 443 -1
            195 443 853 -1
            444 852 195 -1
            444 195 854 -1
            195 853 769 -1
            854 195 770 -1
            855 196 197 -1
            197 196 957 -1
            196 500 375 -1
            957 196 375 -1
            541 420 196 -1
            420 826 196 -1
            956 541 196 -1
            956 196 855 -1
            198 197 324 -1
            600 197 198 -1
            766 322 197 -1
            322 855 197 -1
            197 445 324 -1
            197 957 445 -1
            766 197 600 -1
            199 198 325 -1
            198 324 501 -1
            198 501 325 -1
            767 323 199 -1
            199 325 768 -1
            601 199 549 -1
            199 768 549 -1
            767 199 601 -1
            200 206 207 -1
            200 549 206 -1
            376 200 207 -1
            443 284 200 -1
            443 200 376 -1
            200 601 549 -1
            201 550 208 -1
            551 201 208 -1
            201 643 550 -1
            644 201 551 -1
            201 769 643 -1
            644 770 201 -1
            203 202 591 -1
            709 202 203 -1
            585 926 202 -1
            958 585 202 -1
            591 202 634 -1
            202 659 634 -1
            958 202 709 -1
            204 203 429 -1
            771 203 204 -1
            429 203 488 -1
            203 591 488 -1
            959 709 203 -1
            856 203 771 -1
            856 959 203 -1
            205 204 275 -1
            325 204 205 -1
            204 429 275 -1
            501 204 325 -1
            501 857 204 -1
            857 771 204 -1
            206 205 277 -1
            549 205 206 -1
            205 275 364 -1
            205 364 277 -1
            768 325 205 -1
            768 205 549 -1
            207 206 367 -1
            206 277 432 -1
            206 432 367 -1
            207 367 595 -1
            643 376 207 -1
            550 207 494 -1
            207 595 494 -1
            643 207 550 -1
            236 961 208 -1
            208 550 960 -1
            961 551 208 -1
            209 645 211 -1
            646 209 211 -1
            209 664 645 -1
            665 209 646 -1
            209 681 664 -1
            665 684 209 -1
            602 210 213 -1
            210 710 213 -1
            886 560 210 -1
            210 560 962 -1
            645 210 602 -1
            664 210 645 -1
            210 962 710 -1
            211 503 214 -1
            504 211 214 -1
            211 602 503 -1
            603 211 504 -1
            211 645 602 -1
            603 646 211 -1
            212 858 216 -1
            965 212 216 -1
            502 212 378 -1
            378 212 965 -1
            391 519 212 -1
            794 391 212 -1
            212 519 963 -1
            212 963 858 -1
            448 213 217 -1
            213 772 217 -1
            503 213 448 -1
            602 213 503 -1
            710 964 213 -1
            213 859 772 -1
            213 964 859 -1
            214 286 218 -1
            287 214 218 -1
            214 448 286 -1
            449 214 287 -1
            214 503 448 -1
            449 504 214 -1
            215 219 220 -1
            215 667 219 -1
            326 215 220 -1
            446 215 326 -1
            517 667 215 -1
            327 216 221 -1
            216 604 221 -1
            216 326 773 -1
            858 326 216 -1
            447 216 327 -1
            447 965 216 -1
            216 773 604 -1
            286 217 222 -1
            217 329 222 -1
            448 217 286 -1
            217 505 329 -1
            217 860 505 -1
            772 860 217 -1
            218 861 223 -1
            862 218 223 -1
            218 286 379 -1
            380 287 218 -1
            218 379 966 -1
            380 218 967 -1
            218 966 861 -1
            967 218 862 -1
            220 219 328 -1
            219 450 328 -1
            679 515 219 -1
            667 679 219 -1
            773 326 220 -1
            220 328 774 -1
            604 220 647 -1
            773 220 604 -1
            220 774 647 -1
            221 226 227 -1
            221 604 226 -1
            329 221 227 -1
            505 327 221 -1
            505 221 329 -1
            288 222 228 -1
            222 552 228 -1
            379 286 222 -1
            379 222 288 -1
            222 329 775 -1
            222 775 552 -1
            223 777 229 -1
            778 223 229 -1
            223 861 451 -1
            223 451 863 -1
            452 862 223 -1
            452 223 864 -1
            223 863 777 -1
            864 223 778 -1
            225 224 381 -1
            865 224 225 -1
            224 506 381 -1
            516 386 224 -1
            386 786 224 -1
            968 516 224 -1
            968 224 865 -1
            226 225 330 -1
            647 225 226 -1
            774 328 225 -1
            328 865 225 -1
            225 453 330 -1
            225 381 453 -1
            774 225 647 -1
            227 226 331 -1
            226 330 507 -1
            226 507 331 -1
            604 647 226 -1
            775 329 227 -1
            227 331 776 -1
            552 227 605 -1
            775 227 552 -1
            227 776 605 -1
            228 234 235 -1
            228 552 234 -1
            382 228 235 -1
            451 288 228 -1
            451 228 382 -1
            229 508 236 -1
            509 229 236 -1
            229 648 508 -1
            606 229 509 -1
            606 778 229 -1
            229 777 648 -1
            231 230 599 -1
            711 230 231 -1
            555 875 230 -1
            969 555 230 -1
            599 230 641 -1
            230 663 641 -1
            969 230 711 -1
            232 231 441 -1
            779 231 232 -1
            441 231 498 -1
            231 599 498 -1
            970 711 231 -1
            866 231 779 -1
            866 970 231 -1
            233 232 283 -1
            331 232 233 -1
            232 441 283 -1
            507 232 331 -1
            507 867 232 -1
            867 779 232 -1
            234 233 285 -1
            605 233 234 -1
            233 283 374 -1
            233 374 285 -1
            776 331 233 -1
            776 233 605 -1
            235 234 377 -1
            234 285 444 -1
            234 444 377 -1
            552 605 234 -1
            235 377 644 -1
            648 382 235 -1
            508 235 551 -1
            648 235 508 -1
            235 644 551 -1
            236 508 961 -1
            950 509 236 -1
            597 237 239 -1
            237 712 239 -1
            903 570 237 -1
            237 570 971 -1
            638 237 597 -1
            661 237 638 -1
            237 971 712 -1
            384 238 241 -1
            238 868 241 -1
            510 238 384 -1
            403 528 238 -1
            806 403 238 -1
            238 528 972 -1
            238 972 868 -1
            436 239 242 -1
            239 780 242 -1
            495 239 436 -1
            597 239 495 -1
            712 973 239 -1
            239 869 780 -1
            239 973 869 -1
            240 243 244 -1
            240 669 243 -1
            332 240 244 -1
            454 240 332 -1
            526 687 240 -1
            240 687 669 -1
            333 241 245 -1
            241 649 245 -1
            241 332 781 -1
            868 332 241 -1
            455 241 333 -1
            455 384 241 -1
            241 781 649 -1
            280 242 246 -1
            242 335 246 -1
            436 242 280 -1
            242 511 335 -1
            242 870 511 -1
            780 870 242 -1
            244 243 334 -1
            243 456 334 -1
            669 524 243 -1
            781 332 244 -1
            244 334 782 -1
            649 244 607 -1
            244 782 607 -1
            781 244 649 -1
            245 249 250 -1
            245 607 249 -1
            335 245 250 -1
            511 333 245 -1
            511 245 335 -1
            245 649 607 -1
            281 246 251 -1
            246 608 251 -1
            370 280 246 -1
            370 246 281 -1
            246 335 783 -1
            246 783 608 -1
            871 247 248 -1
            248 247 975 -1
            247 512 385 -1
            975 247 385 -1
            525 400 247 -1
            400 802 247 -1
            974 525 247 -1
            974 247 871 -1
            249 248 336 -1
            607 248 249 -1
            782 334 248 -1
            334 871 248 -1
            248 457 336 -1
            248 975 457 -1
            782 248 607 -1
            250 249 337 -1
            249 336 513 -1
            249 513 337 -1
            783 335 250 -1
            250 337 784 -1
            608 250 553 -1
            250 784 553 -1
            783 250 608 -1
            251 256 257 -1
            251 553 256 -1
            371 251 257 -1
            437 281 251 -1
            437 251 371 -1
            251 608 553 -1
            253 252 603 -1
            713 252 253 -1
            567 894 252 -1
            976 567 252 -1
            603 252 646 -1
            252 665 646 -1
            976 252 713 -1
            254 253 449 -1
            785 253 254 -1
            449 253 504 -1
            253 603 504 -1
            977 713 253 -1
            872 253 785 -1
            872 977 253 -1
            255 254 287 -1
            337 254 255 -1
            254 449 287 -1
            513 254 337 -1
            513 873 254 -1
            873 785 254 -1
            256 255 289 -1
            553 255 256 -1
            255 287 380 -1
            255 380 289 -1
            784 337 255 -1
            784 255 553 -1
            257 256 383 -1
            256 289 452 -1
            256 452 383 -1
            639 371 257 -1
            257 383 606 -1
            548 257 509 -1
            257 606 509 -1
            639 257 548 -1
            881 339 260 -1
            790 260 393 -1
            881 260 790 -1
            340 882 261 -1
            394 261 791 -1
            261 882 791 -1
            344 889 263 -1
            397 263 798 -1
            263 889 798 -1
            890 346 265 -1
            799 265 399 -1
            890 265 799 -1
            350 906 267 -1
            407 267 810 -1
            267 906 810 -1
            907 352 269 -1
            811 269 409 -1
            907 269 811 -1
            356 921 271 -1
            417 271 822 -1
            271 921 822 -1
            922 358 273 -1
            823 273 419 -1
            922 273 823 -1
            942 363 276 -1
            837 276 431 -1
            942 276 837 -1
            364 943 277 -1
            432 277 838 -1
            277 943 838 -1
            368 947 279 -1
            435 279 844 -1
            279 947 844 -1
            948 370 281 -1
            845 281 437 -1
            948 281 845 -1
            954 373 284 -1
            851 284 443 -1
            954 284 851 -1
            374 955 285 -1
            444 285 852 -1
            285 955 852 -1
            966 379 288 -1
            861 288 451 -1
            966 288 861 -1
            380 967 289 -1
            452 289 862 -1
            289 967 862 -1
            787 387 290 -1
            716 388 291 -1
            789 291 461 -1
            716 291 789 -1
            392 795 292 -1
            395 724 294 -1
            463 294 797 -1
            294 724 797 -1
            803 401 296 -1
            728 402 297 -1
            805 297 469 -1
            728 297 805 -1
            404 807 298 -1
            405 734 300 -1
            471 300 809 -1
            300 734 809 -1
            815 411 302 -1
            738 412 303 -1
            817 303 477 -1
            738 303 817 -1
            414 819 304 -1
            415 744 306 -1
            479 306 821 -1
            306 744 821 -1
            827 421 308 -1
            748 422 309 -1
            829 309 483 -1
            748 309 829 -1
            424 831 310 -1
            425 753 312 -1
            485 312 833 -1
            312 753 833 -1
            834 426 314 -1
            754 427 315 -1
            836 315 489 -1
            754 315 836 -1
            430 841 316 -1
            433 761 318 -1
            491 318 843 -1
            318 761 843 -1
            848 438 320 -1
            764 439 321 -1
            850 321 499 -1
            764 321 850 -1
            442 855 322 -1
            445 771 324 -1
            501 324 857 -1
            324 771 857 -1
            858 446 326 -1
            772 447 327 -1
            860 327 505 -1
            772 327 860 -1
            450 865 328 -1
            453 779 330 -1
            507 330 867 -1
            330 779 867 -1
            868 454 332 -1
            780 455 333 -1
            870 333 511 -1
            780 333 870 -1
            456 871 334 -1
            457 785 336 -1
            513 336 873 -1
            336 785 873 -1
            788 338 388 -1
            388 338 880 -1
            677 458 338 -1
            677 338 879 -1
            879 338 788 -1
            395 341 796 -1
            462 682 341 -1
            341 682 888 -1
            796 341 888 -1
            792 393 342 -1
            721 342 562 -1
            792 342 721 -1
            394 793 343 -1
            563 343 722 -1
            343 793 722 -1
            397 800 345 -1
            615 345 726 -1
            345 800 726 -1
            801 399 347 -1
            727 347 617 -1
            801 347 727 -1
            804 348 402 -1
            685 468 348 -1
            685 348 898 -1
            898 348 804 -1
            405 349 808 -1
            901 349 405 -1
            470 690 349 -1
            349 690 905 -1
            808 349 905 -1
            407 812 351 -1
            573 351 736 -1
            351 812 736 -1
            813 409 353 -1
            737 353 575 -1
            813 353 737 -1
            816 354 412 -1
            412 354 914 -1
            693 476 354 -1
            693 354 913 -1
            913 354 816 -1
            415 355 820 -1
            478 698 355 -1
            355 698 920 -1
            820 355 920 -1
            417 824 357 -1
            627 357 746 -1
            357 824 746 -1
            825 419 359 -1
            747 359 629 -1
            825 359 747 -1
            828 360 422 -1
            701 482 360 -1
            701 360 930 -1
            930 360 828 -1
            425 361 832 -1
            933 361 425 -1
            484 705 361 -1
            361 705 937 -1
            832 361 937 -1
            835 362 427 -1
            427 362 941 -1
            706 486 362 -1
            706 362 940 -1
            940 362 835 -1
            433 365 842 -1
            490 707 365 -1
            365 707 946 -1
            842 365 946 -1
            839 431 366 -1
            759 366 594 -1
            839 366 759 -1
            432 840 367 -1
            595 367 760 -1
            367 840 760 -1
            435 846 369 -1
            637 369 762 -1
            369 846 762 -1
            847 437 371 -1
            763 371 639 -1
            847 371 763 -1
            849 372 439 -1
            708 496 372 -1
            708 372 953 -1
            953 372 849 -1
            445 375 856 -1
            957 375 445 -1
            500 709 375 -1
            375 709 959 -1
            856 375 959 -1
            853 443 376 -1
            769 376 643 -1
            853 376 769 -1
            444 854 377 -1
            644 377 770 -1
            377 854 770 -1
            859 378 447 -1
            447 378 965 -1
            710 502 378 -1
            710 378 964 -1
            964 378 859 -1
            453 381 866 -1
            506 711 381 -1
            381 711 970 -1
            866 381 970 -1
            863 451 382 -1
            777 382 648 -1
            863 382 777 -1
            452 864 383 -1
            606 383 778 -1
            383 864 778 -1
            869 384 455 -1
            712 510 384 -1
            712 384 973 -1
            973 384 869 -1
            457 385 872 -1
            975 385 457 -1
            512 713 385 -1
            385 713 977 -1
            872 385 977 -1
            386 877 514 -1
            877 386 516 -1
            878 514 387 -1
            878 387 787 -1
            788 388 716 -1
            883 391 518 -1
            391 883 519 -1
            392 518 884 -1
            392 884 795 -1
            395 796 724 -1
            400 896 523 -1
            896 400 525 -1
            897 523 401 -1
            897 401 803 -1
            804 402 728 -1
            899 403 527 -1
            403 899 528 -1
            404 527 900 -1
            404 900 807 -1
            405 808 734 -1
            410 911 530 -1
            911 410 532 -1
            912 530 411 -1
            912 411 815 -1
            816 412 738 -1
            915 413 534 -1
            413 915 535 -1
            414 534 916 -1
            414 916 819 -1
            415 820 744 -1
            420 928 539 -1
            928 420 541 -1
            929 539 421 -1
            929 421 827 -1
            828 422 748 -1
            931 423 543 -1
            423 931 544 -1
            424 543 932 -1
            424 932 831 -1
            425 832 753 -1
            939 535 426 -1
            939 426 834 -1
            835 427 754 -1
            430 532 944 -1
            430 944 841 -1
            433 842 761 -1
            952 544 438 -1
            952 438 848 -1
            849 439 764 -1
            442 541 956 -1
            442 956 855 -1
            445 856 771 -1
            963 519 446 -1
            963 446 858 -1
            859 447 772 -1
            450 516 968 -1
            450 968 865 -1
            453 866 779 -1
            972 528 454 -1
            972 454 868 -1
            869 455 780 -1
            456 525 974 -1
            456 974 871 -1
            457 872 785 -1
            876 554 458 -1
            876 458 677 -1
            462 559 887 -1
            462 887 682 -1
            465 521 891 -1
            923 538 466 -1
            895 566 468 -1
            895 468 685 -1
            470 569 904 -1
            470 904 690 -1
            892 522 473 -1
            475 537 924 -1
            910 576 476 -1
            910 476 693 -1
            478 579 919 -1
            478 919 698 -1
            927 584 482 -1
            927 482 701 -1
            484 587 936 -1
            484 936 705 -1
            938 580 486 -1
            938 486 706 -1
            490 577 945 -1
            490 945 707 -1
            493 547 949 -1
            960 550 494 -1
            951 588 496 -1
            951 496 708 -1
            500 585 958 -1
            500 958 709 -1
            962 560 502 -1
            962 502 710 -1
            506 555 969 -1
            506 969 711 -1
            508 551 961 -1
            950 548 509 -1
            971 570 510 -1
            971 510 712 -1
            512 567 976 -1
            512 976 713 -1
            874 609 554 -1
            609 875 555 -1
            613 885 559 -1
            886 613 560 -1
            893 618 566 -1
            618 894 567 -1
            620 902 569 -1
            903 620 570 -1
            908 623 576 -1
            623 909 577 -1
            625 917 579 -1
            918 625 580 -1
            925 630 584 -1
            630 926 585 -1
            632 934 587 -1
            935 632 588 -1
        ]
        colorIndex []
        color Color {
            color [
                # Mesh vertex colours: 978 items
                0.000000 1.000000 0.000000 
                0.870600 0.490200 0.000000 
                0.000000 1.000000 0.000000 
                0.870600 0.490200 0.000000 
                0.870600 0.490200 0.000000 
                0.000000 1.000000 0.000000 
                0.870600 0.490200 0.000000 
                0.870600 0.490200 0.000000 
                0.870600 0.490200 0.000000 
                0.000000 1.000000 0.000000 
                0.870600 0.490200 0.000000 
                0.870600 0.490200 0.000000 
                0.870600 0.490200 0.000000 
                0.870600 0.490200 0.000000 
                0.000000 1.000000 0.000000 
                0.870600 0.490200 0.000000 
                0.870600 0.490200 0.000000 
                0.870600 0.490200 0.000000 
                0.870600 0.490200 0.000000 
                0.870600 0.490200 0.000000 
                0.000000 1.000000 0.000000 
                0.870600 0.490200 0.000000 
                0.870600 0.490200 0.000000 
                0.870600 0.490200 0.000000 
                0.870600 0.490200 0.000000 
                0.870600 0.490200 0.000000 
                0.870600 0.490200 0.000000 
                0.000000 1.000000 0.000000 
                0.870600 0.490200 0.000000 
                0.870600 0.490200 0.000000 
                0.870600 0.490200 0.000000 
                0.870600 0.490200 0.000000 
                0.870600 0.490200 0.000000 
                0.870600 0.490200 0.000000 
                0.870600 0.490200 0.000000 
                0.000000 1.000000 0.000000 
                0.000000 1.000000 0.000000 
                0.000000 1.000000 0.000000 
                0.000000 1.000000 0.000000 
                0.000000 1.000000 0.000000 
                0.000000 1.000000 0.000000 
                0.000000 1.000000 0.000000 
                0.000000 1.000000 0.000000 
                0.000000 1.000000 0.000000 
                0.000000 1.000000 0.000000 
                0.870600 0.490200 0.000000 
                0.870600 0.490200 0.000000 
                0.870600 0.490200 0.000000 
                0.870600 0.490200 0.000000 
                0.870600 0.490200 0.000000 
                0.870600 0.490200 0.000000 
                0.870600 0.490200 0.000000 
                0.870600 0.490200 0.000000 
                0.870600 0.490200 0.000000 
                0.870600 0.490200 0.000000 
                0.870600 0.490200 0.000000 
                0.870600 0.490200 0.000000 
                0.870600 0.490200 0.000000 
                0.870600 0.490200 0.000000 
                0.870600 0.490200 0.000000 
                0.870600 0.490200 0.000000 
                0.870600 0.490200 0.000000 
                0.870600 0.490200 0.000000 
                0.870600 0.490200 0.000000 
                0.870600 0.490200 0.000000 
                0.870600 0.490200 0.000000 
                0.870600 0.490200 0.000000 
                0.870600 0.490200 0.000000 
                0.870600 0.490200 0.000000 
                0.870600 0.490200 0.000000 
                0.870600 0.490200 0.000000 
                0.870600 0.490200 0.000000 
                0.870600 0.490200 0.000000 
                0.000000 1.000000 0.000000 
                0.000000 1.000000 0.000000 
                0.000000 1.000000 0.000000 
                0.000000 1.000000 0.000000 
                0.000000 1.000000 0.000000 
                0.000000 1.000000 0.000000 
                0.000000 1.000000 0.000000 
                0.000000 1.000000 0.000000 
                0.870600 0.490200 0.000000 
                0.870600 0.490200 0.000000 
                0.870600 0.490200 0.000000 
                0.870600 0.490200 0.000000 
                0.870600 0.490200 0.000000 
                0.870600 0.490200 0.000000 
                0.870600 0.490200 0.000000 
                0.870600 0.490200 0.000000 
                0.870600 0.490200 0.000000 
                0.870600 0.490200 0.000000 
                0.870600 0.490200 0.000000 
                0.870600 0.490200 0.000000 
                0.870600 0.490200 0.000000 
                0.870600 0.490200 0.000000 
                0.870600 0.490200 0.000000 
                0.870600 0.490200 0.000000 
                0.870600 0.490200 0.000000 
                0.870600 0.490200 0.000000 
                0.870600 0.490200 0.000000 
                0.870600 0.490200 0.000000 
                0.870600 0.490200 0.000000 
                0.870600 0.490200 0.000000 
                0.870600 0.490200 0.000000 
                0.870600 0.490200 0.000000 
                0.870600 0.490200 0.000000 
                0.870600 0.490200 0.000000 
                0.870600 0.490200 0.000000 
                0.870600 0.490200 0.000000 
                0.000000 1.000000 0.000000 
                0.000000 1.000000 0.000000 
                0.000000 1.000000 0.000000 
                0.000000 1.000000 0.000000 
                0.000000 1.000000 0.000000 
                0.000000 1.000000 0.000000 
                0.000000 1.000000 0.000000 
                0.000000 1.000000 0.000000 
                0.870600 0.490200 0.000000 
                0.870600 0.490200 0.000000 
                0.870600 0.490200 0.000000 
                0.870600 0.490200 0.000000 
                0.870600 0.490200 0.000000 
                0.870600 0.490200 0.000000 
                0.870600 0.490200 0.000000 
                0.870600 0.490200 0.000000 
                0.870600 0.490200 0.000000 
                0.870600 0.490200 0.000000 
                0.870600 0.490200 0.000000 
                0.870600 0.490200 0.000000 
                0.870600 0.490200 0.000000 
                0.870600 0.490200 0.000000 
                0.870600 0.490200 0.000000 
                0.870600 0.490200 0.000000 
                0.870600 0.490200 0.000000 
                0.870600 0.490200 0.000000 
                0.870600 0.490200 0.000000 
                0.870600 0.490200 0.000000 
                0.870600 0.490200 0.000000 
                0.870600 0.490200 0.000000 
                0.870600 0.490200 0.000000 
                0.870600 0.490200 0.000000 
                0.870600 0.490200 0.000000 
                0.870600 0.490200 0.000000 
                0.870600 0.490200 0.000000 
                0.870600 0.490200 0.000000 
                0.000000 1.000000 0.000000 
                0.870600 0.490200 0.000000 
                0.000000 1.000000 0.000000 
                0.870600 0.490200 0.000000 
                0.870600 0.490200 0.000000 
                0.000000 1.000000 0.000000 
                0.870600 0.490200 0.000000 
                0.870600 0.490200 0.000000 
                0.870600 0.490200 0.000000 
                0.000000 1.000000 0.000000 
                0.870600 0.490200 0.000000 
                0.870600 0.490200 0.000000 
                0.870600 0.490200 0.000000 
                0.870600 0.490200 0.000000 
                0.000000 1.000000 0.000000 
                0.870600 0.490200 0.000000 
                0.870600 0.490200 0.000000 
                0.870600 0.490200 0.000000 
                0.870600 0.490200 0.000000 
                0.870600 0.490200 0.000000 
                0.000000 1.000000 0.000000 
                0.870600 0.490200 0.000000 
                0.870600 0.490200 0.000000 
                0.870600 0.490200 0.000000 
                0.870600 0.490200 0.000000 
                0.870600 0.490200 0.000000 
                0.870600 0.490200 0.000000 
                0.000000 1.000000 0.000000 
                0.000000 1.000000 0.000000 
                0.000000 1.000000 0.000000 
                0.000000 1.000000 0.000000 
                0.000000 1.000000 0.000000 
                0.000000 1.000000 0.000000 
                0.000000 1.000000 0.000000 
                0.000000 1.000000 0.000000 
                0.000000 1.000000 0.000000 
                0.000000 1.000000 0.000000 
                0.870600 0.490200 0.000000 
                0.000000 1.000000 0.000000 
                0.870600 0.490200 0.000000 
                0.870600 0.490200 0.000000 
                0.000000 1.000000 0.000000 
                0.870600 0.490200 0.000000 
                0.870600 0.490200 0.000000 
                0.870600 0.490200 0.000000 
                0.000000 1.000000 0.000000 
                0.870600 0.490200 0.000000 
                0.870600 0.490200 0.000000 
                0.870600 0.490200 0.000000 
                0.870600 0.490200 0.000000 
                0.000000 1.000000 0.000000 
                0.870600 0.490200 0.000000 
                0.870600 0.490200 0.000000 
                0.870600 0.490200 0.000000 
                0.870600 0.490200 0.000000 
                0.870600 0.490200 0.000000 
                0.000000 1.000000 0.000000 
                0.870600 0.490200 0.000000 
                0.870600 0.490200 0.000000 
                0.870600 0.490200 0.000000 
                0.870600 0.490200 0.000000 
                0.870600 0.490200 0.000000 
                0.870600 0.490200 0.000000 
                0.000000 1.000000 0.000000 
                0.000000 1.000000 0.000000 
                0.870600 0.490200 0.000000 
                0.000000 1.000000 0.000000 
                0.870600 0.490200 0.000000 
                0.870600 0.490200 0.000000 
                0.000000 1.000000 0.000000 
                0.870600 0.490200 0.000000 
                0.870600 0.490200 0.000000 
                0.870600 0.490200 0.000000 
                0.000000 1.000000 0.000000 
                0.870600 0.490200 0.000000 
                0.870600 0.490200 0.000000 
                0.870600 0.490200 0.000000 
                0.870600 0.490200 0.000000 
                0.000000 1.000000 0.000000 
                0.870600 0.490200 0.000000 
                0.870600 0.490200 0.000000 
                0.870600 0.490200 0.000000 
                0.870600 0.490200 0.000000 
                0.870600 0.490200 0.000000 
                0.000000 1.000000 0.000000 
                0.870600 0.490200 0.000000 
                0.870600 0.490200 0.000000 
                0.870600 0.490200 0.000000 
                0.870600 0.490200 0.000000 
                0.870600 0.490200 0.000000 
                0.870600 0.490200 0.000000 
                0.000000 1.000000 0.000000 
                0.870600 0.490200 0.000000 
                0.870600 0.490200 0.000000 
                0.870600 0.490200 0.000000 
                0.870600 0.490200 0.000000 
                0.870600 0.490200 0.000000 
                0.870600 0.490200 0.000000 
                0.870600 0.490200 0.000000 
                0.870600 0.490200 0.000000 
                0.870600 0.490200 0.000000 
                0.870600 0.490200 0.000000 
                0.870600 0.490200 0.000000 
                0.870600 0.490200 0.000000 
                0.870600 0.490200 0.000000 
                0.870600 0.490200 0.000000 
                0.870600 0.490200 0.000000 
                0.870600 0.490200 0.000000 
                0.870600 0.490200 0.000000 
                0.870600 0.490200 0.000000 
                0.870600 0.490200 0.000000 
                0.870600 0.490200 0.000000 
                0.870600 0.490200 0.000000 
                0.870600 0.490200 0.000000 
                0.870600 0.490200 0.000000 
                0.870600 0.490200 0.000000 
                0.870600 0.490200 0.000000 
                0.870600 0.490200 0.000000 
                0.870600 0.490200 0.000000 
                0.870600 0.490200 0.000000 
                0.870600 0.490200 0.000000 
                0.870600 0.490200 0.000000 
                0.870600 0.490200 0.000000 
                0.870600 0.490200 0.000000 
                0.870600 0.490200 0.000000 
                0.870600 0.490200 0.000000 
                0.870600 0.490200 0.000000 
                0.870600 0.490200 0.000000 
                0.870600 0.490200 0.000000 
                0.870600 0.490200 0.000000 
                0.870600 0.490200 0.000000 
                0.870600 0.490200 0.000000 
                0.870600 0.490200 0.000000 
                0.870600 0.490200 0.000000 
                0.870600 0.490200 0.000000 
                0.870600 0.490200 0.000000 
                0.870600 0.490200 0.000000 
                0.870600 0.490200 0.000000 
                0.870600 0.490200 0.000000 
                0.870600 0.490200 0.000000 
                0.870600 0.490200 0.000000 
                0.870600 0.490200 0.000000 
                0.870600 0.490200 0.000000 
                0.870600 0.490200 0.000000 
                0.870600 0.490200 0.000000 
                0.870600 0.490200 0.000000 
                0.870600 0.490200 0.000000 
                0.870600 0.490200 0.000000 
                0.870600 0.490200 0.000000 
                0.870600 0.490200 0.000000 
                0.870600 0.490200 0.000000 
                0.870600 0.490200 0.000000 
                0.870600 0.490200 0.000000 
                0.870600 0.490200 0.000000 
                0.870600 0.490200 0.000000 
                0.870600 0.490200 0.000000 
                0.870600 0.490200 0.000000 
                0.870600 0.490200 0.000000 
                0.870600 0.490200 0.000000 
                0.870600 0.490200 0.000000 
                0.870600 0.490200 0.000000 
                0.870600 0.490200 0.000000 
                0.870600 0.490200 0.000000 
                0.870600 0.490200 0.000000 
                0.870600 0.490200 0.000000 
                0.870600 0.490200 0.000000 
                0.870600 0.490200 0.000000 
                0.870600 0.490200 0.000000 
                0.870600 0.490200 0.000000 
                0.870600 0.490200 0.000000 
                0.870600 0.490200 0.000000 
                0.870600 0.490200 0.000000 
                0.870600 0.490200 0.000000 
                0.870600 0.490200 0.000000 
                0.870600 0.490200 0.000000 
                0.870600 0.490200 0.000000 
                0.870600 0.490200 0.000000 
                0.870600 0.490200 0.000000 
                0.870600 0.490200 0.000000 
                0.870600 0.490200 0.000000 
                0.870600 0.490200 0.000000 
                0.870600 0.490200 0.000000 
                0.870600 0.490200 0.000000 
                0.870600 0.490200 0.000000 
                0.870600 0.490200 0.000000 
                0.870600 0.490200 0.000000 
                0.870600 0.490200 0.000000 
                0.870600 0.490200 0.000000 
                0.870600 0.490200 0.000000 
                0.870600 0.490200 0.000000 
                0.870600 0.490200 0.000000 
                0.870600 0.490200 0.000000 
                0.870600 0.490200 0.000000 
                0.870600 0.490200 0.000000 
                0.870600 0.490200 0.000000 
                0.870600 0.490200 0.000000 
                0.870600 0.490200 0.000000 
                0.870600 0.490200 0.000000 
                0.870600 0.490200 0.000000 
                0.870600 0.490200 0.000000 
                0.870600 0.490200 0.000000 
                0.870600 0.490200 0.000000 
                0.870600 0.490200 0.000000 
                0.870600 0.490200 0.000000 
                0.870600 0.490200 0.000000 
                0.870600 0.490200 0.000000 
                0.870600 0.490200 0.000000 
                0.870600 0.490200 0.000000 
                0.870600 0.490200 0.000000 
                0.870600 0.490200 0.000000 
                0.870600 0.490200 0.000000 
                0.870600 0.490200 0.000000 
                0.870600 0.490200 0.000000 
                0.870600 0.490200 0.000000 
                0.870600 0.490200 0.000000 
                0.870600 0.490200 0.000000 
                0.870600 0.490200 0.000000 
                0.870600 0.490200 0.000000 
                0.870600 0.490200 0.000000 
                0.870600 0.490200 0.000000 
                0.870600 0.490200 0.000000 
                0.870600 0.490200 0.000000 
                0.870600 0.490200 0.000000 
                0.870600 0.490200 0.000000 
                0.870600 0.490200 0.000000 
                0.870600 0.490200 0.000000 
                0.870600 0.490200 0.000000 
                0.870600 0.490200 0.000000 
                0.870600 0.490200 0.000000 
                0.870600 0.490200 0.000000 
                0.870600 0.490200 0.000000 
                0.870600 0.490200 0.000000 
                0.870600 0.490200 0.000000 
                0.870600 0.490200 0.000000 
                0.870600 0.490200 0.000000 
                0.870600 0.490200 0.000000 
                0.870600 0.490200 0.000000 
                0.870600 0.490200 0.000000 
                0.870600 0.490200 0.000000 
                0.870600 0.490200 0.000000 
                0.870600 0.490200 0.000000 
                0.870600 0.490200 0.000000 
                0.870600 0.490200 0.000000 
                0.870600 0.490200 0.000000 
                0.870600 0.490200 0.000000 
                0.870600 0.490200 0.000000 
                0.870600 0.490200 0.000000 
                0.870600 0.490200 0.000000 
                0.870600 0.490200 0.000000 
                0.870600 0.490200 0.000000 
                0.870600 0.490200 0.000000 
                0.870600 0.490200 0.000000 
                0.870600 0.490200 0.000000 
                0.870600 0.490200 0.000000 
                0.870600 0.490200 0.000000 
                0.870600 0.490200 0.000000 
                0.870600 0.490200 0.000000 
                0.870600 0.490200 0.000000 
                0.870600 0.490200 0.000000 
                0.870600 0.490200 0.000000 
                0.870600 0.490200 0.000000 
                0.870600 0.490200 0.000000 
                0.870600 0.490200 0.000000 
                0.870600 0.490200 0.000000 
                0.870600 0.490200 0.000000 
                0.870600 0.490200 0.000000 
                0.870600 0.490200 0.000000 
                0.870600 0.490200 0.000000 
                0.870600 0.490200 0.000000 
                0.870600 0.490200 0.000000 
                0.870600 0.490200 0.000000 
                0.870600 0.490200 0.000000 
                0.870600 0.490200 0.000000 
                0.870600 0.490200 0.000000 
                0.870600 0.490200 0.000000 
                0.870600 0.490200 0.000000 
                0.870600 0.490200 0.000000 
                0.870600 0.490200 0.000000 
                0.870600 0.490200 0.000000 
                0.870600 0.490200 0.000000 
                0.870600 0.490200 0.000000 
                0.870600 0.490200 0.000000 
                0.870600 0.490200 0.000000 
                0.870600 0.490200 0.000000 
                0.870600 0.490200 0.000000 
                0.870600 0.490200 0.000000 
                0.870600 0.490200 0.000000 
                0.870600 0.490200 0.000000 
                0.870600 0.490200 0.000000 
                0.870600 0.490200 0.000000 
                0.870600 0.490200 0.000000 
                0.870600 0.490200 0.000000 
                0.870600 0.490200 0.000000 
                0.870600 0.490200 0.000000 
                0.870600 0.490200 0.000000 
                0.870600 0.490200 0.000000 
                0.870600 0.490200 0.000000 
                0.870600 0.490200 0.000000 
                0.870600 0.490200 0.000000 
                0.870600 0.490200 0.000000 
                0.870600 0.490200 0.000000 
                0.870600 0.490200 0.000000 
                0.870600 0.490200 0.000000 
                0.870600 0.490200 0.000000 
                0.870600 0.490200 0.000000 
                0.870600 0.490200 0.000000 
                0.870600 0.490200 0.000000 
                0.870600 0.490200 0.000000 
                0.870600 0.490200 0.000000 
                0.870600 0.490200 0.000000 
                0.870600 0.490200 0.000000 
                0.870600 0.490200 0.000000 
                0.870600 0.490200 0.000000 
                0.870600 0.490200 0.000000 
                0.870600 0.490200 0.000000 
                0.870600 0.490200 0.000000 
                0.870600 0.490200 0.000000 
                0.870600 0.490200 0.000000 
                0.870600 0.490200 0.000000 
                0.870600 0.490200 0.000000 
                0.870600 0.490200 0.000000 
                0.870600 0.490200 0.000000 
                0.870600 0.490200 0.000000 
                0.870600 0.490200 0.000000 
                0.870600 0.490200 0.000000 
                0.870600 0.490200 0.000000 
                0.870600 0.490200 0.000000 
                0.870600 0.490200 0.000000 
                0.870600 0.490200 0.000000 
                0.870600 0.490200 0.000000 
                0.870600 0.490200 0.000000 
                0.870600 0.490200 0.000000 
                0.870600 0.490200 0.000000 
                0.870600 0.490200 0.000000 
                0.870600 0.490200 0.000000 
                0.870600 0.490200 0.000000 
                0.870600 0.490200 0.000000 
                0.870600 0.490200 0.000000 
                0.870600 0.490200 0.000000 
                0.870600 0.490200 0.000000 
                0.870600 0.490200 0.000000 
                0.870600 0.490200 0.000000 
                0.870600 0.490200 0.000000 
                0.870600 0.490200 0.000000 
                0.870600 0.490200 0.000000 
                0.870600 0.490200 0.000000 
                0.870600 0.490200 0.000000 
                0.870600 0.490200 0.000000 
                0.870600 0.490200 0.000000 
                0.870600 0.490200 0.000000 
                0.870600 0.490200 0.000000 
                0.870600 0.490200 0.000000 
                0.870600 0.490200 0.000000 
                0.870600 0.490200 0.000000 
                0.870600 0.490200 0.000000 
                0.870600 0.490200 0.000000 
                0.870600 0.490200 0.000000 
                0.870600 0.490200 0.000000 
                0.870600 0.490200 0.000000 
                0.870600 0.490200 0.000000 
                0.870600 0.490200 0.000000 
                0.870600 0.490200 0.000000 
                0.870600 0.490200 0.000000 
                0.870600 0.490200 0.000000 
                0.870600 0.490200 0.000000 
                0.870600 0.490200 0.000000 
                0.870600 0.490200 0.000000 
                0.870600 0.490200 0.000000 
                0.870600 0.490200 0.000000 
                0.870600 0.490200 0.000000 
                0.870600 0.490200 0.000000 
                0.870600 0.490200 0.000000 
                0.870600 0.490200 0.000000 
                0.870600 0.490200 0.000000 
                0.870600 0.490200 0.000000 
                0.870600 0.490200 0.000000 
                0.870600 0.490200 0.000000 
                0.870600 0.490200 0.000000 
                0.870600 0.490200 0.000000 
                0.870600 0.490200 0.000000 
                0.870600 0.490200 0.000000 
                0.870600 0.490200 0.000000 
                0.870600 0.490200 0.000000 
                0.870600 0.490200 0.000000 
                0.870600 0.490200 0.000000 
                0.870600 0.490200 0.000000 
                0.870600 0.490200 0.000000 
                0.870600 0.490200 0.000000 
                0.870600 0.490200 0.000000 
                0.870600 0.490200 0.000000 
                0.870600 0.490200 0.000000 
                0.870600 0.490200 0.000000 
                0.870600 0.490200 0.000000 
                0.870600 0.490200 0.000000 
                0.870600 0.490200 0.000000 
                0.870600 0.490200 0.000000 
                0.870600 0.490200 0.000000 
                0.870600 0.490200 0.000000 
                0.870600 0.490200 0.000000 
                0.870600 0.490200 0.000000 
                0.870600 0.490200 0.000000 
                0.870600 0.490200 0.000000 
                0.870600 0.490200 0.000000 
                0.870600 0.490200 0.000000 
                0.870600 0.490200 0.000000 
                0.870600 0.490200 0.000000 
                0.870600 0.490200 0.000000 
                0.870600 0.490200 0.000000 
                0.870600 0.490200 0.000000 
                0.870600 0.490200 0.000000 
                0.870600 0.490200 0.000000 
                0.870600 0.490200 0.000000 
                0.870600 0.490200 0.000000 
                0.870600 0.490200 0.000000 
                0.870600 0.490200 0.000000 
                0.870600 0.490200 0.000000 
                0.870600 0.490200 0.000000 
                0.870600 0.490200 0.000000 
                0.870600 0.490200 0.000000 
                0.870600 0.490200 0.000000 
                0.870600 0.490200 0.000000 
                0.870600 0.490200 0.000000 
                0.870600 0.490200 0.000000 
                0.870600 0.490200 0.000000 
                0.870600 0.490200 0.000000 
                0.870600 0.490200 0.000000 
                0.870600 0.490200 0.000000 
                0.870600 0.490200 0.000000 
                0.870600 0.490200 0.000000 
                0.870600 0.490200 0.000000 
                0.870600 0.490200 0.000000 
                0.870600 0.490200 0.000000 
                0.870600 0.490200 0.000000 
                0.870600 0.490200 0.000000 
                0.870600 0.490200 0.000000 
                0.870600 0.490200 0.000000 
                0.870600 0.490200 0.000000 
                0.870600 0.490200 0.000000 
                0.870600 0.490200 0.000000 
                0.870600 0.490200 0.000000 
                0.870600 0.490200 0.000000 
                0.870600 0.490200 0.000000 
                0.870600 0.490200 0.000000 
                0.870600 0.490200 0.000000 
                0.870600 0.490200 0.000000 
                0.870600 0.490200 0.000000 
                0.870600 0.490200 0.000000 
                0.870600 0.490200 0.000000 
                0.870600 0.490200 0.000000 
                0.870600 0.490200 0.000000 
                0.870600 0.490200 0.000000 
                0.870600 0.490200 0.000000 
                0.870600 0.490200 0.000000 
                0.870600 0.490200 0.000000 
                0.870600 0.490200 0.000000 
                0.870600 0.490200 0.000000 
                0.870600 0.490200 0.000000 
                0.870600 0.490200 0.000000 
                0.870600 0.490200 0.000000 
                0.870600 0.490200 0.000000 
                0.870600 0.490200 0.000000 
                0.870600 0.490200 0.000000 
                0.870600 0.490200 0.000000 
                0.870600 0.490200 0.000000 
                0.870600 0.490200 0.000000 
                0.870600 0.490200 0.000000 
                0.870600 0.490200 0.000000 
                0.870600 0.490200 0.000000 
                0.870600 0.490200 0.000000 
                0.870600 0.490200 0.000000 
                0.870600 0.490200 0.000000 
                0.870600 0.490200 0.000000 
                0.870600 0.490200 0.000000 
                0.870600 0.490200 0.000000 
                0.870600 0.490200 0.000000 
                0.870600 0.490200 0.000000 
                0.870600 0.490200 0.000000 
                0.870600 0.490200 0.000000 
                0.870600 0.490200 0.000000 
                0.870600 0.490200 0.000000 
                0.870600 0.490200 0.000000 
                0.870600 0.490200 0.000000 
                0.870600 0.490200 0.000000 
                0.870600 0.490200 0.000000 
                0.870600 0.490200 0.000000 
                0.870600 0.490200 0.000000 
                0.870600 0.490200 0.000000 
                0.870600 0.490200 0.000000 
                0.870600 0.490200 0.000000 
                0.870600 0.490200 0.000000 
                0.870600 0.490200 0.000000 
                0.870600 0.490200 0.000000 
                0.870600 0.490200 0.000000 
                0.870600 0.490200 0.000000 
                0.870600 0.490200 0.000000 
                0.870600 0.490200 0.000000 
                0.870600 0.490200 0.000000 
                0.870600 0.490200 0.000000 
                0.870600 0.490200 0.000000 
                0.870600 0.490200 0.000000 
                0.870600 0.490200 0.000000 
                0.870600 0.490200 0.000000 
                0.870600 0.490200 0.000000 
                0.870600 0.490200 0.000000 
                0.870600 0.490200 0.000000 
                0.870600 0.490200 0.000000 
                0.870600 0.490200 0.000000 
                0.870600 0.490200 0.000000 
                0.870600 0.490200 0.000000 
                0.870600 0.490200 0.000000 
                0.870600 0.490200 0.000000 
                0.870600 0.490200 0.000000 
                0.870600 0.490200 0.000000 
                0.870600 0.490200 0.000000 
                0.870600 0.490200 0.000000 
                0.870600 0.490200 0.000000 
                0.870600 0.490200 0.000000 
                0.870600 0.490200 0.000000 
                0.870600 0.490200 0.000000 
                0.870600 0.490200 0.000000 
                0.870600 0.490200 0.000000 
                0.870600 0.490200 0.000000 
                0.870600 0.490200 0.000000 
                0.870600 0.490200 0.000000 
                0.870600 0.490200 0.000000 
                0.870600 0.490200 0.000000 
                0.870600 0.490200 0.000000 
                0.870600 0.490200 0.000000 
                0.870600 0.490200 0.000000 
                0.870600 0.490200 0.000000 
                0.870600 0.490200 0.000000 
                0.870600 0.490200 0.000000 
                0.870600 0.490200 0.000000 
                0.870600 0.490200 0.000000 
                0.870600 0.490200 0.000000 
                0.870600 0.490200 0.000000 
                0.870600 0.490200 0.000000 
                0.870600 0.490200 0.000000 
                0.870600 0.490200 0.000000 
                0.870600 0.490200 0.000000 
                0.870600 0.490200 0.000000 
                0.870600 0.490200 0.000000 
                0.870600 0.490200 0.000000 
                0.870600 0.490200 0.000000 
                0.870600 0.490200 0.000000 
                0.870600 0.490200 0.000000 
                0.870600 0.490200 0.000000 
                0.870600 0.490200 0.000000 
                0.870600 0.490200 0.000000 
                0.870600 0.490200 0.000000 
                0.870600 0.490200 0.000000 
                0.870600 0.490200 0.000000 
                0.870600 0.490200 0.000000 
                0.870600 0.490200 0.000000 
                0.870600 0.490200 0.000000 
                0.870600 0.490200 0.000000 
                0.870600 0.490200 0.000000 
                0.870600 0.490200 0.000000 
                0.870600 0.490200 0.000000 
                0.870600 0.490200 0.000000 
                0.870600 0.490200 0.000000 
                0.870600 0.490200 0.000000 
                0.870600 0.490200 0.000000 
                0.870600 0.490200 0.000000 
                0.870600 0.490200 0.000000 
                0.870600 0.490200 0.000000 
                0.870600 0.490200 0.000000 
                0.870600 0.490200 0.000000 
                0.870600 0.490200 0.000000 
                0.870600 0.490200 0.000000 
                0.870600 0.490200 0.000000 
                0.870600 0.490200 0.000000 
                0.870600 0.490200 0.000000 
                0.870600 0.490200 0.000000 
                0.870600 0.490200 0.000000 
                0.870600 0.490200 0.000000 
                0.870600 0.490200 0.000000 
                0.870600 0.490200 0.000000 
                0.870600 0.490200 0.000000 
                0.870600 0.490200 0.000000 
                0.870600 0.490200 0.000000 
                0.870600 0.490200 0.000000 
                0.870600 0.490200 0.000000 
                0.870600 0.490200 0.000000 
                0.870600 0.490200 0.000000 
                0.870600 0.490200 0.000000 
                0.870600 0.490200 0.000000 
                0.870600 0.490200 0.000000 
                0.870600 0.490200 0.000000 
                0.870600 0.490200 0.000000 
                0.870600 0.490200 0.000000 
                0.870600 0.490200 0.000000 
                0.870600 0.490200 0.000000 
                0.870600 0.490200 0.000000 
                0.870600 0.490200 0.000000 
                0.870600 0.490200 0.000000 
                0.870600 0.490200 0.000000 
                0.870600 0.490200 0.000000 
                0.870600 0.490200 0.000000 
                0.870600 0.490200 0.000000 
                0.870600 0.490200 0.000000 
                0.870600 0.490200 0.000000 
                0.870600 0.490200 0.000000 
                0.870600 0.490200 0.000000 
                0.870600 0.490200 0.000000 
                0.870600 0.490200 0.000000 
                0.870600 0.490200 0.000000 
                0.870600 0.490200 0.000000 
                0.870600 0.490200 0.000000 
                0.870600 0.490200 0.000000 
                0.870600 0.490200 0.000000 
                0.870600 0.490200 0.000000 
                0.870600 0.490200 0.000000 
                0.870600 0.490200 0.000000 
                0.870600 0.490200 0.000000 
                0.870600 0.490200 0.000000 
                0.870600 0.490200 0.000000 
                0.870600 0.490200 0.000000 
                0.870600 0.490200 0.000000 
                0.870600 0.490200 0.000000 
                0.870600 0.490200 0.000000 
                0.870600 0.490200 0.000000 
                0.870600 0.490200 0.000000 
                0.870600 0.490200 0.000000 
                0.870600 0.490200 0.000000 
                0.870600 0.490200 0.000000 
                0.870600 0.490200 0.000000 
                0.870600 0.490200 0.000000 
                0.870600 0.490200 0.000000 
                0.870600 0.490200 0.000000 
                0.870600 0.490200 0.000000 
                0.870600 0.490200 0.000000 
                0.870600 0.490200 0.000000 
                0.870600 0.490200 0.000000 
                0.870600 0.490200 0.000000 
                0.870600 0.490200 0.000000 
                0.870600 0.490200 0.000000 
                0.870600 0.490200 0.000000 
                0.870600 0.490200 0.000000 
                0.870600 0.490200 0.000000 
                0.870600 0.490200 0.000000 
                0.870600 0.490200 0.000000 
                0.870600 0.490200 0.000000 
                0.870600 0.490200 0.000000 
                0.870600 0.490200 0.000000 
                0.870600 0.490200 0.000000 
                0.870600 0.490200 0.000000 
                0.870600 0.490200 0.000000 
                0.870600 0.490200 0.000000 
                0.870600 0.490200 0.000000 
                0.870600 0.490200 0.000000 
                0.870600 0.490200 0.000000 
                0.870600 0.490200 0.000000 
                0.870600 0.490200 0.000000 
                0.870600 0.490200 0.000000 
                0.870600 0.490200 0.000000 
                0.870600 0.490200 0.000000 
                0.870600 0.490200 0.000000 
                0.870600 0.490200 0.000000 
                0.870600 0.490200 0.000000 
                0.870600 0.490200 0.000000 
                0.870600 0.490200 0.000000 
                0.870600 0.490200 0.000000 
                0.870600 0.490200 0.000000 
                0.870600 0.490200 0.000000 
                0.870600 0.490200 0.000000 
                0.870600 0.490200 0.000000 
                0.870600 0.490200 0.000000 
                0.870600 0.490200 0.000000 
                0.870600 0.490200 0.000000 
                0.870600 0.490200 0.000000 
                0.870600 0.490200 0.000000 
                0.870600 0.490200 0.000000 
                0.870600 0.490200 0.000000 
                0.870600 0.490200 0.000000 
                0.870600 0.490200 0.000000 
                0.870600 0.490200 0.000000 
                0.870600 0.490200 0.000000 
                0.870600 0.490200 0.000000 
                0.870600 0.490200 0.000000 
                0.870600 0.490200 0.000000 
                0.870600 0.490200 0.000000 
                0.870600 0.490200 0.000000 
                0.870600 0.490200 0.000000 
                0.870600 0.490200 0.000000 
                0.870600 0.490200 0.000000 
                0.870600 0.490200 0.000000 
                0.870600 0.490200 0.000000 
                0.870600 0.490200 0.000000 
                0.870600 0.490200 0.000000 
                0.870600 0.490200 0.000000 
                0.870600 0.490200 0.000000 
                0.870600 0.490200 0.000000 
                0.870600 0.490200 0.000000 
                0.870600 0.490200 0.000000 
                0.870600 0.490200 0.000000 
                0.870600 0.490200 0.000000 
                0.870600 0.490200 0.000000 
                0.870600 0.490200 0.000000 
                0.870600 0.490200 0.000000 
                0.870600 0.490200 0.000000 
                0.870600 0.490200 0.000000 
                0.870600 0.490200 0.000000 
                0.870600 0.490200 0.000000 
                0.870600 0.490200 0.000000 
                0.870600 0.490200 0.000000 
                0.870600 0.490200 0.000000 
                0.870600 0.490200 0.000000 
                0.870600 0.490200 0.000000 
                0.870600 0.490200 0.000000 
                0.870600 0.490200 0.000000 
                0.870600 0.490200 0.000000 
                0.870600 0.490200 0.000000 
                0.870600 0.490200 0.000000 
                0.870600 0.490200 0.000000 
                0.870600 0.490200 0.000000 
                0.870600 0.490200 0.000000 
                0.870600 0.490200 0.000000 
                0.870600 0.490200 0.000000 
                0.870600 0.490200 0.000000 
                0.870600 0.490200 0.000000 
                0.870600 0.490200 0.000000 
                0.870600 0.490200 0.000000 
                0.870600 0.490200 0.000000 
                0.870600 0.490200 0.000000 
                0.870600 0.490200 0.000000 
                0.870600 0.490200 0.000000 
                0.870600 0.490200 0.000000 
                0.870600 0.490200 0.000000 
                0.870600 0.490200 0.000000 
                0.870600 0.490200 0.000000 
                0.870600 0.490200 0.000000 
                0.870600 0.490200 0.000000 
                0.870600 0.490200 0.000000 
                0.870600 0.490200 0.000000 
                0.870600 0.490200 0.000000 
                0.870600 0.490200 0.000000 
                0.870600 0.490200 0.000000 
                0.870600 0.490200 0.000000 
                0.870600 0.490200 0.000000 
                0.870600 0.490200 0.000000 
                0.870600 0.490200 0.000000 
                0.870600 0.490200 0.000000 
                0.870600 0.490200 0.000000 
                0.870600 0.490200 0.000000 
                0.870600 0.490200 0.000000 
                0.870600 0.490200 0.000000 
                0.870600 0.490200 0.000000 
                0.870600 0.490200 0.000000 
                0.870600 0.490200 0.000000 
                0.870600 0.490200 0.000000 
                0.870600 0.490200 0.000000 
                0.870600 0.490200 0.000000 
                0.870600 0.490200 0.000000 
                0.870600 0.490200 0.000000 
                0.870600 0.490200 0.000000 
                0.870600 0.490200 0.000000 
                0.870600 0.490200 0.000000 
                0.870600 0.490200 0.000000 
                0.870600 0.490200 0.000000 
                0.870600 0.490200 0.000000 
                0.870600 0.490200 0.000000 
                0.870600 0.490200 0.000000 
                0.870600 0.490200 0.000000 
                0.870600 0.490200 0.000000 
                0.870600 0.490200 0.000000 
                0.870600 0.490200 0.000000 
                0.870600 0.490200 0.000000 
                0.870600 0.490200 0.000000 
                0.870600 0.490200 0.000000 
                0.870600 0.490200 0.000000 
                0.870600 0.490200 0.000000 
                0.870600 0.490200 0.000000 
                0.870600 0.490200 0.000000 
                0.870600 0.490200 0.000000 
                0.870600 0.490200 0.000000 
                0.870600 0.490200 0.000000 
                0.870600 0.490200 0.000000 
                0.870600 0.490200 0.000000 
                0.870600 0.490200 0.000000 
                0.870600 0.490200 0.000000 
                0.870600 0.490200 0.000000 
                0.870600 0.490200 0.000000 
                0.870600 0.490200 0.000000 
                0.870600 0.490200 0.000000 
                0.870600 0.490200 0.000000 
                0.870600 0.490200 0.000000 
                0.870600 0.490200 0.000000 
                0.870600 0.490200 0.000000 
                0.870600 0.490200 0.000000 
                0.870600 0.490200 0.000000 
                0.870600 0.490200 0.000000 
                0.870600 0.490200 0.000000 
                0.870600 0.490200 0.000000 
                0.870600 0.490200 0.000000 
                0.870600 0.490200 0.000000 
                0.870600 0.490200 0.000000 
                0.870600 0.490200 0.000000 
                0.870600 0.490200 0.000000 
                0.870600 0.490200 0.000000 
                0.870600 0.490200 0.000000 
                0.870600 0.490200 0.000000 
                0.870600 0.490200 0.000000 
                0.870600 0.490200 0.000000 
                0.870600 0.490200 0.000000 
                0.870600 0.490200 0.000000 
                0.870600 0.490200 0.000000 
                0.870600 0.490200 0.000000 
                0.870600 0.490200 0.000000 
                0.870600 0.490200 0.000000 
                0.870600 0.490200 0.000000 
                0.870600 0.490200 0.000000 
                0.870600 0.490200 0.000000 
                0.870600 0.490200 0.000000 
                0.870600 0.490200 0.000000 
                0.870600 0.490200 0.000000 
                0.870600 0.490200 0.000000 
                0.870600 0.490200 0.000000 
                0.870600 0.490200 0.000000 
                0.870600 0.490200 0.000000 
                0.870600 0.490200 0.000000 
                0.870600 0.490200 0.000000 
                0.870600 0.490200 0.000000 
                0.870600 0.490200 0.000000 
                0.870600 0.490200 0.000000 
                0.870600 0.490200 0.000000 
                0.870600 0.490200 0.000000 
                0.870600 0.490200 0.000000 
                0.870600 0.490200 0.000000 
                0.870600 0.490200 0.000000 
                0.870600 0.490200 0.000000 
                0.870600 0.490200 0.000000 
                0.870600 0.490200 0.000000 
            ]
        }
    }
}
    ]
}

Transform {
    translation -2 0 -5
    children [
            
# Final state after growth parallel to the polariser, cutaway view
Shape {
    appearance Appearance {
        material Material {
            diffuseColor 1 1 1
        }
    }
    geometry IndexedFaceSet {
        solid TRUE
        convex FALSE
        creaseAngle 1  # radians
        colorPerVertex TRUE
        coord Coordinate {
            point [
                # Mesh vertexes: 966 items

                -0.003286 0.000136 -0.003249 
                0.267942 -0.000086 -0.002531 
                -0.002080 0.270264 -0.004405 
                0.578819 -0.000121 -0.002198 
                0.901426 0.909601 0.000010 
                0.000337 0.572169 -0.002724 
                0.815195 0.000049 -0.001286 
                1.189057 1.079421 0.001059 
                1.077722 1.192473 0.001215 
                0.000403 0.812385 -0.001305 
                1.010579 0.000026 -0.001003 
                1.394601 1.148136 0.001116 
                1.760046 1.763977 0.000941 
                1.145261 1.396540 0.001002 
                0.000115 1.008804 -0.000719 
                1.178053 -0.000008 -0.000901 
                1.558342 1.146584 0.001178 
                2.197549 2.078861 0.001598 
                2.071863 2.202369 0.001523 
                1.143312 1.559566 0.001066 
                -0.000145 1.176551 -0.000373 
                1.330831 -0.000052 -0.000868 
                1.688329 1.097528 0.001081 
                2.463963 2.186499 0.001809 
                2.835861 2.849858 0.002290 
                2.177326 2.469035 0.001727 
                1.093712 1.689057 0.001069 
                -0.000333 1.329479 -0.000196 
                1.472249 -0.000094 -0.000827 
                1.789414 0.995547 0.000919 
                2.569993 2.098921 0.001750 
                3.263574 3.156579 0.002077 
                3.133850 3.282995 0.002275 
                2.089079 2.574583 0.001854 
                0.991334 1.789649 0.001116 
                -0.000469 1.470994 -0.000031 
                1.609475 -0.000136 -0.000747 
                1.869768 0.851925 0.000730 
                2.531480 1.818134 0.001613 
                3.278814 2.916085 0.002009 
                3.726787 3.761502 0.001736 
                2.893533 3.293564 0.002642 
                1.809137 2.534554 0.001914 
                0.847389 1.869544 0.001244 
                -0.000562 1.608317 0.000180 
                -0.268873 -0.001616 -0.003082 
                -0.904353 0.911518 -0.000818 
                -0.575288 0.000005 -0.001997 
                -1.078038 1.191401 -0.000335 
                -1.190332 1.079540 -0.000818 
                -0.813123 0.000389 -0.000517 
                -1.146432 1.395154 -0.000300 
                -1.761043 1.761472 -0.000626 
                -1.395581 1.147109 -0.000942 
                -1.009036 0.000333 -0.000089 
                -1.144533 1.558198 -0.000382 
                -2.073899 2.199496 -0.000529 
                -2.199120 2.075647 -0.000412 
                -1.558640 1.144990 -0.000875 
                -1.176774 0.000185 0.000036 
                -1.095164 1.687891 -0.000381 
                -2.180228 2.465997 -0.000624 
                -2.841480 2.842879 -0.000597 
                -2.465679 2.182348 -0.000199 
                -1.688314 1.095654 -0.000843 
                -1.329694 0.000030 0.000108 
                -0.992987 1.788721 -0.000351 
                -2.092535 2.571908 -0.000633 
                -3.143380 3.273780 -0.000665 
                -3.271422 3.145937 0.000177 
                -2.571399 2.094231 -0.000127 
                -1.789167 0.993485 -0.000789 
                -1.471182 -0.000111 0.000188 
                -0.849180 1.868815 -0.000282 
                -1.812290 2.532525 -0.000440 
                -2.902832 3.286462 -0.000555 
                -3.745022 3.746404 0.000704 
                -3.284607 2.905594 -0.000335 
                -2.532330 1.813919 -0.000341 
                -1.869345 0.849673 -0.000689 
                -1.608461 -0.000225 0.000288 
                -0.000555 -0.268932 -0.005071 
                -0.899786 -0.907715 0.000513 
                0.000165 -0.571271 -0.001877 
                -1.188297 -1.077715 0.001236 
                -1.077306 -1.190493 0.001284 
                0.000126 -0.811372 -0.000890 
                -1.393539 -1.146597 0.001228 
                -1.759281 -1.762118 0.001272 
                -1.144972 -1.394711 0.001518 
                0.000081 -1.007750 -0.000630 
                -1.557141 -1.145211 0.001189 
                -2.196281 -2.076208 0.001974 
                -2.072051 -2.201071 0.001781 
                -1.143119 -1.557819 0.001137 
                -0.000008 -1.175504 -0.000477 
                -1.687041 -1.096181 0.001199 
                -2.462465 -2.183358 0.002364 
                -2.837244 -2.845734 0.002597 
                -2.177859 -2.467921 0.001844 
                -1.093617 -1.687340 0.000998 
                -0.000109 -1.328425 -0.000395 
                -1.788040 -0.994211 0.001229 
                -2.568705 -2.096042 0.002520 
                -3.267250 -3.148954 0.002965 
                -3.139006 -3.276583 0.001962 
                -2.089355 -2.573312 0.001691 
                -0.991298 -1.787951 0.000850 
                -0.000211 -1.469925 -0.000316 
                -1.868304 -0.850544 0.001268 
                -2.530191 -1.815706 0.002323 
                -3.280669 -2.908515 0.002973 
                -3.738088 -3.751967 0.001896 
                -2.898558 -3.289036 0.002270 
                -1.809096 -2.533325 0.001501 
                -0.847355 -1.867836 0.000714 
                -0.000312 -1.607268 -0.000174 
                0.901155 -0.909378 -0.000761 
                1.077286 -1.191933 -0.000491 
                1.188417 -1.079098 -0.000605 
                1.144545 -1.395884 -0.000496 
                1.759069 -1.764417 -0.000983 
                1.393864 -1.148047 -0.000739 
                1.142783 -1.559249 -0.000486 
                2.070944 -2.203819 -0.000870 
                2.195472 -2.079148 -0.000753 
                1.557672 -1.146740 -0.000838 
                1.093097 -1.688733 -0.000441 
                2.176350 -2.470879 -0.001003 
                2.835164 -2.849920 -0.000744 
                2.461546 -2.186842 -0.000572 
                1.687733 -1.097815 -0.000907 
                0.990585 -1.789217 -0.000379 
                2.087629 -2.576048 -0.001053 
                3.136154 -3.281273 -0.001597 
                3.264637 -3.153889 -0.000716 
                2.567981 -2.099742 -0.000493 
                1.788890 -0.995953 -0.000930 
                0.846501 -1.868929 -0.000259 
                1.807369 -2.535555 -0.000816 
                2.895650 -3.293302 -0.001094 
                3.734416 -3.757693 -0.002119 
                3.278481 -2.913509 -0.000760 
                2.529974 -1.819314 -0.000617 
                1.869332 -0.852386 -0.000873 
                -0.000452 -1.574631 -0.197720 
                -0.955579 -1.898727 -0.240471 
                -0.000519 -1.490737 -0.403762 
                -2.073553 -2.676561 -0.250532 
                -1.078702 -1.855990 -0.486515 
                -0.000554 -1.350043 -0.591616 
                -3.135130 -3.323261 -0.221005 
                -2.182275 -2.582248 -0.467238 
                -1.165747 -1.739589 -0.690153 
                -0.000478 -1.166112 -0.751154 
                -3.314145 -3.144864 -0.219462 
                -2.835104 -2.840964 -0.430751 
                -2.096165 -2.289903 -0.645145 
                -1.179055 -1.539445 -0.842356 
                -0.000199 -0.938166 -0.891322 
                -2.672362 -2.081195 -0.249454 
                -2.578612 -2.190501 -0.466135 
                -2.289342 -2.105866 -0.642085 
                -1.821657 -1.825518 -0.791701 
                -1.096375 -1.260000 -0.954347 
                0.001137 -0.660839 -1.008114 
                -1.899217 -0.958759 -0.240056 
                -1.856580 -1.081650 -0.486342 
                -1.740215 -1.168378 -0.690309 
                -1.541274 -1.182266 -0.843688 
                -1.256333 -1.091081 -0.958314 
                -0.888758 -0.886220 -1.033566 
                0.000005 -0.308206 -1.155754 
                -1.575811 -0.000259 -0.197221 
                -1.491946 -0.000200 -0.403137 
                -1.351402 -0.000097 -0.590849 
                -1.167468 0.000080 -0.750317 
                -0.940145 0.000352 -0.890725 
                -0.663131 0.000121 -1.008768 
                -0.304390 0.002884 -1.156202 
                -0.000611 -0.014695 -1.469414 
                1.576754 0.000005 -0.198386 
                1.899914 -0.960629 -0.242198 
                1.492834 0.000136 -0.404426 
                2.671436 -2.085101 -0.252595 
                1.856752 -1.083341 -0.488382 
                1.352027 0.000292 -0.592355 
                3.311331 -3.149870 -0.223175 
                2.577124 -2.194180 -0.469247 
                1.739620 -1.169460 -0.692083 
                1.167815 0.000452 -0.751951 
                3.131971 -3.327934 -0.224556 
                2.832637 -2.845140 -0.434181 
                2.287646 -2.108902 -0.644843 
                1.538814 -1.181745 -0.844490 
                0.939639 0.000680 -0.891889 
                2.071353 -2.679193 -0.253432 
                2.180062 -2.585052 -0.470299 
                2.094096 -2.292357 -0.647902 
                1.821743 -1.825927 -0.793628 
                1.259471 -1.098579 -0.956542 
                0.662324 0.001217 -1.007424 
                0.954333 -1.900127 -0.241483 
                1.077331 -1.857872 -0.487651 
                1.164660 -1.741827 -0.691537 
                1.179635 -1.543100 -0.844887 
                1.089582 -1.258246 -0.959868 
                0.886650 -0.890141 -1.035675 
                0.304392 0.002883 -1.151143 
                -0.000493 1.575753 -0.197470 
                0.955357 1.900915 -0.240061 
                -0.000275 1.491819 -0.403610 
                2.073284 2.678147 -0.250059 
                1.078511 1.858751 -0.486424 
                -0.000009 1.351197 -0.591518 
                3.129211 3.329898 -0.219948 
                2.183318 2.585107 -0.466616 
                1.166043 1.742765 -0.690386 
                0.000526 1.167476 -0.751112 
                3.310156 3.153185 -0.221088 
                2.831255 2.847428 -0.431152 
                2.100615 2.295197 -0.642194 
                1.181083 1.544204 -0.843528 
                0.001361 0.939830 -0.891328 
                2.673282 2.084043 -0.250651 
                2.578041 2.191960 -0.467484 
                2.285885 2.103465 -0.645184 
                1.822931 1.826115 -0.791328 
                1.090716 1.259591 -0.958004 
                0.002376 0.662167 -1.008542 
                1.900397 0.960360 -0.240422 
                1.857255 1.083383 -0.486382 
                1.740211 1.169824 -0.690034 
                1.539589 1.182586 -0.842766 
                1.260110 1.099756 -0.955132 
                0.887353 0.891499 -1.033903 
                0.005800 0.310457 -1.162574 
                -1.899978 0.957774 -0.242153 
                -2.674648 2.078985 -0.252127 
                -1.857067 1.080647 -0.488525 
                -3.318327 3.142105 -0.222348 
                -2.580790 2.188485 -0.468733 
                -1.740416 1.167195 -0.692472 
                -3.139290 3.320596 -0.223559 
                -2.838391 2.838707 -0.433836 
                -2.291220 2.104564 -0.644604 
                -1.540238 1.179965 -0.845127 
                -2.076823 2.675346 -0.252899 
                -2.185108 2.580974 -0.469773 
                -2.098187 2.288888 -0.647579 
                -1.824233 1.823786 -0.793934 
                -1.261175 1.096186 -0.956396 
                -0.957308 1.899688 -0.241539 
                -1.080291 1.856941 -0.487720 
                -1.167338 1.740377 -0.691542 
                -1.181646 1.541082 -0.844629 
                -1.091480 1.255935 -0.959035 
                -0.890870 0.889726 -1.035742 
                -0.662212 -1.422963 -0.738348 
                0.660895 -1.424358 -0.739558 
                -0.688135 -1.226810 -0.878324 
                0.688262 -1.228188 -0.879850 
                -1.424085 -0.663089 -0.738762 
                -1.227431 -0.689528 -0.878973 
                -1.424125 0.662236 -0.739606 
                -1.227346 0.688710 -0.879488 
                1.424722 -0.664470 -0.739822 
                1.425430 0.665468 -0.738870 
                1.228200 -0.689625 -0.880031 
                1.228876 0.690825 -0.879112 
                0.661977 1.425133 -0.738709 
                -0.662952 1.424464 -0.739535 
                0.689540 1.228847 -0.878727 
                -0.688558 1.227955 -0.879290 
                -2.678693 -2.972836 -0.349140 
                -1.714518 -2.196270 -0.572858 
                -2.965214 -2.685778 -0.348612 
                -1.634044 -1.916832 -0.742422 
                -2.194004 -1.719711 -0.572915 
                -1.913945 -1.637152 -0.743163 
                2.963082 -2.690193 -0.352101 
                2.193625 -1.722658 -0.575247 
                2.676007 -2.976728 -0.352451 
                1.914236 -1.639475 -0.744816 
                1.712543 -2.197697 -0.575510 
                1.632235 -1.917046 -0.744931 
                2.674558 2.975964 -0.349014 
                1.715035 2.198023 -0.573226 
                2.964652 2.692537 -0.349506 
                1.634135 1.917577 -0.743197 
                2.194352 1.721324 -0.572800 
                1.915008 1.638982 -0.742170 
                -2.968600 2.683596 -0.351868 
                -2.195957 1.718670 -0.575115 
                -2.682315 2.970698 -0.351939 
                -1.916391 1.636640 -0.745054 
                -1.716333 2.195324 -0.575149 
                -1.635069 1.915082 -0.744783 
                2.025773 1.674254 0.001431 
                1.668787 2.028868 0.001532 
                -1.670451 2.026745 -0.000400 
                -2.026649 1.671467 -0.000578 
                -2.024762 -1.672300 0.001715 
                -1.668496 -2.027323 0.001406 
                1.667788 -2.029437 -0.000689 
                2.024651 -1.674803 -0.000784 
                -1.623002 -2.296971 -0.366846 
                -0.644361 -1.325234 -0.814497 
                0.642932 -1.326491 -0.815780 
                -2.295225 -1.628627 -0.366515 
                -0.669767 -0.990479 -0.985576 
                0.674064 -0.992141 -0.986141 
                -1.326058 -0.644699 -0.815010 
                -0.991085 -0.674560 -0.985314 
                -1.326098 0.644051 -0.815718 
                -0.991804 0.673587 -0.985922 
                2.295003 -1.631714 -0.369099 
                1.326839 -0.646179 -0.815989 
                1.327530 0.647308 -0.815098 
                1.621104 -2.298973 -0.369161 
                0.991323 -0.670366 -0.986612 
                0.991794 0.671949 -0.985615 
                1.623290 2.299038 -0.366814 
                0.644062 1.327226 -0.814920 
                -0.644774 1.326520 -0.815667 
                2.295855 1.630478 -0.366849 
                0.675390 0.993144 -0.985092 
                -0.667052 0.990623 -0.986015 
                -2.296782 1.627269 -0.368872 
                -1.625266 2.296609 -0.368830 
                1.796764 1.602835 0.001329 
                1.598726 1.799894 0.001230 
                2.144621 1.613023 0.001428 
                2.874408 2.676864 0.001975 
                2.661370 2.885704 0.002442 
                1.606819 2.147201 0.001627 
                2.920256 2.378766 0.001839 
                2.362676 2.927437 0.002366 
                -1.599736 1.797707 -0.000426 
                -1.797644 1.600485 -0.000642 
                -1.608873 2.145295 -0.000382 
                -2.667530 2.880124 -0.000540 
                -2.878660 2.669387 -0.000558 
                -2.145323 1.610019 -0.000582 
                -2.368986 2.923648 -0.000537 
                -2.922748 2.371137 -0.000416 
                -1.795784 -1.600928 0.001472 
                -1.598243 -1.798162 0.001425 
                -2.143488 -1.611096 0.001806 
                -2.875043 -2.671929 0.002634 
                -2.663602 -2.882375 0.002453 
                -1.606598 -2.145768 0.001346 
                -2.919568 -2.373638 0.002771 
                -2.365127 -2.925500 0.002089 
                1.598084 -1.800253 -0.000721 
                1.795700 -1.602991 -0.000856 
                1.605536 -2.147742 -0.000641 
                2.661413 -2.886233 -0.000767 
                2.873276 -2.676195 -0.000734 
                2.143532 -1.613832 -0.000763 
                2.362798 -2.928780 -0.000869 
                2.918358 -2.378024 -0.000631 
                -2.640252 -3.046411 -0.228936 
                -1.673253 -2.263529 -0.477144 
                -0.638595 -1.528873 -0.634830 
                0.637169 -1.530087 -0.635642 
                -3.039150 -2.648424 -0.228496 
                -0.626849 -1.092579 -0.938534 
                0.627120 -1.093447 -0.940064 
                -2.261662 -1.678833 -0.476948 
                -1.530042 -0.639748 -0.634786 
                -1.092749 -0.627855 -0.939191 
                -1.530162 0.638813 -0.635835 
                -1.093111 0.627859 -0.939488 
                3.037188 -2.652996 -0.232029 
                2.261248 -1.681852 -0.479419 
                1.530616 -0.641261 -0.636151 
                1.531200 0.642044 -0.635166 
                2.637547 -3.050252 -0.232148 
                1.093783 -0.628088 -0.940005 
                1.094304 0.629343 -0.939164 
                1.671283 -2.265405 -0.479680 
                2.636309 3.049510 -0.228848 
                1.673696 2.265674 -0.477302 
                0.638068 1.531038 -0.634855 
                -0.639452 1.530360 -0.635815 
                3.038668 2.655012 -0.229288 
                0.628451 1.094312 -0.939019 
                -0.626272 1.093641 -0.939275 
                2.261970 1.680496 -0.477148 
                -3.042605 2.645961 -0.231918 
                -2.263329 1.677576 -0.479201 
                -2.644138 3.044231 -0.231716 
                -1.675340 2.262970 -0.479291 
                0.888473 0.604215 0.000007 
                0.888165 -0.604481 -0.000987 
                0.606512 0.886381 -0.000178 
                -0.603936 0.887497 -0.000983 
                1.257906 0.615504 0.000060 
                1.257455 -0.615620 -0.000905 
                0.613206 1.256921 0.000222 
                -0.613841 1.256704 -0.000663 
                2.095807 1.658547 0.001427 
                1.652615 2.098685 0.001588 
                2.188962 1.560499 0.001400 
                2.931121 2.644347 0.001953 
                2.627875 2.941910 0.002456 
                1.554076 2.191278 0.001662 
                -0.888597 0.602398 -0.000864 
                -0.886779 -0.603173 0.000166 
                -1.257164 0.614553 -0.000506 
                -1.256341 -0.614318 0.000532 
                -1.654506 2.096654 -0.000387 
                -2.096614 1.655618 -0.000572 
                -1.556275 2.189498 -0.000355 
                -2.634419 2.936525 -0.000504 
                -2.935181 2.636480 -0.000545 
                -2.189538 1.557401 -0.000589 
                -0.605489 -0.884947 0.000477 
                0.606368 -0.885591 -0.000706 
                -0.612935 -1.255359 0.000340 
                0.612865 -1.256011 -0.000609 
                -2.094707 -1.656568 0.001775 
                -1.652396 -2.097225 0.001383 
                -2.187786 -1.558602 0.001830 
                -2.931561 -2.639012 0.002667 
                -2.630524 -2.938795 0.002404 
                -1.553859 -2.189853 0.001301 
                1.651487 -2.099294 -0.000668 
                2.094655 -1.659212 -0.000765 
                1.552680 -2.191750 -0.000596 
                2.628227 -2.942589 -0.000780 
                2.929856 -2.643386 -0.000748 
                2.187921 -1.561411 -0.000759 
                -1.552194 -2.315052 -0.234328 
                -0.542973 -1.567532 -0.540472 
                0.541641 -1.568512 -0.541086 
                -1.676217 -2.059155 -0.665245 
                -2.313398 -1.557768 -0.233806 
                -2.056911 -1.680707 -0.665658 
                -1.568750 -0.544255 -0.540202 
                -0.617141 -0.504680 -1.073556 
                0.503852 -0.616593 -1.073820 
                -1.568966 0.543371 -0.541154 
                2.313406 -1.560863 -0.236444 
                1.569449 -0.545533 -0.541694 
                1.569860 0.546098 -0.540864 
                2.056606 -1.683221 -0.667563 
                1.550412 -2.317017 -0.236330 
                1.674383 -2.060228 -0.667921 
                1.552346 2.316942 -0.233964 
                0.542434 1.569534 -0.540348 
                -0.543729 1.568959 -0.541252 
                1.676875 2.060832 -0.665856 
                2.314306 1.559725 -0.234302 
                2.057204 1.682056 -0.665084 
                0.505844 0.618454 -1.073567 
                -0.493591 0.617501 -1.077034 
                -2.314928 1.556358 -0.236252 
                -2.058969 1.679871 -0.667632 
                -1.554625 2.314833 -0.236075 
                -1.677704 2.057994 -0.667628 
                1.086077 0.626220 0.000123 
                1.085528 -0.626454 -0.000899 
                0.624849 1.084457 0.000117 
                -0.624635 1.084614 -0.000791 
                1.892894 1.622721 0.001365 
                1.618023 1.895982 0.001378 
                3.550057 3.371310 0.001749 
                3.006081 2.525740 -0.134132 
                3.343984 3.574713 0.002171 
                2.508243 3.015357 -0.133522 
                -1.085308 0.625787 -0.000593 
                -1.084369 -0.624901 0.000433 
                -1.619337 1.893853 -0.000394 
                -1.893752 1.620173 -0.000622 
                -3.356405 3.563190 0.000444 
                -2.515268 3.010696 -0.136519 
                -3.561316 3.359415 -0.000084 
                -3.009352 2.517310 -0.136457 
                -0.624293 -1.082954 0.000401 
                0.624549 -1.083505 -0.000640 
                -1.891913 -1.620802 0.001576 
                -1.617634 -1.894307 0.001387 
                -3.556037 -3.362854 0.002084 
                -3.006110 -2.519992 -0.133146 
                -3.351600 -3.567099 0.002370 
                -2.511317 -3.012703 -0.133801 
                1.617263 -1.896433 -0.000687 
                1.891853 -1.623063 -0.000817 
                3.348233 -3.572148 -0.001346 
                2.508736 -3.016264 -0.136922 
                3.553054 -3.368295 -0.001819 
                3.004488 -2.524524 -0.136651 
                -1.457878 -1.539120 -0.877852 
                -0.471354 -0.643714 -1.082417 
                -0.645656 0.478502 -1.082954 
                1.536816 -1.460872 -0.879685 
                0.642905 -0.491766 -1.084820 
                0.643698 0.495284 -1.083712 
                1.537871 1.461619 -0.877913 
                -1.538483 1.459046 -0.880330 
                0.497679 0.599989 -0.000447 
                0.983802 0.590251 0.000153 
                0.983208 -0.590311 -0.000830 
                0.589617 0.981897 0.000011 
                -0.588811 0.982403 -0.000858 
                1.175457 0.610760 0.000042 
                1.174967 -0.610824 -0.000888 
                0.608877 1.174419 0.000164 
                -0.609159 1.174289 -0.000735 
                1.405665 0.572231 -0.000001 
                1.405289 -0.572403 -0.000896 
                0.569694 1.404878 0.000372 
                -0.570733 1.404537 -0.000519 
                2.935226 2.520894 0.001903 
                2.504553 2.944447 0.002404 
                2.234117 1.419926 -0.110490 
                1.413147 2.235894 -0.110100 
                -0.604972 0.485688 -0.002117 
                -0.983113 0.589707 -0.000541 
                -0.982007 -0.588939 0.000463 
                -1.174726 0.610025 -0.000492 
                -1.173865 -0.609532 0.000485 
                -1.405014 0.571091 -0.000432 
                -1.404210 -0.571245 0.000617 
                -2.511008 2.939763 -0.000545 
                -2.938602 2.513128 -0.000446 
                -1.415379 2.234221 -0.112096 
                -2.234373 1.416713 -0.112479 
                -0.496250 -0.598075 0.000464 
                0.497139 -0.598733 -0.000214 
                -0.588793 -0.980433 0.000425 
                0.589290 -0.980930 -0.000669 
                -0.608447 -1.172867 0.000316 
                0.608569 -1.173494 -0.000631 
                -0.569692 -1.403343 0.000277 
                0.569360 -1.404032 -0.000528 
                -2.935205 -2.515649 0.002747 
                -2.507125 -2.941820 0.002217 
                -2.232918 -1.417989 -0.110023 
                -1.412985 -2.234205 -0.110582 
                2.504797 -2.945372 -0.000864 
                2.933730 -2.520043 -0.000666 
                1.411529 -2.236000 -0.112263 
                2.233263 -1.420898 -0.112600 
                -0.601462 -1.669126 -0.428614 
                0.600132 -1.670092 -0.429220 
                -2.558592 -2.470781 -0.538132 
                -1.562721 -1.463446 -0.875195 
                0.507117 -0.769781 -1.031819 
                -1.670169 -0.603107 -0.428200 
                -0.770115 -0.505826 -1.031398 
                -1.670497 0.602239 -0.429412 
                1.670842 -0.604474 -0.429861 
                1.671227 0.604769 -0.428921 
                2.556446 -2.474369 -0.541336 
                1.460629 -1.565519 -0.876848 
                0.600901 1.671180 -0.428299 
                -0.602431 1.670436 -0.429371 
                2.463555 2.567405 -0.538505 
                1.462019 1.566402 -0.874891 
                0.508194 0.770669 -1.031135 
                -2.561041 2.468808 -0.540919 
                -1.462960 1.564087 -0.876891 
                0.601059 0.482683 -0.001333 
                0.600991 -0.483900 -0.001684 
                -0.491934 0.599742 -0.000828 
                1.339651 0.595562 0.000012 
                1.339224 -0.595677 -0.000887 
                2.506503 2.452422 0.001915 
                0.593305 1.338946 0.000336 
                -0.594137 1.338588 -0.000561 
                1.480567 0.558154 -0.000022 
                1.480206 -0.558354 -0.000881 
                0.555599 1.479905 0.000466 
                -0.556768 1.479521 -0.000447 
                2.231521 1.378812 0.001287 
                1.372233 2.233036 0.001747 
                -0.601313 -0.483054 -0.001497 
                -2.509497 2.447818 -0.000457 
                -1.339067 0.594567 -0.000454 
                -1.338190 -0.594540 0.000577 
                -1.479961 0.556962 -0.000399 
                -1.479172 -0.557255 0.000666 
                -1.374507 2.231501 -0.000294 
                -2.231761 1.375661 -0.000619 
                -2.443180 -2.512545 0.002250 
                -0.593187 -1.337382 0.000304 
                0.592986 -1.338108 -0.000555 
                -0.555678 -1.478382 0.000254 
                0.555258 -1.479083 -0.000482 
                -2.230208 -1.376949 0.001821 
                -1.371974 -2.231526 0.001151 
                2.441662 -2.516042 -0.000785 
                1.370733 -2.233237 -0.000451 
                2.230609 -1.379757 -0.000744 
                -0.474875 -1.661249 -0.323142 
                0.473680 -1.661989 -0.323613 
                -2.466651 -2.590657 -0.535744 
                -0.498913 -0.773776 -1.033897 
                -1.662341 -0.476414 -0.322662 
                -1.662729 0.475582 -0.323668 
                -0.776438 0.504447 -1.035059 
                1.663214 -0.477528 -0.324273 
                1.663477 0.477650 -0.323542 
                2.464396 -2.594106 -0.538935 
                0.774670 -0.501236 -1.034372 
                0.774952 0.503091 -1.033273 
                0.474321 1.663051 -0.322764 
                -0.475744 1.662493 -0.323703 
                2.584105 2.476580 -0.536056 
                -2.469429 2.588981 -0.538495 
                0.489523 0.727515 -0.001361 
                1.401873 1.465154 0.001024 
                2.442822 2.514780 0.001904 
                1.539692 0.503957 -0.000078 
                1.539402 -0.504211 -0.000881 
                0.501361 1.538955 0.000495 
                -0.502624 1.538597 -0.000369 
                2.167752 1.413681 0.001306 
                1.407328 2.169364 0.001629 
                -1.463293 1.403381 -0.000788 
                -2.446141 2.510428 -0.000456 
                -1.539054 0.502765 -0.000339 
                -1.538325 -0.503162 0.000685 
                -1.409587 2.167858 -0.000345 
                -2.168045 1.410647 -0.000623 
                -0.488105 -0.725922 -0.000540 
                0.489348 -0.726754 -0.001236 
                -1.401221 -1.463253 0.001450 
                -2.505995 -2.449375 0.002281 
                -0.501555 -1.537492 0.000195 
                0.501044 -1.538140 -0.000437 
                -2.166479 -1.411879 0.001772 
                -1.407143 -2.167907 0.001172 
                1.400794 -1.464784 -0.000767 
                2.504601 -2.452995 -0.000785 
                1.405948 -2.169627 -0.000527 
                2.166821 -1.414581 -0.000777 
                -0.497451 0.775168 -1.032490 
                0.731614 0.480255 -0.001168 
                0.731462 -0.480328 -0.001537 
                -0.482851 0.729681 -0.001749 
                1.462404 1.404586 0.000972 
                1.611781 0.495261 -0.000070 
                1.611506 -0.495553 -0.000837 
                0.492668 1.611130 0.000592 
                -0.494019 1.610747 -0.000292 
                -0.729200 -0.479273 -0.000885 
                -1.403003 1.464004 -0.000498 
                -1.611168 0.494060 -0.000305 
                -1.610456 -0.494547 0.000731 
                -1.461657 -1.402854 0.001436 
                -0.492937 -1.609685 0.000206 
                0.492350 -1.610328 -0.000370 
                1.461433 -1.404592 -0.000824 
                -0.515991 -1.730329 -0.198765 
                0.514904 -1.731081 -0.199270 
                -1.731259 -0.517834 -0.198219 
                -1.731800 0.517055 -0.199418 
                1.732196 -0.518948 -0.199924 
                1.732472 0.518824 -0.199082 
                0.515512 1.732053 -0.198296 
                -0.517072 1.731535 -0.199307 
                1.658770 0.422912 -0.000119 
                1.658534 -0.423235 -0.000833 
                0.420294 1.657937 0.000620 
                -0.421691 1.657635 -0.000199 
                3.477536 3.579790 -0.125602 
                -0.731764 0.475378 -0.001439 
                -1.658018 0.421696 -0.000239 
                -1.657456 -0.422252 0.000730 
                -3.564779 3.493785 -0.127340 
                -0.420608 -1.656522 0.000161 
                0.419952 -1.657076 -0.000296 
                -3.558993 -3.497825 -0.125367 
                3.555647 -3.503253 -0.129256 
                2.648751 2.518182 0.001994 
                2.506547 2.658125 0.002057 
                1.706983 0.449996 -0.100608 
                3.574661 3.504911 -0.127576 
                0.447150 1.706287 -0.099780 
                -2.510796 2.653247 -0.000568 
                -2.652293 2.512633 -0.000425 
                -0.448559 1.705960 -0.100679 
                -3.469701 3.575958 -0.122545 
                -1.706300 0.448562 -0.100714 
                -2.648653 -2.514480 0.002458 
                -2.507573 -2.655544 0.002251 
                -1.705705 -0.449246 -0.099665 
                -3.464402 -3.580163 -0.120647 
                -0.447550 -1.704780 -0.100250 
                2.505780 -2.659122 -0.000843 
                2.647150 -2.518322 -0.000689 
                0.446649 -1.705382 -0.100712 
                3.460903 -3.585412 -0.124454 
                1.706758 -0.450193 -0.101380 
                -1.264504 -2.065735 -0.316038 
                -2.065385 -1.268751 -0.315694 
                2.065653 -1.271131 -0.318039 
                1.263005 -2.067509 -0.317577 
                1.264561 2.068036 -0.315799 
                2.066245 1.270444 -0.315968 
                -2.066423 1.267605 -0.318000 
                -1.266487 2.066169 -0.317486 
                3.429591 3.520879 0.002017 
                1.750728 0.469553 0.000016 
                1.750472 -0.469935 -0.000797 
                0.466677 1.749994 0.000799 
                -0.468177 1.749643 -0.000094 
                -3.507095 3.445151 0.000201 
                -1.750013 0.468204 -0.000249 
                -1.749419 -0.468872 0.000844 
                -3.437529 -3.513146 0.002167 
                -0.467026 -1.748554 0.000282 
                0.466274 -1.749169 -0.000206 
                3.434269 -3.518352 -0.001620 
                -1.373276 -1.998586 -0.542132 
                -2.532078 -2.732178 -0.457679 
                -2.723625 -2.537127 -0.457962 
                -1.514260 -1.690870 -0.823721 
                -1.692816 -1.519592 -0.824036 
                -0.314851 -0.818942 -0.986447 
                0.316722 -0.820801 -0.986803 
                -1.998027 -1.377174 -0.542119 
                -0.821695 -0.316378 -0.986756 
                -0.820844 0.317358 -0.986831 
                1.997856 -1.379340 -0.544282 
                2.721586 -2.541080 -0.461265 
                2.529716 -2.735765 -0.460952 
                1.688431 -1.517544 -0.825920 
                1.516529 -1.695960 -0.825411 
                0.820354 -0.313683 -0.986508 
                0.820533 0.315592 -0.986045 
                1.371696 -2.000392 -0.543960 
                1.373442 2.001042 -0.542306 
                2.528542 2.733158 -0.458392 
                2.725115 2.543290 -0.458049 
                1.517725 1.696423 -0.823755 
                1.689575 1.518181 -0.823699 
                0.317973 0.821953 -0.986570 
                -0.311070 0.821505 -0.986987 
                1.998439 1.378820 -0.542002 
                -1.999093 1.376158 -0.544377 
                -2.726373 2.534954 -0.460904 
                -2.535157 2.730352 -0.460506 
                -1.690308 1.515635 -0.826489 
                -1.518800 1.694070 -0.825441 
                -1.374988 1.998711 -0.543822 
                0.732921 0.302806 -0.001081 
                0.732769 -0.303060 -0.001579 
                0.304356 0.728456 -0.001453 
                -0.302642 0.729055 -0.001856 
                0.950392 0.313552 -0.000575 
                0.950116 -0.313603 -0.001093 
                0.313032 0.948180 -0.000612 
                -0.312526 0.948262 -0.001065 
                1.575036 1.453298 0.001044 
                1.449859 1.577892 0.000980 
                1.790545 1.408193 0.001306 
                1.403864 1.792707 0.001306 
                1.891532 1.377247 0.001255 
                2.243732 1.928882 0.001616 
                1.921568 2.247798 0.001634 
                1.372381 1.893333 0.001329 
                1.966083 1.303056 0.001174 
                3.492981 3.455412 0.001916 
                1.297844 1.967484 0.001371 
                2.726036 2.102840 0.001746 
                2.090803 2.730778 0.002089 
                -0.731234 0.302004 -0.001434 
                -0.730297 -0.302335 -0.000921 
                -0.948972 0.313499 -0.000551 
                -0.948494 -0.312678 -0.000039 
                -1.451023 1.576043 -0.000456 
                -1.575962 1.451480 -0.000786 
                -1.405308 1.790963 -0.000394 
                -1.791126 1.406008 -0.000734 
                -1.374053 1.891735 -0.000384 
                -1.923833 2.245220 -0.000508 
                -2.245031 1.925430 -0.000393 
                -1.891925 1.374848 -0.000709 
                -1.299698 1.966066 -0.000367 
                -3.440534 3.507473 0.000015 
                -1.966307 1.300521 -0.000688 
                -2.095273 2.728069 -0.000550 
                -2.727523 2.097143 -0.000249 
                -0.303554 -0.727279 -0.000688 
                0.304197 -0.727608 -0.001286 
                -0.312488 -0.946924 -0.000248 
                0.312740 -0.947206 -0.000774 
                -1.574129 -1.451594 0.001273 
                -1.449318 -1.576036 0.001407 
                -1.789446 -1.406547 0.001452 
                -1.403620 -1.791051 0.001263 
                -1.890339 -1.375589 0.001486 
                -2.242469 -1.926323 0.002041 
                -1.921696 -2.246479 0.001621 
                -1.372222 -1.891741 0.001190 
                -1.964829 -1.301426 0.001516 
                -3.500059 -3.446789 0.002432 
                -1.297713 -1.965915 0.001099 
                -2.724874 -2.099321 0.002641 
                -2.091693 -2.729396 0.001745 
                1.449014 -1.577782 -0.000738 
                1.574183 -1.453469 -0.000859 
                1.403119 -1.792833 -0.000586 
                1.789664 -1.408552 -0.000814 
                1.371509 -1.893473 -0.000554 
                1.920582 -2.249004 -0.000843 
                2.241956 -1.929318 -0.000678 
                1.890661 -1.377726 -0.000836 
                1.296824 -1.967533 -0.000509 
                3.496922 -3.452116 -0.001415 
                1.965277 -1.303664 -0.000846 
                2.089677 -2.732119 -0.000952 
                2.724163 -2.103347 -0.000539 
                -2.366001 -2.817393 -0.313054 
                -1.355244 -2.059371 -0.467672 
                -1.416336 -1.954826 -0.634636 
                -0.315579 -1.069781 -0.870548 
                0.315481 -1.070518 -0.871154 
                -0.311565 -0.957750 -0.937134 
                0.313450 -0.959052 -0.937386 
                -2.811791 -2.373668 -0.312160 
                -2.058815 -1.359436 -0.467512 
                -1.953988 -1.419997 -0.634947 
                -1.071358 -0.316014 -0.870338 
                -1.071082 0.315854 -0.870679 
                -0.959555 -0.313647 -0.936704 
                -0.959206 0.313503 -0.936894 
                2.810236 -2.377816 -0.315487 
                2.058767 -1.361811 -0.469767 
                1.953563 -1.421967 -0.636948 
                1.071360 -0.315792 -0.871724 
                1.071693 0.317030 -0.871308 
                0.959015 -0.311115 -0.937901 
                0.959239 0.312573 -0.937452 
                2.363586 -2.820644 -0.316171 
                1.353586 -2.061240 -0.469474 
                1.414825 -1.956606 -0.636668 
                2.364255 2.819774 -0.312657 
                1.355319 2.061788 -0.467724 
                1.416575 1.957160 -0.635153 
                0.316994 1.071700 -0.870635 
                -0.315281 1.071517 -0.870816 
                0.314913 0.960397 -0.936911 
                -0.309337 0.959146 -0.937281 
                2.811926 2.378054 -0.313324 
                2.059380 1.361189 -0.467591 
                1.954300 1.421684 -0.634534 
                -2.814557 2.371440 -0.315143 
                -2.059868 1.358335 -0.469737 
                -1.955066 1.418917 -0.637103 
                -2.369466 2.815743 -0.315676 
                -1.357084 2.059614 -0.469321 
                -1.418019 1.954756 -0.636479 
                0.382811 0.299952 -0.001489 
                0.382541 -0.299410 -0.001373 
                -0.303526 0.377976 -0.003261 
                1.857051 1.385891 0.001256 
                1.916475 1.355275 0.001254 
                2.304292 1.899761 0.001618 
                1.892073 2.308118 0.001677 
                1.381250 1.858963 0.001301 
                1.350266 1.918129 0.001348 
                1.989188 1.278023 0.001159 
                2.379477 1.829710 0.001575 
                2.750557 2.371634 0.001851 
                2.358477 2.758246 0.002155 
                1.821577 2.382931 0.001758 
                1.272705 1.990464 0.001389 
                2.017667 1.096049 -0.064859 
                3.137062 2.686500 0.001934 
                2.666456 3.148400 0.002565 
                1.090584 2.018278 -0.064414 
                -0.382561 -0.299845 -0.001309 
                -1.382808 1.857318 -0.000391 
                -1.352018 1.916593 -0.000382 
                -1.894550 2.305646 -0.000503 
                -2.305501 1.896183 -0.000390 
                -1.857482 1.383561 -0.000710 
                -1.916819 1.352837 -0.000712 
                -1.274631 1.989110 -0.000353 
                -1.824405 2.380703 -0.000494 
                -2.363477 2.754216 -0.000569 
                -2.753290 2.365355 -0.000336 
                -2.380468 1.825816 -0.000358 
                -1.989353 1.275443 -0.000689 
                -1.092539 2.017108 -0.066146 
                -2.674595 3.142789 -0.000534 
                -3.141361 2.677096 -0.000413 
                -2.017491 1.093379 -0.066629 
                -1.855901 -1.384241 0.001457 
                -1.915265 -1.353638 0.001503 
                -2.302977 -1.897227 0.002085 
                -1.892228 -2.306844 0.001595 
                -1.381056 -1.857331 0.001202 
                -1.350107 -1.916554 0.001172 
                -1.987913 -1.276406 0.001529 
                -2.378246 -1.827322 0.002175 
                -2.750133 -2.367527 0.002594 
                -2.359939 -2.756054 0.002048 
                -1.821607 -2.381582 0.001496 
                -1.272579 -1.988902 0.001075 
                -2.016320 -1.094405 -0.064405 
                -3.137728 -2.679877 0.002893 
                -2.670462 -3.145072 0.002234 
                -1.090488 -2.016499 -0.064936 
                1.380443 -1.859085 -0.000565 
                1.349316 -1.918238 -0.000541 
                1.890943 -2.309310 -0.000822 
                2.302539 -1.900337 -0.000667 
                1.856192 -1.386309 -0.000845 
                1.915632 -1.355824 -0.000835 
                1.271632 -1.990483 -0.000487 
                1.820155 -2.383899 -0.000824 
                2.357928 -2.759318 -0.000916 
                2.748919 -2.371564 -0.000620 
                2.377951 -1.830577 -0.000626 
                1.988405 -1.278682 -0.000844 
                1.089379 -2.017920 -0.066182 
                2.667780 -3.148925 -0.000956 
                3.135959 -2.684640 -0.000715 
                2.017071 -1.096699 -0.066731 
                -1.253688 -2.109749 -0.237531 
                -2.333776 -2.854647 -0.244840 
                -1.331177 -2.062375 -0.431264 
                -0.310029 -1.183766 -0.812210 
                0.309478 -1.184334 -0.812879 
                -2.848990 -2.341615 -0.244076 
                -2.467546 -1.941406 -0.407976 
                -2.109202 -1.258073 -0.237067 
                -2.061908 -1.335379 -0.431021 
                -0.308576 -0.388945 -1.111991 
                -1.184736 -0.310260 -0.812041 
                -1.184703 0.309982 -0.812268 
                -0.381958 0.312730 -1.114655 
                2.109583 -1.260577 -0.239465 
                2.847587 -2.345847 -0.247408 
                2.061903 -1.337728 -0.433320 
                2.466647 -1.944869 -0.410866 
                1.185473 -0.310232 -0.813442 
                1.185813 0.311301 -0.813039 
                2.331333 -2.857845 -0.247882 
                1.252171 -2.111427 -0.239019 
                1.329558 -2.064332 -0.432946 
                0.387642 -0.309073 -1.110014 
                0.389340 0.315125 -1.110686 
                1.253669 2.111802 -0.237120 
                2.331729 2.856840 -0.244562 
                1.331208 2.064837 -0.431207 
                1.934992 2.472767 -0.408412 
                0.310610 1.185310 -0.812327 
                -0.309679 1.185031 -0.812589 
                2.849365 2.346292 -0.245080 
                2.110250 1.259843 -0.237489 
                2.062563 1.337172 -0.431193 
                -2.110332 1.256887 -0.239361 
                -2.851819 2.339266 -0.247138 
                -2.062878 1.334209 -0.433292 
                -2.469451 1.939647 -0.410453 
                -2.337369 2.852982 -0.247407 
                -1.255761 2.110129 -0.238925 
                -1.333083 2.062735 -0.432830 
            ]
        }
        coordIndex [
            # Polygons: 1928 items

            0 1 2 -1
            0 81 1 -1
            0 2 45 -1
            0 45 81 -1
            1 858 2 -1
            1 3 565 -1
            1 566 3 -1
            81 859 1 -1
            1 565 858 -1
            859 566 1 -1
            2 502 5 -1
            2 5 567 -1
            2 860 45 -1
            858 502 2 -1
            2 567 860 -1
            3 6 750 -1
            3 751 6 -1
            565 3 641 -1
            566 642 3 -1
            3 750 641 -1
            642 751 3 -1
            4 7 8 -1
            394 7 4 -1
            4 8 396 -1
            641 394 4 -1
            4 396 613 -1
            565 4 502 -1
            502 4 613 -1
            565 641 4 -1
            5 752 9 -1
            5 9 753 -1
            502 613 5 -1
            567 5 643 -1
            613 752 5 -1
            5 753 643 -1
            6 10 754 -1
            6 755 10 -1
            394 6 503 -1
            750 6 394 -1
            395 504 6 -1
            751 395 6 -1
            6 754 503 -1
            504 755 6 -1
            7 614 8 -1
            462 11 7 -1
            7 11 644 -1
            394 503 7 -1
            503 462 7 -1
            7 644 614 -1
            8 13 464 -1
            8 614 13 -1
            396 8 505 -1
            8 464 505 -1
            9 756 14 -1
            9 14 757 -1
            396 505 9 -1
            752 396 9 -1
            397 9 506 -1
            753 9 397 -1
            505 756 9 -1
            9 757 506 -1
            10 15 398 -1
            10 399 15 -1
            10 398 507 -1
            508 399 10 -1
            462 10 507 -1
            754 10 462 -1
            463 508 10 -1
            755 463 10 -1
            11 16 330 -1
            398 16 11 -1
            11 330 758 -1
            507 398 11 -1
            462 507 11 -1
            644 11 758 -1
            12 17 18 -1
            330 17 12 -1
            12 18 331 -1
            758 330 12 -1
            12 331 759 -1
            644 12 614 -1
            614 12 759 -1
            644 758 12 -1
            13 331 19 -1
            13 19 400 -1
            759 331 13 -1
            13 400 509 -1
            464 13 509 -1
            614 759 13 -1
            14 400 20 -1
            14 20 401 -1
            509 400 14 -1
            14 401 510 -1
            464 509 14 -1
            756 464 14 -1
            465 14 510 -1
            757 14 465 -1
            15 21 511 -1
            15 512 21 -1
            398 15 568 -1
            399 569 15 -1
            15 511 568 -1
            569 512 15 -1
            511 22 16 -1
            16 22 760 -1
            330 16 466 -1
            398 568 16 -1
            16 760 466 -1
            568 511 16 -1
            17 570 18 -1
            17 23 570 -1
            763 23 17 -1
            466 298 17 -1
            298 763 17 -1
            330 466 17 -1
            18 615 25 -1
            18 25 764 -1
            18 299 467 -1
            18 764 299 -1
            331 18 467 -1
            570 615 18 -1
            19 26 513 -1
            19 761 26 -1
            331 467 19 -1
            400 19 571 -1
            467 761 19 -1
            19 513 571 -1
            20 513 27 -1
            20 27 514 -1
            400 571 20 -1
            401 20 572 -1
            571 513 20 -1
            20 514 572 -1
            21 28 616 -1
            21 617 28 -1
            511 21 573 -1
            512 574 21 -1
            21 616 573 -1
            574 617 21 -1
            573 29 22 -1
            22 29 766 -1
            511 573 22 -1
            760 22 861 -1
            861 22 762 -1
            22 862 762 -1
            22 766 862 -1
            23 30 333 -1
            863 30 23 -1
            23 333 678 -1
            763 402 23 -1
            402 863 23 -1
            570 23 678 -1
            24 31 32 -1
            333 31 24 -1
            24 32 334 -1
            678 333 24 -1
            24 334 679 -1
            570 24 615 -1
            570 678 24 -1
            615 24 679 -1
            25 334 33 -1
            25 33 864 -1
            679 334 25 -1
            764 25 403 -1
            25 864 403 -1
            615 679 25 -1
            26 34 575 -1
            26 768 34 -1
            513 26 575 -1
            761 865 26 -1
            865 765 26 -1
            765 866 26 -1
            26 866 768 -1
            27 618 35 -1
            27 35 619 -1
            513 575 27 -1
            514 27 576 -1
            575 618 27 -1
            27 619 576 -1
            28 36 665 -1
            28 666 36 -1
            616 28 645 -1
            617 646 28 -1
            28 665 645 -1
            646 666 28 -1
            29 37 577 -1
            645 37 29 -1
            616 29 573 -1
            29 577 620 -1
            616 645 29 -1
            29 620 867 -1
            766 29 867 -1
            30 38 769 -1
            868 38 30 -1
            332 30 863 -1
            332 868 30 -1
            333 30 869 -1
            30 336 515 -1
            30 769 336 -1
            30 515 869 -1
            31 706 32 -1
            405 39 31 -1
            31 39 468 -1
            333 405 31 -1
            31 468 767 -1
            31 767 706 -1
            32 41 406 -1
            32 470 41 -1
            334 32 406 -1
            32 706 470 -1
            33 770 42 -1
            33 42 871 -1
            334 870 33 -1
            864 33 335 -1
            335 33 871 -1
            33 516 337 -1
            33 337 770 -1
            870 516 33 -1
            34 578 43 -1
            34 43 647 -1
            575 34 618 -1
            34 621 578 -1
            618 34 647 -1
            872 621 34 -1
            768 872 34 -1
            35 667 44 -1
            35 44 668 -1
            618 647 35 -1
            619 35 648 -1
            647 667 35 -1
            35 668 648 -1
            680 36 181 -1
            36 697 181 -1
            665 36 707 -1
            666 708 36 -1
            707 36 680 -1
            36 708 697 -1
            230 37 662 -1
            873 37 230 -1
            577 37 873 -1
            665 37 645 -1
            662 37 680 -1
            665 707 37 -1
            37 707 680 -1
            224 38 454 -1
            769 38 224 -1
            620 38 404 -1
            404 38 868 -1
            454 38 517 -1
            38 577 517 -1
            620 577 38 -1
            219 39 386 -1
            468 39 219 -1
            386 39 469 -1
            515 39 405 -1
            39 874 469 -1
            515 874 39 -1
            40 468 681 -1
            767 468 40 -1
            470 40 669 -1
            706 40 470 -1
            669 40 681 -1
            767 40 706 -1
            382 41 215 -1
            41 470 215 -1
            471 41 382 -1
            406 41 516 -1
            875 41 471 -1
            516 41 875 -1
            450 42 212 -1
            42 770 212 -1
            407 42 621 -1
            871 42 407 -1
            518 42 450 -1
            578 42 518 -1
            621 42 578 -1
            663 43 210 -1
            43 876 210 -1
            43 578 876 -1
            647 43 667 -1
            682 43 663 -1
            667 43 709 -1
            709 43 682 -1
            44 682 209 -1
            685 44 209 -1
            667 709 44 -1
            668 44 710 -1
            44 709 682 -1
            710 44 685 -1
            45 519 47 -1
            45 47 579 -1
            45 877 81 -1
            860 519 45 -1
            45 579 877 -1
            46 48 49 -1
            397 48 46 -1
            46 49 408 -1
            643 397 46 -1
            46 408 670 -1
            567 46 519 -1
            519 46 670 -1
            567 643 46 -1
            47 771 50 -1
            47 50 772 -1
            519 670 47 -1
            579 47 649 -1
            47 772 649 -1
            670 771 47 -1
            48 622 49 -1
            465 51 48 -1
            48 51 650 -1
            397 506 48 -1
            506 465 48 -1
            48 650 622 -1
            49 53 472 -1
            49 622 53 -1
            408 49 520 -1
            49 472 520 -1
            50 773 54 -1
            50 54 774 -1
            408 520 50 -1
            771 408 50 -1
            409 50 521 -1
            772 50 409 -1
            520 773 50 -1
            50 774 521 -1
            51 55 338 -1
            401 55 51 -1
            51 338 775 -1
            510 401 51 -1
            465 510 51 -1
            650 51 775 -1
            52 56 57 -1
            338 56 52 -1
            52 57 339 -1
            775 338 52 -1
            52 339 776 -1
            650 52 622 -1
            622 52 776 -1
            650 775 52 -1
            53 339 58 -1
            53 58 410 -1
            776 339 53 -1
            53 410 522 -1
            472 53 522 -1
            622 776 53 -1
            54 410 59 -1
            54 59 411 -1
            522 410 54 -1
            54 411 523 -1
            472 522 54 -1
            773 472 54 -1
            473 54 523 -1
            774 54 473 -1
            514 60 55 -1
            55 60 777 -1
            338 55 474 -1
            401 572 55 -1
            55 777 474 -1
            572 514 55 -1
            56 580 57 -1
            56 61 623 -1
            780 61 56 -1
            474 300 56 -1
            300 780 56 -1
            338 474 56 -1
            56 623 580 -1
            57 580 63 -1
            57 63 781 -1
            57 301 475 -1
            57 781 301 -1
            339 57 475 -1
            58 64 524 -1
            58 778 64 -1
            339 475 58 -1
            410 58 581 -1
            475 778 58 -1
            58 524 581 -1
            59 524 65 -1
            59 65 525 -1
            410 581 59 -1
            411 59 582 -1
            581 524 59 -1
            59 525 582 -1
            576 66 60 -1
            60 66 783 -1
            514 576 60 -1
            777 60 878 -1
            878 60 779 -1
            60 879 779 -1
            60 783 879 -1
            61 67 341 -1
            880 67 61 -1
            61 341 683 -1
            780 412 61 -1
            412 880 61 -1
            623 61 683 -1
            62 68 69 -1
            341 68 62 -1
            62 69 342 -1
            683 341 62 -1
            62 342 684 -1
            623 62 580 -1
            580 62 684 -1
            623 683 62 -1
            63 342 70 -1
            63 70 881 -1
            684 342 63 -1
            781 63 413 -1
            63 881 413 -1
            580 684 63 -1
            64 71 583 -1
            64 785 71 -1
            524 64 583 -1
            778 882 64 -1
            882 782 64 -1
            782 883 64 -1
            64 883 785 -1
            65 624 72 -1
            65 72 625 -1
            524 583 65 -1
            525 65 584 -1
            583 624 65 -1
            65 625 584 -1
            66 73 585 -1
            648 73 66 -1
            619 66 576 -1
            66 585 626 -1
            619 648 66 -1
            66 626 884 -1
            783 66 884 -1
            67 74 786 -1
            885 74 67 -1
            340 67 880 -1
            340 885 67 -1
            341 67 886 -1
            67 344 526 -1
            67 786 344 -1
            67 526 886 -1
            68 711 69 -1
            415 75 68 -1
            68 75 476 -1
            341 415 68 -1
            68 476 784 -1
            68 784 711 -1
            69 77 416 -1
            69 478 77 -1
            342 69 416 -1
            69 711 478 -1
            70 787 78 -1
            70 78 888 -1
            342 887 70 -1
            881 70 343 -1
            343 70 888 -1
            70 527 345 -1
            70 345 787 -1
            887 527 70 -1
            71 586 79 -1
            71 79 651 -1
            583 71 624 -1
            71 627 586 -1
            624 71 651 -1
            889 627 71 -1
            785 889 71 -1
            72 671 80 -1
            72 80 672 -1
            624 651 72 -1
            625 72 652 -1
            651 671 72 -1
            72 672 652 -1
            252 73 664 -1
            890 73 252 -1
            585 73 890 -1
            668 73 648 -1
            664 73 685 -1
            668 710 73 -1
            73 710 685 -1
            247 74 460 -1
            786 74 247 -1
            626 74 414 -1
            414 74 885 -1
            460 74 528 -1
            74 585 528 -1
            626 585 74 -1
            243 75 392 -1
            476 75 243 -1
            392 75 477 -1
            526 75 415 -1
            75 891 477 -1
            526 891 75 -1
            76 476 686 -1
            784 476 76 -1
            478 76 673 -1
            711 76 478 -1
            673 76 686 -1
            784 76 711 -1
            390 77 240 -1
            77 478 240 -1
            479 77 390 -1
            416 77 527 -1
            892 77 479 -1
            527 77 892 -1
            458 78 238 -1
            78 787 238 -1
            417 78 627 -1
            888 78 417 -1
            529 78 458 -1
            586 78 529 -1
            627 78 586 -1
            660 79 237 -1
            79 893 237 -1
            79 586 893 -1
            651 79 671 -1
            687 79 660 -1
            671 79 712 -1
            712 79 687 -1
            80 687 173 -1
            690 80 173 -1
            671 712 80 -1
            672 80 713 -1
            80 712 687 -1
            713 80 690 -1
            81 530 83 -1
            81 83 531 -1
            877 530 81 -1
            81 531 859 -1
            82 84 85 -1
            409 84 82 -1
            82 85 418 -1
            649 409 82 -1
            82 418 628 -1
            579 82 530 -1
            530 82 628 -1
            579 649 82 -1
            83 788 86 -1
            83 86 789 -1
            530 628 83 -1
            531 83 629 -1
            628 788 83 -1
            83 789 629 -1
            84 630 85 -1
            473 87 84 -1
            84 87 653 -1
            409 521 84 -1
            521 473 84 -1
            84 653 630 -1
            85 89 480 -1
            85 630 89 -1
            418 85 532 -1
            85 480 532 -1
            86 790 90 -1
            86 90 791 -1
            418 532 86 -1
            788 418 86 -1
            419 86 533 -1
            789 86 419 -1
            532 790 86 -1
            86 791 533 -1
            87 91 346 -1
            411 91 87 -1
            87 346 792 -1
            523 411 87 -1
            473 523 87 -1
            653 87 792 -1
            88 92 93 -1
            346 92 88 -1
            88 93 347 -1
            792 346 88 -1
            88 347 793 -1
            653 88 630 -1
            630 88 793 -1
            653 792 88 -1
            89 347 94 -1
            89 94 420 -1
            793 347 89 -1
            89 420 534 -1
            480 89 534 -1
            630 793 89 -1
            90 420 95 -1
            90 95 421 -1
            534 420 90 -1
            90 421 535 -1
            480 534 90 -1
            790 480 90 -1
            481 90 535 -1
            791 90 481 -1
            525 96 91 -1
            91 96 794 -1
            346 91 482 -1
            411 582 91 -1
            91 794 482 -1
            582 525 91 -1
            92 587 93 -1
            92 97 631 -1
            797 97 92 -1
            482 302 92 -1
            302 797 92 -1
            346 482 92 -1
            92 631 587 -1
            93 587 99 -1
            93 99 798 -1
            93 303 483 -1
            93 798 303 -1
            347 93 483 -1
            94 100 536 -1
            94 795 100 -1
            347 483 94 -1
            420 94 588 -1
            483 795 94 -1
            94 536 588 -1
            95 536 101 -1
            95 101 537 -1
            420 588 95 -1
            421 95 589 -1
            588 536 95 -1
            95 537 589 -1
            584 102 96 -1
            96 102 800 -1
            525 584 96 -1
            794 96 894 -1
            894 96 796 -1
            96 895 796 -1
            96 800 895 -1
            97 103 349 -1
            896 103 97 -1
            97 349 688 -1
            797 422 97 -1
            422 896 97 -1
            631 97 688 -1
            98 104 105 -1
            349 104 98 -1
            98 105 350 -1
            688 349 98 -1
            98 350 689 -1
            631 98 587 -1
            587 98 689 -1
            631 688 98 -1
            99 350 106 -1
            99 106 897 -1
            689 350 99 -1
            798 99 423 -1
            99 897 423 -1
            587 689 99 -1
            100 107 590 -1
            100 802 107 -1
            536 100 590 -1
            795 898 100 -1
            898 799 100 -1
            799 899 100 -1
            100 899 802 -1
            101 632 108 -1
            101 108 633 -1
            536 590 101 -1
            537 101 591 -1
            590 632 101 -1
            101 633 591 -1
            102 109 592 -1
            652 109 102 -1
            625 102 584 -1
            102 592 634 -1
            625 652 102 -1
            102 634 900 -1
            800 102 900 -1
            103 110 803 -1
            901 110 103 -1
            348 103 896 -1
            348 901 103 -1
            349 103 902 -1
            103 352 538 -1
            103 803 352 -1
            103 538 902 -1
            104 714 105 -1
            425 111 104 -1
            104 111 484 -1
            349 425 104 -1
            104 484 801 -1
            104 801 714 -1
            105 113 426 -1
            105 486 113 -1
            350 105 426 -1
            105 714 486 -1
            106 804 114 -1
            106 114 904 -1
            350 903 106 -1
            897 106 351 -1
            351 106 904 -1
            106 539 353 -1
            106 353 804 -1
            903 539 106 -1
            107 593 115 -1
            107 115 654 -1
            590 107 632 -1
            107 635 593 -1
            632 107 654 -1
            905 635 107 -1
            802 905 107 -1
            108 674 116 -1
            108 116 675 -1
            632 654 108 -1
            633 108 655 -1
            654 674 108 -1
            108 675 655 -1
            166 109 659 -1
            906 109 166 -1
            592 109 906 -1
            672 109 652 -1
            659 109 690 -1
            672 713 109 -1
            109 713 690 -1
            160 110 438 -1
            803 110 160 -1
            634 110 424 -1
            424 110 901 -1
            438 110 540 -1
            110 592 540 -1
            634 592 110 -1
            155 111 366 -1
            484 111 155 -1
            366 111 485 -1
            538 111 425 -1
            111 907 485 -1
            538 907 111 -1
            112 484 676 -1
            801 484 112 -1
            486 112 691 -1
            714 112 486 -1
            691 112 676 -1
            801 112 714 -1
            362 113 151 -1
            113 486 151 -1
            487 113 362 -1
            426 113 539 -1
            908 113 487 -1
            539 113 908 -1
            434 114 148 -1
            114 804 148 -1
            427 114 635 -1
            904 114 427 -1
            541 114 434 -1
            593 114 541 -1
            635 114 593 -1
            657 115 146 -1
            115 909 146 -1
            115 593 909 -1
            654 115 674 -1
            692 115 657 -1
            674 115 715 -1
            715 115 692 -1
            116 692 145 -1
            695 116 145 -1
            674 715 116 -1
            675 116 716 -1
            116 715 692 -1
            716 116 695 -1
            117 118 119 -1
            419 118 117 -1
            117 119 395 -1
            117 395 642 -1
            629 419 117 -1
            531 117 566 -1
            531 629 117 -1
            566 117 642 -1
            118 636 119 -1
            481 120 118 -1
            118 120 636 -1
            419 533 118 -1
            533 481 118 -1
            119 122 463 -1
            119 656 122 -1
            395 119 504 -1
            119 463 504 -1
            636 656 119 -1
            120 123 354 -1
            421 123 120 -1
            120 354 805 -1
            535 421 120 -1
            481 535 120 -1
            636 120 805 -1
            121 124 125 -1
            354 124 121 -1
            121 125 355 -1
            805 354 121 -1
            121 355 806 -1
            636 121 656 -1
            636 805 121 -1
            656 121 806 -1
            122 355 126 -1
            122 126 399 -1
            806 355 122 -1
            122 399 508 -1
            463 122 508 -1
            656 806 122 -1
            537 127 123 -1
            123 127 807 -1
            354 123 488 -1
            421 589 123 -1
            123 807 488 -1
            589 537 123 -1
            124 594 125 -1
            124 128 594 -1
            810 128 124 -1
            488 304 124 -1
            304 810 124 -1
            354 488 124 -1
            125 637 130 -1
            125 130 811 -1
            125 305 489 -1
            125 811 305 -1
            355 125 489 -1
            594 637 125 -1
            126 131 512 -1
            126 808 131 -1
            355 489 126 -1
            399 126 569 -1
            489 808 126 -1
            126 512 569 -1
            591 132 127 -1
            127 132 813 -1
            537 591 127 -1
            807 127 910 -1
            910 127 809 -1
            127 911 809 -1
            127 813 911 -1
            128 133 357 -1
            912 133 128 -1
            128 357 693 -1
            810 428 128 -1
            428 912 128 -1
            594 128 693 -1
            129 134 135 -1
            357 134 129 -1
            129 135 358 -1
            693 357 129 -1
            129 358 694 -1
            594 129 637 -1
            594 693 129 -1
            637 129 694 -1
            130 358 136 -1
            130 136 913 -1
            694 358 130 -1
            811 130 429 -1
            130 913 429 -1
            637 694 130 -1
            131 137 574 -1
            131 815 137 -1
            512 131 574 -1
            808 914 131 -1
            914 812 131 -1
            812 915 131 -1
            131 915 815 -1
            132 138 595 -1
            655 138 132 -1
            633 132 591 -1
            132 595 638 -1
            633 655 132 -1
            132 638 916 -1
            813 132 916 -1
            133 139 816 -1
            917 139 133 -1
            356 133 912 -1
            356 917 133 -1
            357 133 918 -1
            133 360 542 -1
            133 816 360 -1
            133 542 918 -1
            134 717 135 -1
            431 140 134 -1
            134 140 490 -1
            357 431 134 -1
            134 490 717 -1
            135 142 432 -1
            135 492 142 -1
            358 135 432 -1
            135 814 492 -1
            717 814 135 -1
            136 817 143 -1
            136 143 920 -1
            358 919 136 -1
            913 136 359 -1
            359 136 920 -1
            136 543 361 -1
            136 361 817 -1
            919 543 136 -1
            137 596 144 -1
            137 144 646 -1
            574 137 617 -1
            137 639 596 -1
            617 137 646 -1
            921 639 137 -1
            815 921 137 -1
            202 138 658 -1
            922 138 202 -1
            595 138 922 -1
            675 138 655 -1
            658 138 695 -1
            675 716 138 -1
            138 716 695 -1
            196 139 448 -1
            816 139 196 -1
            638 139 430 -1
            430 139 917 -1
            448 139 544 -1
            139 595 544 -1
            638 595 139 -1
            191 140 378 -1
            490 140 191 -1
            378 140 491 -1
            542 140 431 -1
            140 923 491 -1
            542 923 140 -1
            141 490 696 -1
            717 490 141 -1
            492 141 677 -1
            814 141 492 -1
            677 141 696 -1
            717 141 814 -1
            374 142 187 -1
            142 492 187 -1
            493 142 374 -1
            432 142 543 -1
            924 142 493 -1
            543 142 924 -1
            444 143 184 -1
            143 817 184 -1
            433 143 639 -1
            920 143 433 -1
            545 143 444 -1
            596 143 545 -1
            639 143 596 -1
            661 144 182 -1
            144 925 182 -1
            144 596 925 -1
            646 144 666 -1
            697 144 661 -1
            666 144 708 -1
            708 144 697 -1
            145 597 147 -1
            598 145 147 -1
            145 657 597 -1
            658 145 598 -1
            145 692 657 -1
            658 695 145 -1
            546 146 149 -1
            146 698 149 -1
            909 541 146 -1
            146 541 926 -1
            597 146 546 -1
            657 146 597 -1
            146 926 698 -1
            147 435 150 -1
            436 147 150 -1
            147 546 435 -1
            547 147 436 -1
            147 597 546 -1
            547 598 147 -1
            306 148 152 -1
            148 818 152 -1
            434 148 306 -1
            353 487 148 -1
            804 353 148 -1
            148 487 927 -1
            148 927 818 -1
            364 149 153 -1
            149 718 153 -1
            435 149 364 -1
            546 149 435 -1
            698 928 149 -1
            149 819 718 -1
            149 928 819 -1
            150 258 154 -1
            259 150 154 -1
            150 364 258 -1
            365 150 259 -1
            150 435 364 -1
            365 436 150 -1
            151 155 156 -1
            151 676 155 -1
            274 151 156 -1
            362 151 274 -1
            486 691 151 -1
            151 691 676 -1
            275 152 157 -1
            152 599 157 -1
            152 274 719 -1
            818 274 152 -1
            363 152 275 -1
            363 306 152 -1
            152 719 599 -1
            258 153 158 -1
            153 277 158 -1
            364 153 258 -1
            153 437 277 -1
            153 820 437 -1
            718 820 153 -1
            154 821 159 -1
            822 154 159 -1
            154 258 307 -1
            308 259 154 -1
            154 307 929 -1
            308 154 930 -1
            154 929 821 -1
            930 154 822 -1
            156 155 276 -1
            155 366 276 -1
            676 484 155 -1
            719 274 156 -1
            156 276 720 -1
            599 156 548 -1
            156 720 548 -1
            719 156 599 -1
            157 162 163 -1
            157 548 162 -1
            277 157 163 -1
            437 275 157 -1
            437 157 277 -1
            157 599 548 -1
            260 158 164 -1
            158 494 164 -1
            307 258 158 -1
            307 158 260 -1
            158 277 721 -1
            158 721 494 -1
            159 723 165 -1
            724 159 165 -1
            159 821 367 -1
            159 367 823 -1
            368 822 159 -1
            368 159 824 -1
            159 823 723 -1
            824 159 724 -1
            825 160 161 -1
            161 160 932 -1
            160 438 309 -1
            932 160 309 -1
            485 352 160 -1
            352 803 160 -1
            931 485 160 -1
            931 160 825 -1
            162 161 278 -1
            548 161 162 -1
            720 276 161 -1
            276 825 161 -1
            161 369 278 -1
            161 932 369 -1
            720 161 548 -1
            163 162 279 -1
            162 278 439 -1
            162 439 279 -1
            721 277 163 -1
            163 279 722 -1
            494 163 549 -1
            721 163 494 -1
            163 722 549 -1
            164 170 171 -1
            164 494 170 -1
            310 164 171 -1
            367 260 164 -1
            367 164 310 -1
            442 165 172 -1
            165 495 172 -1
            550 165 442 -1
            165 600 495 -1
            550 724 165 -1
            165 723 600 -1
            167 166 551 -1
            699 166 167 -1
            540 906 166 -1
            933 540 166 -1
            551 166 601 -1
            166 659 601 -1
            933 166 699 -1
            168 167 370 -1
            725 167 168 -1
            370 167 440 -1
            167 551 440 -1
            934 699 167 -1
            826 167 725 -1
            826 934 167 -1
            169 168 262 -1
            279 168 169 -1
            168 370 262 -1
            439 168 279 -1
            439 827 168 -1
            827 725 168 -1
            170 169 263 -1
            549 169 170 -1
            169 262 312 -1
            169 312 263 -1
            722 279 169 -1
            722 169 549 -1
            171 170 313 -1
            170 263 371 -1
            170 371 313 -1
            494 549 170 -1
            600 310 171 -1
            171 313 552 -1
            495 171 441 -1
            171 552 441 -1
            600 171 495 -1
            172 179 180 -1
            172 935 179 -1
            208 172 180 -1
            208 948 172 -1
            948 442 172 -1
            172 495 935 -1
            601 173 174 -1
            173 602 174 -1
            659 173 601 -1
            173 660 602 -1
            659 690 173 -1
            173 687 660 -1
            440 174 175 -1
            174 443 175 -1
            551 174 440 -1
            174 553 443 -1
            551 601 174 -1
            174 602 553 -1
            262 175 176 -1
            175 264 176 -1
            370 175 262 -1
            175 372 264 -1
            370 440 175 -1
            175 443 372 -1
            828 176 177 -1
            176 829 177 -1
            312 262 176 -1
            176 264 314 -1
            312 176 936 -1
            176 314 937 -1
            936 176 828 -1
            176 937 829 -1
            726 177 178 -1
            177 727 178 -1
            371 828 177 -1
            371 177 830 -1
            177 829 373 -1
            177 373 831 -1
            830 177 726 -1
            177 831 727 -1
            441 178 179 -1
            178 496 179 -1
            552 178 441 -1
            178 603 496 -1
            552 726 178 -1
            178 727 603 -1
            179 236 180 -1
            179 938 236 -1
            935 441 179 -1
            179 496 938 -1
            236 208 180 -1
            181 604 183 -1
            605 181 183 -1
            181 661 604 -1
            662 181 605 -1
            181 697 661 -1
            662 680 181 -1
            554 182 185 -1
            182 700 185 -1
            925 545 182 -1
            182 545 939 -1
            604 182 554 -1
            661 182 604 -1
            182 939 700 -1
            183 445 186 -1
            446 183 186 -1
            183 554 445 -1
            555 183 446 -1
            183 604 554 -1
            555 605 183 -1
            184 832 188 -1
            942 184 188 -1
            444 184 316 -1
            316 184 942 -1
            361 493 184 -1
            817 361 184 -1
            184 493 940 -1
            184 940 832 -1
            376 185 189 -1
            185 728 189 -1
            445 185 376 -1
            554 185 445 -1
            700 941 185 -1
            185 833 728 -1
            185 941 833 -1
            186 266 190 -1
            267 186 190 -1
            186 376 266 -1
            377 186 267 -1
            186 445 376 -1
            377 446 186 -1
            187 191 192 -1
            187 677 191 -1
            280 187 192 -1
            374 187 280 -1
            492 677 187 -1
            281 188 193 -1
            188 556 193 -1
            188 280 729 -1
            832 280 188 -1
            375 188 281 -1
            375 942 188 -1
            188 729 556 -1
            266 189 194 -1
            189 283 194 -1
            376 189 266 -1
            189 447 283 -1
            189 834 447 -1
            728 834 189 -1
            190 835 195 -1
            836 190 195 -1
            190 266 317 -1
            318 267 190 -1
            190 317 943 -1
            318 190 944 -1
            190 943 835 -1
            944 190 836 -1
            192 191 282 -1
            191 378 282 -1
            696 490 191 -1
            677 696 191 -1
            729 280 192 -1
            192 282 730 -1
            556 192 606 -1
            729 192 556 -1
            192 730 606 -1
            193 198 199 -1
            193 556 198 -1
            283 193 199 -1
            447 281 193 -1
            447 193 283 -1
            268 194 200 -1
            194 497 200 -1
            317 266 194 -1
            317 194 268 -1
            194 283 731 -1
            194 731 497 -1
            195 733 201 -1
            734 195 201 -1
            195 835 379 -1
            195 379 837 -1
            380 836 195 -1
            380 195 838 -1
            195 837 733 -1
            838 195 734 -1
            197 196 319 -1
            839 196 197 -1
            196 448 319 -1
            491 360 196 -1
            360 816 196 -1
            945 491 196 -1
            945 196 839 -1
            198 197 284 -1
            606 197 198 -1
            730 282 197 -1
            282 839 197 -1
            197 381 284 -1
            197 319 381 -1
            730 197 606 -1
            199 198 285 -1
            198 284 449 -1
            198 449 285 -1
            556 606 198 -1
            731 283 199 -1
            199 285 732 -1
            497 199 557 -1
            731 199 497 -1
            199 732 557 -1
            200 206 207 -1
            200 497 206 -1
            320 200 207 -1
            379 268 200 -1
            379 200 320 -1
            201 498 208 -1
            499 201 208 -1
            201 607 498 -1
            608 201 499 -1
            201 733 607 -1
            608 734 201 -1
            203 202 547 -1
            701 202 203 -1
            544 922 202 -1
            946 544 202 -1
            547 202 598 -1
            202 658 598 -1
            946 202 701 -1
            204 203 365 -1
            735 203 204 -1
            365 203 436 -1
            203 547 436 -1
            947 701 203 -1
            840 203 735 -1
            840 947 203 -1
            205 204 259 -1
            285 204 205 -1
            204 365 259 -1
            449 204 285 -1
            449 841 204 -1
            841 735 204 -1
            206 205 261 -1
            557 205 206 -1
            205 259 308 -1
            205 308 261 -1
            732 285 205 -1
            732 205 557 -1
            207 206 311 -1
            206 261 368 -1
            206 368 311 -1
            497 557 206 -1
            207 311 550 -1
            607 320 207 -1
            498 207 442 -1
            207 550 442 -1
            607 207 498 -1
            236 949 208 -1
            208 498 948 -1
            949 499 208 -1
            209 609 211 -1
            610 209 211 -1
            209 663 609 -1
            664 209 610 -1
            209 682 663 -1
            664 685 209 -1
            558 210 213 -1
            210 702 213 -1
            876 518 210 -1
            210 518 950 -1
            609 210 558 -1
            663 210 609 -1
            210 950 702 -1
            211 451 214 -1
            452 211 214 -1
            211 558 451 -1
            559 211 452 -1
            211 609 558 -1
            559 610 211 -1
            212 842 216 -1
            953 212 216 -1
            450 212 322 -1
            322 212 953 -1
            337 471 212 -1
            770 337 212 -1
            212 471 951 -1
            212 951 842 -1
            384 213 217 -1
            213 736 217 -1
            451 213 384 -1
            558 213 451 -1
            702 952 213 -1
            213 843 736 -1
            213 952 843 -1
            214 270 218 -1
            271 214 218 -1
            214 384 270 -1
            385 214 271 -1
            214 451 384 -1
            385 452 214 -1
            215 219 220 -1
            215 669 219 -1
            286 215 220 -1
            382 215 286 -1
            470 669 215 -1
            287 216 221 -1
            216 560 221 -1
            216 286 737 -1
            842 286 216 -1
            383 216 287 -1
            383 953 216 -1
            216 737 560 -1
            270 217 222 -1
            217 289 222 -1
            384 217 270 -1
            217 453 289 -1
            217 844 453 -1
            736 844 217 -1
            218 845 223 -1
            846 218 223 -1
            218 270 323 -1
            324 271 218 -1
            218 323 954 -1
            324 218 955 -1
            218 954 845 -1
            955 218 846 -1
            220 219 288 -1
            219 386 288 -1
            681 468 219 -1
            669 681 219 -1
            737 286 220 -1
            220 288 738 -1
            560 220 611 -1
            737 220 560 -1
            220 738 611 -1
            221 226 227 -1
            221 560 226 -1
            289 221 227 -1
            453 287 221 -1
            453 221 289 -1
            272 222 228 -1
            222 561 228 -1
            323 270 222 -1
            323 222 272 -1
            222 289 739 -1
            222 739 561 -1
            223 741 229 -1
            742 223 229 -1
            223 845 387 -1
            223 387 847 -1
            388 846 223 -1
            388 223 848 -1
            223 847 741 -1
            848 223 742 -1
            225 224 325 -1
            849 224 225 -1
            224 454 325 -1
            469 336 224 -1
            336 769 224 -1
            956 469 224 -1
            956 224 849 -1
            226 225 290 -1
            611 225 226 -1
            738 288 225 -1
            288 849 225 -1
            225 389 290 -1
            225 325 389 -1
            738 225 611 -1
            227 226 291 -1
            226 290 455 -1
            226 455 291 -1
            560 611 226 -1
            739 289 227 -1
            227 291 740 -1
            561 227 500 -1
            227 740 500 -1
            739 227 561 -1
            228 234 235 -1
            228 500 234 -1
            326 228 235 -1
            387 272 228 -1
            387 228 326 -1
            228 561 500 -1
            229 456 236 -1
            457 229 236 -1
            229 562 456 -1
            640 229 457 -1
            229 741 562 -1
            640 742 229 -1
            231 230 555 -1
            703 230 231 -1
            517 873 230 -1
            957 517 230 -1
            555 230 605 -1
            230 662 605 -1
            957 230 703 -1
            232 231 377 -1
            743 231 232 -1
            377 231 446 -1
            231 555 446 -1
            958 703 231 -1
            850 231 743 -1
            850 958 231 -1
            233 232 267 -1
            291 232 233 -1
            232 377 267 -1
            455 232 291 -1
            455 851 232 -1
            851 743 232 -1
            234 233 269 -1
            500 233 234 -1
            233 267 318 -1
            233 318 269 -1
            740 291 233 -1
            740 233 500 -1
            235 234 321 -1
            234 269 380 -1
            234 380 321 -1
            235 321 608 -1
            562 326 235 -1
            456 235 499 -1
            562 235 456 -1
            235 608 499 -1
            236 456 949 -1
            938 457 236 -1
            553 237 239 -1
            237 704 239 -1
            893 529 237 -1
            237 529 959 -1
            602 237 553 -1
            660 237 602 -1
            237 959 704 -1
            238 852 241 -1
            962 238 241 -1
            458 238 328 -1
            328 238 962 -1
            345 479 238 -1
            787 345 238 -1
            238 479 960 -1
            238 960 852 -1
            372 239 242 -1
            239 744 242 -1
            443 239 372 -1
            553 239 443 -1
            704 961 239 -1
            239 853 744 -1
            239 961 853 -1
            240 243 244 -1
            240 673 243 -1
            292 240 244 -1
            390 240 292 -1
            478 673 240 -1
            293 241 245 -1
            241 563 245 -1
            241 292 745 -1
            852 292 241 -1
            391 241 293 -1
            391 962 241 -1
            241 745 563 -1
            264 242 246 -1
            242 295 246 -1
            372 242 264 -1
            242 459 295 -1
            242 854 459 -1
            744 854 242 -1
            244 243 294 -1
            243 392 294 -1
            686 476 243 -1
            673 686 243 -1
            745 292 244 -1
            244 294 746 -1
            563 244 612 -1
            745 244 563 -1
            244 746 612 -1
            245 249 250 -1
            245 563 249 -1
            295 245 250 -1
            459 293 245 -1
            459 245 295 -1
            265 246 251 -1
            246 501 251 -1
            314 264 246 -1
            314 246 265 -1
            246 295 747 -1
            246 747 501 -1
            248 247 329 -1
            855 247 248 -1
            247 460 329 -1
            477 344 247 -1
            344 786 247 -1
            963 477 247 -1
            963 247 855 -1
            249 248 296 -1
            612 248 249 -1
            746 294 248 -1
            294 855 248 -1
            248 393 296 -1
            248 329 393 -1
            746 248 612 -1
            250 249 297 -1
            249 296 461 -1
            249 461 297 -1
            563 612 249 -1
            747 295 250 -1
            250 297 748 -1
            501 250 564 -1
            747 250 501 -1
            250 748 564 -1
            251 256 257 -1
            251 501 256 -1
            315 251 257 -1
            373 265 251 -1
            373 251 315 -1
            253 252 559 -1
            705 252 253 -1
            528 890 252 -1
            964 528 252 -1
            559 252 610 -1
            252 664 610 -1
            964 252 705 -1
            254 253 385 -1
            749 253 254 -1
            385 253 452 -1
            253 559 452 -1
            965 705 253 -1
            856 253 749 -1
            856 965 253 -1
            255 254 271 -1
            297 254 255 -1
            254 385 271 -1
            461 254 297 -1
            461 857 254 -1
            857 749 254 -1
            256 255 273 -1
            564 255 256 -1
            255 271 324 -1
            255 324 273 -1
            748 297 255 -1
            748 255 564 -1
            257 256 327 -1
            256 273 388 -1
            256 388 327 -1
            501 564 256 -1
            603 315 257 -1
            257 327 640 -1
            496 257 457 -1
            257 640 457 -1
            603 257 496 -1
            929 307 260 -1
            821 260 367 -1
            929 260 821 -1
            308 930 261 -1
            368 261 822 -1
            261 930 822 -1
            312 936 263 -1
            371 263 828 -1
            263 936 828 -1
            937 314 265 -1
            829 265 373 -1
            937 265 829 -1
            943 317 268 -1
            835 268 379 -1
            943 268 835 -1
            318 944 269 -1
            380 269 836 -1
            269 944 836 -1
            954 323 272 -1
            845 272 387 -1
            954 272 845 -1
            324 955 273 -1
            388 273 846 -1
            273 955 846 -1
            818 362 274 -1
            718 363 275 -1
            820 275 437 -1
            718 275 820 -1
            366 825 276 -1
            369 725 278 -1
            439 278 827 -1
            278 725 827 -1
            832 374 280 -1
            728 375 281 -1
            834 281 447 -1
            728 281 834 -1
            378 839 282 -1
            381 735 284 -1
            449 284 841 -1
            284 735 841 -1
            842 382 286 -1
            736 383 287 -1
            844 287 453 -1
            736 287 844 -1
            386 849 288 -1
            389 743 290 -1
            455 290 851 -1
            290 743 851 -1
            852 390 292 -1
            744 391 293 -1
            854 293 459 -1
            744 293 854 -1
            392 855 294 -1
            393 749 296 -1
            461 296 857 -1
            296 749 857 -1
            298 762 402 -1
            298 402 763 -1
            760 298 466 -1
            760 861 298 -1
            298 861 762 -1
            299 764 403 -1
            299 403 765 -1
            467 299 761 -1
            761 299 865 -1
            299 765 865 -1
            300 779 412 -1
            300 412 780 -1
            777 300 474 -1
            777 878 300 -1
            300 878 779 -1
            301 781 413 -1
            301 413 782 -1
            475 301 778 -1
            778 301 882 -1
            301 782 882 -1
            302 796 422 -1
            302 422 797 -1
            794 302 482 -1
            794 894 302 -1
            302 894 796 -1
            303 798 423 -1
            303 423 799 -1
            483 303 795 -1
            795 303 898 -1
            303 799 898 -1
            304 809 428 -1
            304 428 810 -1
            807 304 488 -1
            807 910 304 -1
            304 910 809 -1
            305 811 429 -1
            305 429 812 -1
            489 305 808 -1
            808 305 914 -1
            305 812 914 -1
            819 306 363 -1
            698 434 306 -1
            698 306 928 -1
            928 306 819 -1
            369 309 826 -1
            932 309 369 -1
            438 699 309 -1
            309 699 934 -1
            826 309 934 -1
            823 367 310 -1
            723 310 600 -1
            823 310 723 -1
            368 824 311 -1
            550 311 724 -1
            311 824 724 -1
            371 830 313 -1
            552 313 726 -1
            313 830 726 -1
            831 373 315 -1
            727 315 603 -1
            831 315 727 -1
            833 316 375 -1
            375 316 942 -1
            700 444 316 -1
            700 316 941 -1
            941 316 833 -1
            381 319 840 -1
            448 701 319 -1
            319 701 947 -1
            840 319 947 -1
            837 379 320 -1
            733 320 607 -1
            837 320 733 -1
            380 838 321 -1
            608 321 734 -1
            321 838 734 -1
            843 322 383 -1
            383 322 953 -1
            702 450 322 -1
            702 322 952 -1
            952 322 843 -1
            389 325 850 -1
            454 703 325 -1
            325 703 958 -1
            850 325 958 -1
            847 387 326 -1
            741 326 562 -1
            847 326 741 -1
            388 848 327 -1
            640 327 742 -1
            327 848 742 -1
            853 328 391 -1
            391 328 962 -1
            704 458 328 -1
            704 328 961 -1
            961 328 853 -1
            393 329 856 -1
            460 705 329 -1
            329 705 965 -1
            856 329 965 -1
            762 332 402 -1
            402 332 863 -1
            332 766 404 -1
            332 404 868 -1
            862 332 762 -1
            862 766 332 -1
            333 869 405 -1
            334 406 870 -1
            403 335 765 -1
            864 335 403 -1
            335 407 768 -1
            335 871 407 -1
            765 335 866 -1
            866 335 768 -1
            874 336 469 -1
            515 336 874 -1
            337 875 471 -1
            516 875 337 -1
            779 340 412 -1
            412 340 880 -1
            340 783 414 -1
            340 414 885 -1
            879 340 779 -1
            879 783 340 -1
            341 886 415 -1
            342 416 887 -1
            413 343 782 -1
            881 343 413 -1
            343 417 785 -1
            343 888 417 -1
            782 343 883 -1
            883 343 785 -1
            891 344 477 -1
            526 344 891 -1
            345 892 479 -1
            527 892 345 -1
            796 348 422 -1
            422 348 896 -1
            348 800 424 -1
            348 424 901 -1
            895 348 796 -1
            895 800 348 -1
            349 902 425 -1
            350 426 903 -1
            423 351 799 -1
            897 351 423 -1
            351 427 802 -1
            351 904 427 -1
            799 351 899 -1
            899 351 802 -1
            907 352 485 -1
            538 352 907 -1
            353 908 487 -1
            539 908 353 -1
            809 356 428 -1
            428 356 912 -1
            356 813 430 -1
            356 430 917 -1
            911 356 809 -1
            911 813 356 -1
            357 918 431 -1
            358 432 919 -1
            429 359 812 -1
            913 359 429 -1
            359 433 815 -1
            359 920 433 -1
            812 359 915 -1
            915 359 815 -1
            923 360 491 -1
            542 360 923 -1
            361 924 493 -1
            543 924 361 -1
            927 487 362 -1
            927 362 818 -1
            819 363 718 -1
            366 485 931 -1
            366 931 825 -1
            369 826 725 -1
            940 493 374 -1
            940 374 832 -1
            833 375 728 -1
            378 491 945 -1
            378 945 839 -1
            381 840 735 -1
            951 471 382 -1
            951 382 842 -1
            843 383 736 -1
            386 469 956 -1
            386 956 849 -1
            389 850 743 -1
            960 479 390 -1
            960 390 852 -1
            853 391 744 -1
            392 477 963 -1
            392 963 855 -1
            393 856 749 -1
            750 394 641 -1
            642 395 751 -1
            613 396 752 -1
            753 397 643 -1
            867 620 404 -1
            766 867 404 -1
            869 515 405 -1
            406 516 870 -1
            407 621 872 -1
            768 407 872 -1
            670 408 771 -1
            772 409 649 -1
            884 626 414 -1
            783 884 414 -1
            886 526 415 -1
            416 527 887 -1
            417 627 889 -1
            785 417 889 -1
            628 418 788 -1
            789 419 629 -1
            900 634 424 -1
            800 900 424 -1
            902 538 425 -1
            426 539 903 -1
            427 635 905 -1
            802 427 905 -1
            916 638 430 -1
            813 916 430 -1
            918 542 431 -1
            432 543 919 -1
            433 639 921 -1
            815 433 921 -1
            926 541 434 -1
            926 434 698 -1
            438 540 933 -1
            438 933 699 -1
            935 495 441 -1
            948 498 442 -1
            939 545 444 -1
            939 444 700 -1
            448 544 946 -1
            448 946 701 -1
            950 518 450 -1
            950 450 702 -1
            454 517 957 -1
            454 957 703 -1
            456 499 949 -1
            938 496 457 -1
            959 529 458 -1
            959 458 704 -1
            460 528 964 -1
            460 964 705 -1
            754 462 503 -1
            504 463 755 -1
            505 464 756 -1
            757 465 506 -1
            520 472 773 -1
            774 473 521 -1
            532 480 790 -1
            791 481 533 -1
            858 565 502 -1
            577 873 517 -1
            876 578 518 -1
            860 567 519 -1
            585 890 528 -1
            893 586 529 -1
            877 579 530 -1
            531 566 859 -1
            592 906 540 -1
            909 593 541 -1
            595 922 544 -1
            925 596 545 -1
        ]
        colorIndex []
        color Color {
            color [
                # Mesh vertex colours: 966 items
                0.000000 1.000000 0.000000 
                0.000000 1.000000 0.000000 
                0.000000 1.000000 0.000000 
                0.000000 1.000000 0.000000 
                0.870600 0.490200 0.000000 
                0.000000 1.000000 0.000000 
                0.000000 1.000000 0.000000 
                0.870600 0.490200 0.000000 
                0.870600 0.490200 0.000000 
                0.000000 1.000000 0.000000 
                0.000000 1.000000 0.000000 
                0.870600 0.490200 0.000000 
                0.870600 0.490200 0.000000 
                0.870600 0.490200 0.000000 
                0.000000 1.000000 0.000000 
                0.000000 1.000000 0.000000 
                0.870600 0.490200 0.000000 
                0.870600 0.490200 0.000000 
                0.870600 0.490200 0.000000 
                0.870600 0.490200 0.000000 
                0.000000 1.000000 0.000000 
                0.000000 1.000000 0.000000 
                0.870600 0.490200 0.000000 
                0.870600 0.490200 0.000000 
                0.870600 0.490200 0.000000 
                0.870600 0.490200 0.000000 
                0.870600 0.490200 0.000000 
                0.000000 1.000000 0.000000 
                0.000000 1.000000 0.000000 
                0.870600 0.490200 0.000000 
                0.870600 0.490200 0.000000 
                0.870600 0.490200 0.000000 
                0.870600 0.490200 0.000000 
                0.870600 0.490200 0.000000 
                0.870600 0.490200 0.000000 
                0.000000 1.000000 0.000000 
                0.000000 1.000000 0.000000 
                0.870600 0.490200 0.000000 
                0.870600 0.490200 0.000000 
                0.870600 0.490200 0.000000 
                0.870600 0.490200 0.000000 
                0.870600 0.490200 0.000000 
                0.870600 0.490200 0.000000 
                0.870600 0.490200 0.000000 
                0.000000 1.000000 0.000000 
                0.000000 1.000000 0.000000 
                0.870600 0.490200 0.000000 
                0.000000 1.000000 0.000000 
                0.870600 0.490200 0.000000 
                0.870600 0.490200 0.000000 
                0.000000 1.000000 0.000000 
                0.870600 0.490200 0.000000 
                0.870600 0.490200 0.000000 
                0.870600 0.490200 0.000000 
                0.000000 1.000000 0.000000 
                0.870600 0.490200 0.000000 
                0.870600 0.490200 0.000000 
                0.870600 0.490200 0.000000 
                0.870600 0.490200 0.000000 
                0.000000 1.000000 0.000000 
                0.870600 0.490200 0.000000 
                0.870600 0.490200 0.000000 
                0.870600 0.490200 0.000000 
                0.870600 0.490200 0.000000 
                0.870600 0.490200 0.000000 
                0.000000 1.000000 0.000000 
                0.870600 0.490200 0.000000 
                0.870600 0.490200 0.000000 
                0.870600 0.490200 0.000000 
                0.870600 0.490200 0.000000 
                0.870600 0.490200 0.000000 
                0.870600 0.490200 0.000000 
                0.000000 1.000000 0.000000 
                0.870600 0.490200 0.000000 
                0.870600 0.490200 0.000000 
                0.870600 0.490200 0.000000 
                0.870600 0.490200 0.000000 
                0.870600 0.490200 0.000000 
                0.870600 0.490200 0.000000 
                0.870600 0.490200 0.000000 
                0.000000 1.000000 0.000000 
                0.000000 1.000000 0.000000 
                0.870600 0.490200 0.000000 
                0.000000 1.000000 0.000000 
                0.870600 0.490200 0.000000 
                0.870600 0.490200 0.000000 
                0.000000 1.000000 0.000000 
                0.870600 0.490200 0.000000 
                0.870600 0.490200 0.000000 
                0.870600 0.490200 0.000000 
                0.000000 1.000000 0.000000 
                0.870600 0.490200 0.000000 
                0.870600 0.490200 0.000000 
                0.870600 0.490200 0.000000 
                0.870600 0.490200 0.000000 
                0.000000 1.000000 0.000000 
                0.870600 0.490200 0.000000 
                0.870600 0.490200 0.000000 
                0.870600 0.490200 0.000000 
                0.870600 0.490200 0.000000 
                0.870600 0.490200 0.000000 
                0.000000 1.000000 0.000000 
                0.870600 0.490200 0.000000 
                0.870600 0.490200 0.000000 
                0.870600 0.490200 0.000000 
                0.870600 0.490200 0.000000 
                0.870600 0.490200 0.000000 
                0.870600 0.490200 0.000000 
                0.000000 1.000000 0.000000 
                0.870600 0.490200 0.000000 
                0.870600 0.490200 0.000000 
                0.870600 0.490200 0.000000 
                0.870600 0.490200 0.000000 
                0.870600 0.490200 0.000000 
                0.870600 0.490200 0.000000 
                0.870600 0.490200 0.000000 
                0.000000 1.000000 0.000000 
                0.870600 0.490200 0.000000 
                0.870600 0.490200 0.000000 
                0.870600 0.490200 0.000000 
                0.870600 0.490200 0.000000 
                0.870600 0.490200 0.000000 
                0.870600 0.490200 0.000000 
                0.870600 0.490200 0.000000 
                0.870600 0.490200 0.000000 
                0.870600 0.490200 0.000000 
                0.870600 0.490200 0.000000 
                0.870600 0.490200 0.000000 
                0.870600 0.490200 0.000000 
                0.870600 0.490200 0.000000 
                0.870600 0.490200 0.000000 
                0.870600 0.490200 0.000000 
                0.870600 0.490200 0.000000 
                0.870600 0.490200 0.000000 
                0.870600 0.490200 0.000000 
                0.870600 0.490200 0.000000 
                0.870600 0.490200 0.000000 
                0.870600 0.490200 0.000000 
                0.870600 0.490200 0.000000 
                0.870600 0.490200 0.000000 
                0.870600 0.490200 0.000000 
                0.870600 0.490200 0.000000 
                0.870600 0.490200 0.000000 
                0.870600 0.490200 0.000000 
                0.870600 0.490200 0.000000 
                0.000000 1.000000 0.000000 
                0.870600 0.490200 0.000000 
                0.000000 1.000000 0.000000 
                0.870600 0.490200 0.000000 
                0.870600 0.490200 0.000000 
                0.000000 1.000000 0.000000 
                0.870600 0.490200 0.000000 
                0.870600 0.490200 0.000000 
                0.870600 0.490200 0.000000 
                0.000000 1.000000 0.000000 
                0.870600 0.490200 0.000000 
                0.870600 0.490200 0.000000 
                0.870600 0.490200 0.000000 
                0.870600 0.490200 0.000000 
                0.000000 1.000000 0.000000 
                0.870600 0.490200 0.000000 
                0.870600 0.490200 0.000000 
                0.870600 0.490200 0.000000 
                0.870600 0.490200 0.000000 
                0.870600 0.490200 0.000000 
                0.000000 1.000000 0.000000 
                0.870600 0.490200 0.000000 
                0.870600 0.490200 0.000000 
                0.870600 0.490200 0.000000 
                0.870600 0.490200 0.000000 
                0.870600 0.490200 0.000000 
                0.870600 0.490200 0.000000 
                0.000000 1.000000 0.000000 
                0.000000 1.000000 0.000000 
                0.000000 1.000000 0.000000 
                0.000000 1.000000 0.000000 
                0.000000 1.000000 0.000000 
                0.000000 1.000000 0.000000 
                0.000000 1.000000 0.000000 
                0.000000 1.000000 0.000000 
                0.000000 1.000000 0.000000 
                0.000000 1.000000 0.000000 
                0.870600 0.490200 0.000000 
                0.000000 1.000000 0.000000 
                0.870600 0.490200 0.000000 
                0.870600 0.490200 0.000000 
                0.000000 1.000000 0.000000 
                0.870600 0.490200 0.000000 
                0.870600 0.490200 0.000000 
                0.870600 0.490200 0.000000 
                0.000000 1.000000 0.000000 
                0.870600 0.490200 0.000000 
                0.870600 0.490200 0.000000 
                0.870600 0.490200 0.000000 
                0.870600 0.490200 0.000000 
                0.000000 1.000000 0.000000 
                0.870600 0.490200 0.000000 
                0.870600 0.490200 0.000000 
                0.870600 0.490200 0.000000 
                0.870600 0.490200 0.000000 
                0.870600 0.490200 0.000000 
                0.000000 1.000000 0.000000 
                0.870600 0.490200 0.000000 
                0.870600 0.490200 0.000000 
                0.870600 0.490200 0.000000 
                0.870600 0.490200 0.000000 
                0.870600 0.490200 0.000000 
                0.870600 0.490200 0.000000 
                0.000000 1.000000 0.000000 
                0.000000 1.000000 0.000000 
                0.870600 0.490200 0.000000 
                0.000000 1.000000 0.000000 
                0.870600 0.490200 0.000000 
                0.870600 0.490200 0.000000 
                0.000000 1.000000 0.000000 
                0.870600 0.490200 0.000000 
                0.870600 0.490200 0.000000 
                0.870600 0.490200 0.000000 
                0.000000 1.000000 0.000000 
                0.870600 0.490200 0.000000 
                0.870600 0.490200 0.000000 
                0.870600 0.490200 0.000000 
                0.870600 0.490200 0.000000 
                0.000000 1.000000 0.000000 
                0.870600 0.490200 0.000000 
                0.870600 0.490200 0.000000 
                0.870600 0.490200 0.000000 
                0.870600 0.490200 0.000000 
                0.870600 0.490200 0.000000 
                0.000000 1.000000 0.000000 
                0.870600 0.490200 0.000000 
                0.870600 0.490200 0.000000 
                0.870600 0.490200 0.000000 
                0.870600 0.490200 0.000000 
                0.870600 0.490200 0.000000 
                0.870600 0.490200 0.000000 
                0.000000 1.000000 0.000000 
                0.870600 0.490200 0.000000 
                0.870600 0.490200 0.000000 
                0.870600 0.490200 0.000000 
                0.870600 0.490200 0.000000 
                0.870600 0.490200 0.000000 
                0.870600 0.490200 0.000000 
                0.870600 0.490200 0.000000 
                0.870600 0.490200 0.000000 
                0.870600 0.490200 0.000000 
                0.870600 0.490200 0.000000 
                0.870600 0.490200 0.000000 
                0.870600 0.490200 0.000000 
                0.870600 0.490200 0.000000 
                0.870600 0.490200 0.000000 
                0.870600 0.490200 0.000000 
                0.870600 0.490200 0.000000 
                0.870600 0.490200 0.000000 
                0.870600 0.490200 0.000000 
                0.870600 0.490200 0.000000 
                0.870600 0.490200 0.000000 
                0.870600 0.490200 0.000000 
                0.870600 0.490200 0.000000 
                0.870600 0.490200 0.000000 
                0.870600 0.490200 0.000000 
                0.870600 0.490200 0.000000 
                0.870600 0.490200 0.000000 
                0.870600 0.490200 0.000000 
                0.870600 0.490200 0.000000 
                0.870600 0.490200 0.000000 
                0.870600 0.490200 0.000000 
                0.870600 0.490200 0.000000 
                0.870600 0.490200 0.000000 
                0.870600 0.490200 0.000000 
                0.870600 0.490200 0.000000 
                0.870600 0.490200 0.000000 
                0.870600 0.490200 0.000000 
                0.870600 0.490200 0.000000 
                0.870600 0.490200 0.000000 
                0.870600 0.490200 0.000000 
                0.870600 0.490200 0.000000 
                0.870600 0.490200 0.000000 
                0.870600 0.490200 0.000000 
                0.870600 0.490200 0.000000 
                0.870600 0.490200 0.000000 
                0.870600 0.490200 0.000000 
                0.870600 0.490200 0.000000 
                0.870600 0.490200 0.000000 
                0.870600 0.490200 0.000000 
                0.870600 0.490200 0.000000 
                0.870600 0.490200 0.000000 
                0.870600 0.490200 0.000000 
                0.870600 0.490200 0.000000 
                0.870600 0.490200 0.000000 
                0.870600 0.490200 0.000000 
                0.870600 0.490200 0.000000 
                0.870600 0.490200 0.000000 
                0.870600 0.490200 0.000000 
                0.870600 0.490200 0.000000 
                0.870600 0.490200 0.000000 
                0.870600 0.490200 0.000000 
                0.870600 0.490200 0.000000 
                0.870600 0.490200 0.000000 
                0.870600 0.490200 0.000000 
                0.870600 0.490200 0.000000 
                0.870600 0.490200 0.000000 
                0.870600 0.490200 0.000000 
                0.870600 0.490200 0.000000 
                0.870600 0.490200 0.000000 
                0.870600 0.490200 0.000000 
                0.870600 0.490200 0.000000 
                0.870600 0.490200 0.000000 
                0.870600 0.490200 0.000000 
                0.870600 0.490200 0.000000 
                0.870600 0.490200 0.000000 
                0.870600 0.490200 0.000000 
                0.870600 0.490200 0.000000 
                0.870600 0.490200 0.000000 
                0.870600 0.490200 0.000000 
                0.870600 0.490200 0.000000 
                0.870600 0.490200 0.000000 
                0.870600 0.490200 0.000000 
                0.870600 0.490200 0.000000 
                0.870600 0.490200 0.000000 
                0.870600 0.490200 0.000000 
                0.870600 0.490200 0.000000 
                0.870600 0.490200 0.000000 
                0.870600 0.490200 0.000000 
                0.870600 0.490200 0.000000 
                0.870600 0.490200 0.000000 
                0.870600 0.490200 0.000000 
                0.870600 0.490200 0.000000 
                0.870600 0.490200 0.000000 
                0.870600 0.490200 0.000000 
                0.870600 0.490200 0.000000 
                0.870600 0.490200 0.000000 
                0.870600 0.490200 0.000000 
                0.870600 0.490200 0.000000 
                0.870600 0.490200 0.000000 
                0.870600 0.490200 0.000000 
                0.870600 0.490200 0.000000 
                0.870600 0.490200 0.000000 
                0.870600 0.490200 0.000000 
                0.870600 0.490200 0.000000 
                0.870600 0.490200 0.000000 
                0.870600 0.490200 0.000000 
                0.870600 0.490200 0.000000 
                0.870600 0.490200 0.000000 
                0.870600 0.490200 0.000000 
                0.870600 0.490200 0.000000 
                0.870600 0.490200 0.000000 
                0.870600 0.490200 0.000000 
                0.870600 0.490200 0.000000 
                0.870600 0.490200 0.000000 
                0.870600 0.490200 0.000000 
                0.870600 0.490200 0.000000 
                0.870600 0.490200 0.000000 
                0.870600 0.490200 0.000000 
                0.870600 0.490200 0.000000 
                0.870600 0.490200 0.000000 
                0.870600 0.490200 0.000000 
                0.870600 0.490200 0.000000 
                0.870600 0.490200 0.000000 
                0.870600 0.490200 0.000000 
                0.870600 0.490200 0.000000 
                0.870600 0.490200 0.000000 
                0.870600 0.490200 0.000000 
                0.870600 0.490200 0.000000 
                0.870600 0.490200 0.000000 
                0.870600 0.490200 0.000000 
                0.870600 0.490200 0.000000 
                0.870600 0.490200 0.000000 
                0.870600 0.490200 0.000000 
                0.870600 0.490200 0.000000 
                0.870600 0.490200 0.000000 
                0.870600 0.490200 0.000000 
                0.870600 0.490200 0.000000 
                0.870600 0.490200 0.000000 
                0.870600 0.490200 0.000000 
                0.870600 0.490200 0.000000 
                0.870600 0.490200 0.000000 
                0.870600 0.490200 0.000000 
                0.870600 0.490200 0.000000 
                0.870600 0.490200 0.000000 
                0.870600 0.490200 0.000000 
                0.870600 0.490200 0.000000 
                0.870600 0.490200 0.000000 
                0.870600 0.490200 0.000000 
                0.870600 0.490200 0.000000 
                0.870600 0.490200 0.000000 
                0.870600 0.490200 0.000000 
                0.870600 0.490200 0.000000 
                0.870600 0.490200 0.000000 
                0.870600 0.490200 0.000000 
                0.870600 0.490200 0.000000 
                0.870600 0.490200 0.000000 
                0.870600 0.490200 0.000000 
                0.870600 0.490200 0.000000 
                0.870600 0.490200 0.000000 
                0.870600 0.490200 0.000000 
                0.870600 0.490200 0.000000 
                0.870600 0.490200 0.000000 
                0.870600 0.490200 0.000000 
                0.870600 0.490200 0.000000 
                0.870600 0.490200 0.000000 
                0.870600 0.490200 0.000000 
                0.870600 0.490200 0.000000 
                0.870600 0.490200 0.000000 
                0.870600 0.490200 0.000000 
                0.870600 0.490200 0.000000 
                0.870600 0.490200 0.000000 
                0.870600 0.490200 0.000000 
                0.870600 0.490200 0.000000 
                0.870600 0.490200 0.000000 
                0.870600 0.490200 0.000000 
                0.870600 0.490200 0.000000 
                0.870600 0.490200 0.000000 
                0.870600 0.490200 0.000000 
                0.870600 0.490200 0.000000 
                0.870600 0.490200 0.000000 
                0.870600 0.490200 0.000000 
                0.870600 0.490200 0.000000 
                0.870600 0.490200 0.000000 
                0.870600 0.490200 0.000000 
                0.870600 0.490200 0.000000 
                0.870600 0.490200 0.000000 
                0.870600 0.490200 0.000000 
                0.870600 0.490200 0.000000 
                0.870600 0.490200 0.000000 
                0.870600 0.490200 0.000000 
                0.870600 0.490200 0.000000 
                0.870600 0.490200 0.000000 
                0.870600 0.490200 0.000000 
                0.870600 0.490200 0.000000 
                0.870600 0.490200 0.000000 
                0.870600 0.490200 0.000000 
                0.870600 0.490200 0.000000 
                0.870600 0.490200 0.000000 
                0.870600 0.490200 0.000000 
                0.870600 0.490200 0.000000 
                0.870600 0.490200 0.000000 
                0.870600 0.490200 0.000000 
                0.870600 0.490200 0.000000 
                0.870600 0.490200 0.000000 
                0.870600 0.490200 0.000000 
                0.870600 0.490200 0.000000 
                0.870600 0.490200 0.000000 
                0.870600 0.490200 0.000000 
                0.870600 0.490200 0.000000 
                0.870600 0.490200 0.000000 
                0.870600 0.490200 0.000000 
                0.870600 0.490200 0.000000 
                0.870600 0.490200 0.000000 
                0.870600 0.490200 0.000000 
                0.870600 0.490200 0.000000 
                0.870600 0.490200 0.000000 
                0.870600 0.490200 0.000000 
                0.870600 0.490200 0.000000 
                0.870600 0.490200 0.000000 
                0.870600 0.490200 0.000000 
                0.870600 0.490200 0.000000 
                0.870600 0.490200 0.000000 
                0.870600 0.490200 0.000000 
                0.870600 0.490200 0.000000 
                0.870600 0.490200 0.000000 
                0.870600 0.490200 0.000000 
                0.870600 0.490200 0.000000 
                0.870600 0.490200 0.000000 
                0.870600 0.490200 0.000000 
                0.870600 0.490200 0.000000 
                0.870600 0.490200 0.000000 
                0.870600 0.490200 0.000000 
                0.870600 0.490200 0.000000 
                0.870600 0.490200 0.000000 
                0.870600 0.490200 0.000000 
                0.870600 0.490200 0.000000 
                0.870600 0.490200 0.000000 
                0.870600 0.490200 0.000000 
                0.870600 0.490200 0.000000 
                0.870600 0.490200 0.000000 
                0.870600 0.490200 0.000000 
                0.870600 0.490200 0.000000 
                0.870600 0.490200 0.000000 
                0.870600 0.490200 0.000000 
                0.870600 0.490200 0.000000 
                0.870600 0.490200 0.000000 
                0.870600 0.490200 0.000000 
                0.870600 0.490200 0.000000 
                0.870600 0.490200 0.000000 
                0.870600 0.490200 0.000000 
                0.870600 0.490200 0.000000 
                0.870600 0.490200 0.000000 
                0.870600 0.490200 0.000000 
                0.870600 0.490200 0.000000 
                0.870600 0.490200 0.000000 
                0.870600 0.490200 0.000000 
                0.870600 0.490200 0.000000 
                0.870600 0.490200 0.000000 
                0.870600 0.490200 0.000000 
                0.870600 0.490200 0.000000 
                0.870600 0.490200 0.000000 
                0.870600 0.490200 0.000000 
                0.870600 0.490200 0.000000 
                0.870600 0.490200 0.000000 
                0.870600 0.490200 0.000000 
                0.870600 0.490200 0.000000 
                0.870600 0.490200 0.000000 
                0.870600 0.490200 0.000000 
                0.870600 0.490200 0.000000 
                0.870600 0.490200 0.000000 
                0.870600 0.490200 0.000000 
                0.870600 0.490200 0.000000 
                0.870600 0.490200 0.000000 
                0.870600 0.490200 0.000000 
                0.870600 0.490200 0.000000 
                0.870600 0.490200 0.000000 
                0.870600 0.490200 0.000000 
                0.870600 0.490200 0.000000 
                0.870600 0.490200 0.000000 
                0.870600 0.490200 0.000000 
                0.870600 0.490200 0.000000 
                0.870600 0.490200 0.000000 
                0.870600 0.490200 0.000000 
                0.870600 0.490200 0.000000 
                0.870600 0.490200 0.000000 
                0.870600 0.490200 0.000000 
                0.870600 0.490200 0.000000 
                0.870600 0.490200 0.000000 
                0.870600 0.490200 0.000000 
                0.870600 0.490200 0.000000 
                0.870600 0.490200 0.000000 
                0.870600 0.490200 0.000000 
                0.870600 0.490200 0.000000 
                0.870600 0.490200 0.000000 
                0.870600 0.490200 0.000000 
                0.870600 0.490200 0.000000 
                0.870600 0.490200 0.000000 
                0.870600 0.490200 0.000000 
                0.870600 0.490200 0.000000 
                0.870600 0.490200 0.000000 
                0.870600 0.490200 0.000000 
                0.870600 0.490200 0.000000 
                0.870600 0.490200 0.000000 
                0.870600 0.490200 0.000000 
                0.870600 0.490200 0.000000 
                0.870600 0.490200 0.000000 
                0.870600 0.490200 0.000000 
                0.870600 0.490200 0.000000 
                0.870600 0.490200 0.000000 
                0.870600 0.490200 0.000000 
                0.870600 0.490200 0.000000 
                0.870600 0.490200 0.000000 
                0.870600 0.490200 0.000000 
                0.870600 0.490200 0.000000 
                0.870600 0.490200 0.000000 
                0.870600 0.490200 0.000000 
                0.870600 0.490200 0.000000 
                0.870600 0.490200 0.000000 
                0.870600 0.490200 0.000000 
                0.870600 0.490200 0.000000 
                0.870600 0.490200 0.000000 
                0.870600 0.490200 0.000000 
                0.870600 0.490200 0.000000 
                0.870600 0.490200 0.000000 
                0.870600 0.490200 0.000000 
                0.870600 0.490200 0.000000 
                0.870600 0.490200 0.000000 
                0.870600 0.490200 0.000000 
                0.870600 0.490200 0.000000 
                0.870600 0.490200 0.000000 
                0.870600 0.490200 0.000000 
                0.870600 0.490200 0.000000 
                0.870600 0.490200 0.000000 
                0.870600 0.490200 0.000000 
                0.870600 0.490200 0.000000 
                0.870600 0.490200 0.000000 
                0.870600 0.490200 0.000000 
                0.870600 0.490200 0.000000 
                0.870600 0.490200 0.000000 
                0.870600 0.490200 0.000000 
                0.870600 0.490200 0.000000 
                0.870600 0.490200 0.000000 
                0.870600 0.490200 0.000000 
                0.870600 0.490200 0.000000 
                0.870600 0.490200 0.000000 
                0.870600 0.490200 0.000000 
                0.870600 0.490200 0.000000 
                0.870600 0.490200 0.000000 
                0.870600 0.490200 0.000000 
                0.870600 0.490200 0.000000 
                0.870600 0.490200 0.000000 
                0.870600 0.490200 0.000000 
                0.870600 0.490200 0.000000 
                0.870600 0.490200 0.000000 
                0.870600 0.490200 0.000000 
                0.870600 0.490200 0.000000 
                0.870600 0.490200 0.000000 
                0.870600 0.490200 0.000000 
                0.870600 0.490200 0.000000 
                0.870600 0.490200 0.000000 
                0.870600 0.490200 0.000000 
                0.870600 0.490200 0.000000 
                0.870600 0.490200 0.000000 
                0.870600 0.490200 0.000000 
                0.870600 0.490200 0.000000 
                0.870600 0.490200 0.000000 
                0.870600 0.490200 0.000000 
                0.870600 0.490200 0.000000 
                0.870600 0.490200 0.000000 
                0.870600 0.490200 0.000000 
                0.870600 0.490200 0.000000 
                0.870600 0.490200 0.000000 
                0.870600 0.490200 0.000000 
                0.870600 0.490200 0.000000 
                0.870600 0.490200 0.000000 
                0.870600 0.490200 0.000000 
                0.870600 0.490200 0.000000 
                0.870600 0.490200 0.000000 
                0.870600 0.490200 0.000000 
                0.870600 0.490200 0.000000 
                0.870600 0.490200 0.000000 
                0.870600 0.490200 0.000000 
                0.870600 0.490200 0.000000 
                0.870600 0.490200 0.000000 
                0.870600 0.490200 0.000000 
                0.870600 0.490200 0.000000 
                0.870600 0.490200 0.000000 
                0.870600 0.490200 0.000000 
                0.870600 0.490200 0.000000 
                0.870600 0.490200 0.000000 
                0.870600 0.490200 0.000000 
                0.870600 0.490200 0.000000 
                0.870600 0.490200 0.000000 
                0.870600 0.490200 0.000000 
                0.870600 0.490200 0.000000 
                0.870600 0.490200 0.000000 
                0.870600 0.490200 0.000000 
                0.870600 0.490200 0.000000 
                0.870600 0.490200 0.000000 
                0.870600 0.490200 0.000000 
                0.870600 0.490200 0.000000 
                0.870600 0.490200 0.000000 
                0.870600 0.490200 0.000000 
                0.870600 0.490200 0.000000 
                0.870600 0.490200 0.000000 
                0.870600 0.490200 0.000000 
                0.870600 0.490200 0.000000 
                0.870600 0.490200 0.000000 
                0.870600 0.490200 0.000000 
                0.870600 0.490200 0.000000 
                0.870600 0.490200 0.000000 
                0.870600 0.490200 0.000000 
                0.870600 0.490200 0.000000 
                0.870600 0.490200 0.000000 
                0.870600 0.490200 0.000000 
                0.870600 0.490200 0.000000 
                0.870600 0.490200 0.000000 
                0.870600 0.490200 0.000000 
                0.870600 0.490200 0.000000 
                0.870600 0.490200 0.000000 
                0.870600 0.490200 0.000000 
                0.870600 0.490200 0.000000 
                0.870600 0.490200 0.000000 
                0.870600 0.490200 0.000000 
                0.870600 0.490200 0.000000 
                0.870600 0.490200 0.000000 
                0.870600 0.490200 0.000000 
                0.870600 0.490200 0.000000 
                0.870600 0.490200 0.000000 
                0.870600 0.490200 0.000000 
                0.870600 0.490200 0.000000 
                0.870600 0.490200 0.000000 
                0.870600 0.490200 0.000000 
                0.870600 0.490200 0.000000 
                0.870600 0.490200 0.000000 
                0.870600 0.490200 0.000000 
                0.870600 0.490200 0.000000 
                0.870600 0.490200 0.000000 
                0.870600 0.490200 0.000000 
                0.870600 0.490200 0.000000 
                0.870600 0.490200 0.000000 
                0.870600 0.490200 0.000000 
                0.870600 0.490200 0.000000 
                0.870600 0.490200 0.000000 
                0.870600 0.490200 0.000000 
                0.870600 0.490200 0.000000 
                0.870600 0.490200 0.000000 
                0.870600 0.490200 0.000000 
                0.870600 0.490200 0.000000 
                0.870600 0.490200 0.000000 
                0.870600 0.490200 0.000000 
                0.870600 0.490200 0.000000 
                0.870600 0.490200 0.000000 
                0.870600 0.490200 0.000000 
                0.870600 0.490200 0.000000 
                0.870600 0.490200 0.000000 
                0.870600 0.490200 0.000000 
                0.870600 0.490200 0.000000 
                0.870600 0.490200 0.000000 
                0.870600 0.490200 0.000000 
                0.870600 0.490200 0.000000 
                0.870600 0.490200 0.000000 
                0.870600 0.490200 0.000000 
                0.870600 0.490200 0.000000 
                0.870600 0.490200 0.000000 
                0.870600 0.490200 0.000000 
                0.870600 0.490200 0.000000 
                0.870600 0.490200 0.000000 
                0.870600 0.490200 0.000000 
                0.870600 0.490200 0.000000 
                0.870600 0.490200 0.000000 
                0.870600 0.490200 0.000000 
                0.870600 0.490200 0.000000 
                0.870600 0.490200 0.000000 
                0.870600 0.490200 0.000000 
                0.870600 0.490200 0.000000 
                0.870600 0.490200 0.000000 
                0.870600 0.490200 0.000000 
                0.870600 0.490200 0.000000 
                0.870600 0.490200 0.000000 
                0.870600 0.490200 0.000000 
                0.870600 0.490200 0.000000 
                0.870600 0.490200 0.000000 
                0.870600 0.490200 0.000000 
                0.870600 0.490200 0.000000 
                0.870600 0.490200 0.000000 
                0.870600 0.490200 0.000000 
                0.870600 0.490200 0.000000 
                0.870600 0.490200 0.000000 
                0.870600 0.490200 0.000000 
                0.870600 0.490200 0.000000 
                0.870600 0.490200 0.000000 
                0.870600 0.490200 0.000000 
                0.870600 0.490200 0.000000 
                0.870600 0.490200 0.000000 
                0.870600 0.490200 0.000000 
                0.870600 0.490200 0.000000 
                0.870600 0.490200 0.000000 
                0.870600 0.490200 0.000000 
                0.870600 0.490200 0.000000 
                0.870600 0.490200 0.000000 
                0.870600 0.490200 0.000000 
                0.870600 0.490200 0.000000 
                0.870600 0.490200 0.000000 
                0.870600 0.490200 0.000000 
                0.870600 0.490200 0.000000 
                0.870600 0.490200 0.000000 
                0.870600 0.490200 0.000000 
                0.870600 0.490200 0.000000 
                0.870600 0.490200 0.000000 
                0.870600 0.490200 0.000000 
                0.870600 0.490200 0.000000 
                0.870600 0.490200 0.000000 
                0.870600 0.490200 0.000000 
                0.870600 0.490200 0.000000 
                0.870600 0.490200 0.000000 
                0.870600 0.490200 0.000000 
                0.870600 0.490200 0.000000 
                0.870600 0.490200 0.000000 
                0.870600 0.490200 0.000000 
                0.870600 0.490200 0.000000 
                0.870600 0.490200 0.000000 
                0.870600 0.490200 0.000000 
                0.870600 0.490200 0.000000 
                0.870600 0.490200 0.000000 
                0.870600 0.490200 0.000000 
                0.870600 0.490200 0.000000 
                0.870600 0.490200 0.000000 
                0.870600 0.490200 0.000000 
                0.870600 0.490200 0.000000 
                0.870600 0.490200 0.000000 
                0.870600 0.490200 0.000000 
                0.870600 0.490200 0.000000 
                0.870600 0.490200 0.000000 
                0.870600 0.490200 0.000000 
                0.870600 0.490200 0.000000 
                0.870600 0.490200 0.000000 
                0.870600 0.490200 0.000000 
                0.870600 0.490200 0.000000 
                0.870600 0.490200 0.000000 
                0.870600 0.490200 0.000000 
                0.870600 0.490200 0.000000 
                0.870600 0.490200 0.000000 
                0.870600 0.490200 0.000000 
                0.870600 0.490200 0.000000 
                0.870600 0.490200 0.000000 
                0.870600 0.490200 0.000000 
                0.870600 0.490200 0.000000 
                0.870600 0.490200 0.000000 
                0.870600 0.490200 0.000000 
                0.870600 0.490200 0.000000 
                0.870600 0.490200 0.000000 
                0.870600 0.490200 0.000000 
                0.870600 0.490200 0.000000 
                0.870600 0.490200 0.000000 
                0.870600 0.490200 0.000000 
                0.870600 0.490200 0.000000 
                0.870600 0.490200 0.000000 
                0.870600 0.490200 0.000000 
                0.870600 0.490200 0.000000 
                0.870600 0.490200 0.000000 
                0.870600 0.490200 0.000000 
                0.870600 0.490200 0.000000 
                0.870600 0.490200 0.000000 
                0.870600 0.490200 0.000000 
                0.870600 0.490200 0.000000 
                0.870600 0.490200 0.000000 
                0.870600 0.490200 0.000000 
                0.870600 0.490200 0.000000 
                0.870600 0.490200 0.000000 
                0.870600 0.490200 0.000000 
                0.870600 0.490200 0.000000 
                0.870600 0.490200 0.000000 
                0.870600 0.490200 0.000000 
                0.870600 0.490200 0.000000 
                0.870600 0.490200 0.000000 
                0.870600 0.490200 0.000000 
                0.870600 0.490200 0.000000 
                0.870600 0.490200 0.000000 
                0.870600 0.490200 0.000000 
                0.870600 0.490200 0.000000 
                0.870600 0.490200 0.000000 
                0.870600 0.490200 0.000000 
                0.870600 0.490200 0.000000 
                0.870600 0.490200 0.000000 
                0.870600 0.490200 0.000000 
                0.870600 0.490200 0.000000 
                0.870600 0.490200 0.000000 
                0.870600 0.490200 0.000000 
                0.870600 0.490200 0.000000 
                0.870600 0.490200 0.000000 
                0.870600 0.490200 0.000000 
                0.870600 0.490200 0.000000 
                0.870600 0.490200 0.000000 
                0.870600 0.490200 0.000000 
                0.870600 0.490200 0.000000 
                0.870600 0.490200 0.000000 
                0.870600 0.490200 0.000000 
                0.870600 0.490200 0.000000 
                0.870600 0.490200 0.000000 
                0.870600 0.490200 0.000000 
                0.870600 0.490200 0.000000 
                0.870600 0.490200 0.000000 
                0.870600 0.490200 0.000000 
                0.870600 0.490200 0.000000 
                0.870600 0.490200 0.000000 
                0.870600 0.490200 0.000000 
                0.870600 0.490200 0.000000 
                0.870600 0.490200 0.000000 
                0.870600 0.490200 0.000000 
                0.870600 0.490200 0.000000 
                0.870600 0.490200 0.000000 
                0.870600 0.490200 0.000000 
                0.870600 0.490200 0.000000 
                0.870600 0.490200 0.000000 
                0.870600 0.490200 0.000000 
                0.870600 0.490200 0.000000 
                0.870600 0.490200 0.000000 
                0.870600 0.490200 0.000000 
                0.870600 0.490200 0.000000 
                0.870600 0.490200 0.000000 
                0.870600 0.490200 0.000000 
                0.870600 0.490200 0.000000 
                0.870600 0.490200 0.000000 
                0.870600 0.490200 0.000000 
                0.870600 0.490200 0.000000 
                0.870600 0.490200 0.000000 
                0.870600 0.490200 0.000000 
                0.870600 0.490200 0.000000 
                0.870600 0.490200 0.000000 
                0.870600 0.490200 0.000000 
                0.870600 0.490200 0.000000 
                0.870600 0.490200 0.000000 
                0.870600 0.490200 0.000000 
                0.870600 0.490200 0.000000 
                0.870600 0.490200 0.000000 
                0.870600 0.490200 0.000000 
                0.870600 0.490200 0.000000 
                0.870600 0.490200 0.000000 
                0.870600 0.490200 0.000000 
                0.870600 0.490200 0.000000 
                0.870600 0.490200 0.000000 
                0.870600 0.490200 0.000000 
                0.870600 0.490200 0.000000 
                0.870600 0.490200 0.000000 
                0.870600 0.490200 0.000000 
                0.870600 0.490200 0.000000 
                0.870600 0.490200 0.000000 
                0.870600 0.490200 0.000000 
                0.870600 0.490200 0.000000 
                0.870600 0.490200 0.000000 
                0.870600 0.490200 0.000000 
                0.870600 0.490200 0.000000 
                0.870600 0.490200 0.000000 
                0.870600 0.490200 0.000000 
                0.870600 0.490200 0.000000 
                0.870600 0.490200 0.000000 
                0.870600 0.490200 0.000000 
                0.870600 0.490200 0.000000 
                0.870600 0.490200 0.000000 
                0.870600 0.490200 0.000000 
                0.870600 0.490200 0.000000 
                0.870600 0.490200 0.000000 
                0.870600 0.490200 0.000000 
                0.870600 0.490200 0.000000 
                0.870600 0.490200 0.000000 
                0.870600 0.490200 0.000000 
                0.870600 0.490200 0.000000 
                0.870600 0.490200 0.000000 
                0.870600 0.490200 0.000000 
                0.870600 0.490200 0.000000 
                0.870600 0.490200 0.000000 
                0.870600 0.490200 0.000000 
                0.870600 0.490200 0.000000 
                0.870600 0.490200 0.000000 
                0.870600 0.490200 0.000000 
                0.870600 0.490200 0.000000 
                0.870600 0.490200 0.000000 
                0.870600 0.490200 0.000000 
                0.870600 0.490200 0.000000 
                0.870600 0.490200 0.000000 
                0.870600 0.490200 0.000000 
                0.870600 0.490200 0.000000 
                0.870600 0.490200 0.000000 
                0.870600 0.490200 0.000000 
                0.870600 0.490200 0.000000 
                0.870600 0.490200 0.000000 
                0.870600 0.490200 0.000000 
                0.870600 0.490200 0.000000 
                0.870600 0.490200 0.000000 
                0.870600 0.490200 0.000000 
                0.870600 0.490200 0.000000 
                0.870600 0.490200 0.000000 
                0.870600 0.490200 0.000000 
                0.870600 0.490200 0.000000 
                0.870600 0.490200 0.000000 
                0.870600 0.490200 0.000000 
                0.870600 0.490200 0.000000 
                0.870600 0.490200 0.000000 
                0.870600 0.490200 0.000000 
                0.870600 0.490200 0.000000 
                0.870600 0.490200 0.000000 
                0.870600 0.490200 0.000000 
                0.870600 0.490200 0.000000 
                0.870600 0.490200 0.000000 
                0.870600 0.490200 0.000000 
                0.870600 0.490200 0.000000 
                0.870600 0.490200 0.000000 
                0.870600 0.490200 0.000000 
                0.870600 0.490200 0.000000 
                0.870600 0.490200 0.000000 
                0.870600 0.490200 0.000000 
                0.870600 0.490200 0.000000 
                0.870600 0.490200 0.000000 
                0.870600 0.490200 0.000000 
                0.870600 0.490200 0.000000 
                0.870600 0.490200 0.000000 
                0.870600 0.490200 0.000000 
                0.870600 0.490200 0.000000 
                0.870600 0.490200 0.000000 
                0.870600 0.490200 0.000000 
                0.870600 0.490200 0.000000 
                0.870600 0.490200 0.000000 
                0.870600 0.490200 0.000000 
                0.870600 0.490200 0.000000 
                0.870600 0.490200 0.000000 
                0.870600 0.490200 0.000000 
                0.870600 0.490200 0.000000 
                0.870600 0.490200 0.000000 
                0.870600 0.490200 0.000000 
            ]
        }
    }
}
    ]
}

Transform {
    translation 10 0 5
    children [
            
# Final state after growth perpendicular to the polariser, full view
Shape {
    appearance Appearance {
        material Material {
            diffuseColor 1 1 1
        }
    }
    geometry IndexedFaceSet {
        solid TRUE
        convex FALSE
        creaseAngle 1  # radians
        colorPerVertex TRUE
        coord Coordinate {
            point [
                # Mesh vertexes: 673 items

                4.389158 -0.000566 -0.000113 
                4.258923 0.291151 0.000193 
                4.259878 -0.000393 1.022759 
                3.890042 0.578326 0.001477 
                4.036050 0.356251 1.243783 
                4.013045 -0.002347 2.093487 
                3.168152 0.739472 -0.002525 
                3.462991 0.642909 1.490194 
                3.663457 0.389202 2.448766 
                3.621652 -0.010188 3.134590 
                1.138959 1.139196 -0.000005 
                2.392059 0.721288 1.993669 
                2.883026 0.652035 2.919882 
                3.141367 0.395273 3.562527 
                3.084397 -0.017750 4.105206 
                0.741922 3.170262 0.002702 
                0.731880 2.419428 2.009993 
                1.011229 0.985160 3.730014 
                2.047720 0.597652 4.220493 
                2.432474 0.358464 4.577232 
                2.376913 -0.018608 4.971104 
                0.581589 3.892293 -0.000789 
                0.642405 3.477572 1.491285 
                0.671391 2.881566 2.919855 
                0.626354 2.037315 4.216714 
                0.774626 0.762900 5.156079 
                1.493186 0.302758 5.392215 
                1.497797 -0.011009 5.625322 
                0.294893 4.261438 0.000876 
                0.358222 4.037329 1.243053 
                0.397648 3.667370 2.450070 
                0.423490 3.136771 3.562484 
                0.392218 2.425304 4.576000 
                0.323720 1.486717 5.390904 
                0.357334 0.352564 5.736317 
                0.503688 0.000302 5.785264 
                0.003429 4.392058 0.001336 
                0.002208 4.262595 1.024934 
                0.002819 4.014933 2.096348 
                0.009588 3.622001 3.137701 
                0.016514 3.082628 4.107779 
                0.015732 2.373951 4.971764 
                0.009781 1.495380 5.623910 
                0.005053 0.502122 5.783167 
                0.001059 -0.002011 5.076531 
                -0.288383 4.262321 0.001704 
                -0.576095 3.894049 0.003066 
                -0.354865 4.038995 1.245964 
                -0.738417 3.172588 -0.001037 
                -0.642329 3.466006 1.492201 
                -0.389335 3.665126 2.451324 
                -1.141109 1.141057 0.000121 
                -0.722138 2.394096 1.994932 
                -0.652971 2.883919 2.921613 
                -0.396332 3.141012 3.564889 
                -3.172173 0.737947 -0.002077 
                -2.423667 0.730577 2.007381 
                -0.987284 1.009498 3.729075 
                -0.599682 2.046184 4.220691 
                -0.360657 2.429969 4.578112 
                -3.893508 0.575640 -0.008899 
                -3.481817 0.643177 1.486497 
                -2.886042 0.669090 2.917353 
                -2.040500 0.622706 4.214484 
                -0.763956 0.772465 5.154732 
                -0.304176 1.489978 5.391599 
                -4.261857 0.287960 -0.008121 
                -4.040955 0.358664 1.235666 
                -3.670614 0.398236 2.446511 
                -3.139451 0.419497 3.559657 
                -2.429004 0.387746 4.572466 
                -1.487433 0.323008 5.389117 
                -0.351333 0.354199 5.735393 
                -4.391609 -0.003797 -0.007398 
                -4.265521 0.000028 1.016844 
                -4.020152 0.004218 2.091346 
                -3.624547 0.008090 3.135280 
                -3.084476 0.011052 4.104223 
                -2.376624 0.013129 4.968662 
                -1.498318 0.009527 5.621963 
                -0.507237 0.000597 5.783574 
                -4.261057 -0.295199 -0.005971 
                -3.891918 -0.581890 -0.004741 
                -4.040334 -0.356490 1.238037 
                -3.170261 -0.742215 0.002643 
                -3.480989 -0.638290 1.490382 
                -3.670616 -0.386908 2.448796 
                -1.140657 -1.140239 0.000001 
                -2.425181 -0.723108 2.010237 
                -2.886875 -0.655061 2.919827 
                -3.140970 -0.400806 3.561431 
                -0.734309 -3.172658 -0.002289 
                -0.734547 -2.385857 1.992900 
                -0.997252 -1.000441 3.730208 
                -2.045641 -0.604328 4.216487 
                -2.431496 -0.365023 4.574564 
                -0.569293 -3.893817 0.004470 
                -0.645204 -3.462060 1.490540 
                -0.672490 -2.876501 2.919095 
                -0.622587 -2.040193 4.220958 
                -0.774228 -0.764588 5.156596 
                -1.493078 -0.304731 5.389880 
                -0.280475 -4.261254 0.005116 
                -0.354298 -4.034537 1.247428 
                -0.402109 -3.659742 2.449562 
                -0.422359 -3.137398 3.562784 
                -0.388745 -2.427944 4.578730 
                -0.323541 -1.488652 5.393938 
                -0.359417 -0.353121 5.737073 
                0.011471 -4.390031 0.006277 
                0.004026 -4.258187 1.029812 
                -0.004611 -4.008421 2.098709 
                -0.011269 -3.619254 3.136941 
                -0.013900 -3.084021 4.108241 
                -0.013027 -2.376817 4.974247 
                -0.009576 -1.498075 5.627735 
                -0.007895 -0.502450 5.788251 
                0.302517 -4.258538 0.006786 
                0.588410 -3.888887 0.006454 
                0.357775 -4.033309 1.250514 
                0.745509 -3.167732 0.000942 
                0.642268 -3.461521 1.496026 
                0.387087 -3.660355 2.452806 
                1.142383 -1.135714 -0.000166 
                0.723324 -2.389647 1.996372 
                0.652721 -2.880429 2.922812 
                0.397444 -3.140336 3.565084 
                3.165006 -0.739802 -0.000040 
                2.418382 -0.732865 2.007807 
                0.989828 -1.013868 3.731277 
                0.601866 -2.046678 4.222713 
                0.363628 -2.431726 4.580165 
                3.889684 -0.579402 -0.001932 
                3.475379 -0.641993 1.488019 
                2.881425 -0.672252 2.917187 
                2.039664 -0.627914 4.216416 
                0.764074 -0.774289 5.157587 
                0.304665 -1.491931 5.394902 
                4.258891 -0.292240 -0.000516 
                4.034965 -0.356951 1.240433 
                3.666185 -0.397782 2.446895 
                3.137675 -0.424538 3.559642 
                2.428752 -0.393851 4.574525 
                1.487793 -0.325115 5.392623 
                0.349835 -0.354821 5.737975 
                0.015927 -4.262940 -1.018030 
                -0.342198 -4.040496 -1.238624 
                0.018576 -4.017658 -2.091399 
                -0.628885 -3.483136 -1.490579 
                -0.376877 -3.670997 -2.448947 
                0.015820 -3.622927 -3.135178 
                -0.721826 -2.425977 -2.010403 
                -0.651703 -2.887733 -2.920183 
                -0.397169 -3.140612 -3.561672 
                0.013252 -3.082693 -4.104509 
                -2.386054 -0.736142 -1.992788 
                -1.000626 -0.996018 -3.729401 
                -0.604335 -2.044345 -4.216306 
                -0.365150 -2.429869 -4.574734 
                0.012193 -2.374759 -4.969065 
                -3.461019 -0.652187 -1.490867 
                -2.876554 -0.674288 -2.919761 
                -2.039412 -0.621605 -4.221063 
                -0.763606 -0.771482 -5.154830 
                -0.306222 -1.490228 -5.390240 
                0.007473 -1.496155 -5.623635 
                -4.034208 -0.364412 -1.247931 
                -3.660003 -0.407459 -2.450243 
                -3.137109 -0.423947 -3.564136 
                -2.425787 -0.387948 -4.579481 
                -1.485487 -0.321201 -5.392825 
                -0.349957 -0.352749 -5.734621 
                0.003273 -0.500349 -5.785450 
                -4.259104 -0.007722 -1.030397 
                -4.009656 -0.012091 -2.098809 
                -3.620265 -0.014876 -3.137720 
                -3.083138 -0.014669 -4.109642 
                -2.373426 -0.011958 -4.974579 
                -1.494098 -0.007978 -5.625973 
                -0.499700 0.002756 -5.785280 
                0.000705 -0.007663 -5.074251 
                4.260917 -0.001276 -1.023154 
                4.037972 -0.358003 -1.244027 
                4.014991 0.000260 -2.094395 
                3.467335 -0.645999 -1.490499 
                3.665996 -0.391653 -2.450290 
                3.623435 0.008095 -3.136295 
                2.392000 -0.723972 -1.998599 
                2.884267 -0.654722 -2.922176 
                3.142539 -0.397235 -3.564804 
                3.084759 0.016467 -4.107285 
                0.733219 -2.422476 -2.004332 
                1.009201 -0.986106 -3.729635 
                2.047094 -0.598767 -4.221728 
                2.431902 -0.359635 -4.578694 
                2.376427 0.017533 -4.972140 
                0.654338 -3.461942 -1.486530 
                0.672145 -2.881829 -2.916043 
                0.622470 -2.039023 -4.215551 
                0.772858 -0.762060 -5.156884 
                1.492043 -0.301263 -5.392979 
                1.498239 0.013100 -5.625612 
                0.373831 -4.034452 -1.237378 
                0.409238 -3.666374 -2.445687 
                0.422900 -3.136843 -3.559593 
                0.387428 -2.427281 -4.573136 
                0.321668 -1.486131 -5.390650 
                0.355990 -0.348106 -5.737219 
                0.502809 0.009543 -5.789853 
                0.004396 4.263286 -1.022322 
                0.360903 4.038814 -1.243409 
                0.003159 4.016607 -2.093808 
                0.646915 3.465134 -1.490061 
                0.394448 3.666165 -2.449067 
                -0.004799 3.624903 -3.135642 
                0.723922 2.393452 -1.993829 
                0.656172 2.884904 -2.920216 
                0.399882 3.143472 -3.563526 
                -0.013438 3.086408 -4.106759 
                2.419167 0.728503 -2.009177 
                0.986957 1.011692 -3.729690 
                0.600680 2.048874 -4.220788 
                0.362222 2.433430 -4.577829 
                -0.014218 2.377885 -4.971719 
                3.476340 0.639199 -1.490075 
                2.882675 0.669386 -2.918273 
                2.039319 0.627068 -4.216092 
                0.764498 0.776325 -5.155615 
                0.305336 1.494224 -5.391960 
                -0.008287 1.499749 -5.624787 
                4.035913 0.354965 -1.241510 
                3.667712 0.395285 -2.448183 
                3.138618 0.422607 -3.561155 
                2.427651 0.393360 -4.575760 
                1.488405 0.326862 -5.391867 
                0.352569 0.359667 -5.737177 
                -0.002190 0.504577 -5.788788 
                -4.035520 0.347725 -1.250651 
                -3.463844 0.635540 -1.495189 
                -3.662860 0.381871 -2.452469 
                -2.392459 0.720024 -1.996228 
                -2.883641 0.651084 -2.922657 
                -3.141418 0.395776 -3.565790 
                -0.729554 2.422785 -2.009158 
                -1.012114 0.990578 -3.731224 
                -2.046419 0.603162 -4.222946 
                -2.430111 0.364312 -4.580407 
                -0.637843 3.480326 -1.489445 
                -0.668145 2.885706 -2.918604 
                -0.625301 2.041533 -4.217155 
                -0.772248 0.765285 -5.157608 
                -1.489207 0.306186 -5.393730 
                -0.352219 4.039214 -1.240630 
                -0.392581 3.670436 -2.447932 
                -0.420039 3.141008 -3.561156 
                -0.390587 2.429565 -4.575955 
                -0.322320 1.490104 -5.391804 
                -0.354185 0.354458 -5.738540 
                0.810184 1.872463 1.183727 
                1.871582 0.807701 -1.183562 
                -1.876166 0.809767 1.182261 
                -0.809319 1.875258 -1.183102 
                -1.877506 -0.805271 1.184083 
                -0.805620 -1.877672 -1.184122 
                1.869359 -0.810918 1.182903 
                0.794451 -1.893813 -1.181933 
                2.017532 0.734566 1.054418 
                0.736094 2.018627 -1.054637 
                -0.735641 2.020213 1.055445 
                -2.018780 0.734103 -1.056311 
                -0.741030 -2.015616 1.054586 
                -2.015667 -0.742097 -1.054316 
                0.735891 -2.019216 1.054196 
                2.010028 -0.742640 -1.059703 
                1.827994 0.786050 2.929472 
                0.604465 0.595462 5.553285 
                -0.787261 1.828420 2.929754 
                -0.595653 0.601900 5.551824 
                -0.803300 -1.817060 2.928525 
                -0.605254 -0.596453 5.553770 
                0.748052 -2.922077 -1.021666 
                0.790457 -1.825542 2.929909 
                0.595069 -0.603142 5.554466 
                -1.817586 -0.802946 -2.928462 
                -0.594508 -0.601166 -5.551774 
                1.829250 -0.786547 -2.928906 
                0.602792 -0.593305 -5.553865 
                0.788448 1.828935 -2.929489 
                0.596807 0.606549 -5.553247 
                -1.828994 0.789373 -2.931261 
                -0.601554 0.597733 -5.554567 
                2.905596 0.748589 1.066347 
                2.925632 0.731290 -1.028536 
                1.198499 1.356119 2.236060 
                0.734423 2.927216 1.028957 
                0.751319 2.907383 -1.066344 
                0.771949 1.881209 2.906247 
                0.975491 0.959121 4.524465 
                -0.748282 2.909000 1.067963 
                -0.731281 2.929989 -1.027612 
                -1.358922 1.197209 2.234917 
                -2.930614 0.733462 1.025148 
                -2.907673 0.744975 -1.070402 
                -1.882000 0.768956 2.903069 
                -0.961101 0.973467 4.523276 
                -2.929752 -0.731038 1.029057 
                -2.904611 -0.755992 -1.065931 
                -1.354026 -1.194388 2.239991 
                -1.888751 -0.758508 2.906064 
                -0.750846 -2.905998 1.066201 
                -0.725686 -2.931961 -1.029060 
                -0.971965 -0.964019 4.524799 
                0.751240 -2.903031 1.071168 
                1.345704 -1.206016 2.239000 
                2.923683 -0.733755 1.026001 
                2.907197 -0.751167 -1.068524 
                1.881919 -0.773475 2.905263 
                0.961656 -0.975743 4.525962 
                -1.194751 -1.354220 -2.239825 
                -0.758220 -1.888497 -2.905974 
                -0.963555 -0.970167 -4.523718 
                1.214802 -1.356076 -2.146408 
                0.770059 -1.884731 -2.901976 
                0.973603 -0.959782 -4.524738 
                1.357034 1.197284 -2.235831 
                1.882184 0.770167 -2.905540 
                0.961130 0.976541 -4.524142 
                -1.199055 1.360003 -2.235977 
                -0.770848 1.885755 -2.906206 
                -0.974462 0.962866 -4.525891 
                2.062272 0.758916 3.379666 
                0.777819 2.049319 3.371033 
                1.621534 0.572283 4.894466 
                0.595768 1.612185 4.892641 
                -0.760407 2.062081 3.380232 
                -2.051399 0.775120 3.368408 
                -0.574052 1.618959 4.894305 
                -1.615506 0.591167 4.891075 
                -2.057312 -0.761292 3.370954 
                -0.779206 -2.052887 3.378772 
                -1.621155 -0.576517 4.892347 
                -0.593729 -1.614059 4.895424 
                0.763037 -2.060384 3.380436 
                2.051150 -0.779274 3.369949 
                0.575365 -1.620650 4.896941 
                1.615499 -0.594898 4.893575 
                -0.760413 -2.056986 -3.370908 
                -2.053059 -0.778963 -3.378974 
                -0.576893 -1.618810 -4.891809 
                -1.612212 -0.591835 -4.894910 
                2.062519 -0.760501 -3.380649 
                0.775956 -2.051108 -3.368401 
                1.620334 -0.572300 -4.895600 
                0.590693 -1.614079 -4.892374 
                0.761854 2.063491 -3.379820 
                2.050838 0.776807 -3.370059 
                0.574833 1.622578 -4.894538 
                1.614121 0.597709 -4.892452 
                -2.062757 0.762194 -3.381645 
                -0.776347 2.054206 -3.370859 
                -1.618895 0.576544 -4.896619 
                -0.594336 1.615771 -4.893424 
                1.587680 1.039009 1.696021 
                1.025713 1.558147 2.566759 
                -1.040990 1.588534 1.696085 
                -1.560186 1.023635 2.564686 
                -1.559164 -1.016375 2.566138 
                -1.044357 -1.581988 1.696056 
                1.035334 -1.590076 1.696236 
                1.552143 -1.029935 2.564670 
                -1.016509 -1.559080 -2.566014 
                -1.582511 -1.044705 -1.695898 
                1.570893 -1.052471 -1.694478 
                1.024365 -1.564866 -2.552341 
                1.040153 1.587482 -1.696138 
                1.559090 1.024361 -2.566365 
                -1.588415 1.040757 -1.696784 
                -1.026097 1.562675 -2.566511 
                2.337793 0.779717 -0.022613 
                0.781346 2.339558 0.022653 
                -0.780156 2.341792 -0.021546 
                -2.341707 0.779803 0.020393 
                -2.339877 -0.781539 0.023953 
                -0.778471 -2.341020 -0.023663 
                0.785093 -2.341879 -0.020373 
                2.333185 -0.779695 0.018769 
                2.641350 0.752425 -0.575067 
                3.222831 0.646019 2.223463 
                2.545891 0.616484 3.593935 
                0.755004 2.643097 0.575221 
                0.656285 3.230496 2.229884 
                0.643883 2.537109 3.591769 
                -0.752730 2.645555 -0.574051 
                -0.646270 3.224896 2.225392 
                -0.617910 2.545509 3.595095 
                -2.646044 0.753303 0.572116 
                -3.234572 0.656245 2.226180 
                -2.540397 0.640507 3.588996 
                -2.644630 -0.752777 0.575895 
                -3.234844 -0.646324 2.229659 
                -2.543952 -0.623482 3.591463 
                -0.748713 -2.646164 -0.575777 
                -0.657921 -3.218945 2.222894 
                -0.640765 -2.538866 3.593797 
                0.756658 -2.650881 -0.571363 
                0.645513 -3.220579 2.227737 
                0.619727 -2.544428 3.596542 
                2.637459 -0.753290 0.572918 
                3.229334 -0.656522 2.226842 
                2.538419 -0.645157 3.589966 
                -0.639511 -3.236555 -2.229935 
                -0.621738 -2.543760 -3.591607 
                -3.218506 -0.662312 -2.223353 
                -2.538546 -0.641178 -3.594372 
                3.225838 -0.649084 -2.225190 
                2.546275 -0.618328 -3.595910 
                0.662856 -3.222930 -2.225455 
                0.641836 -2.538081 -3.589078 
                0.650286 3.224924 -2.223543 
                0.620158 2.547498 -3.594399 
                3.230425 0.653606 -2.228277 
                2.538826 0.643245 -3.590592 
                -3.223390 0.641194 -2.226981 
                -2.545737 0.619095 -3.596629 
                -0.652237 3.233916 -2.228313 
                -0.641601 2.541594 -3.591215 
                3.395416 0.715759 -0.739412 
                0.718774 3.397203 0.740004 
                1.392882 0.664527 4.734489 
                0.684812 1.382826 4.732507 
                -0.714541 3.399870 -0.738235 
                -3.400332 0.717344 0.734696 
                -0.666197 1.390874 4.733868 
                -1.385336 0.681770 4.731090 
                -3.399041 -0.717362 0.739226 
                -0.708127 -3.401618 -0.739179 
                -1.392651 -0.668563 4.732581 
                -0.682752 -1.384222 4.735118 
                0.729123 -3.385643 -0.735861 
                3.393217 -0.717500 0.736952 
                0.667303 -1.392126 4.736694 
                1.385030 -0.685253 4.733695 
                -0.668246 -1.390565 -4.731565 
                -1.383278 -0.680827 -4.734285 
                1.391582 -0.664719 -4.735475 
                0.681704 -1.383636 -4.732686 
                0.666855 1.394171 -4.734448 
                1.384513 0.686179 -4.731999 
                -1.390993 0.668579 -4.736436 
                -0.683361 1.386116 -4.733527 
                3.736787 0.616298 -0.777007 
                3.430216 0.710308 0.663556 
                2.653143 0.725253 0.477625 
                0.713576 3.432298 -0.663345 
                0.727328 2.654908 -0.477606 
                0.619531 3.738577 0.777940 
                -0.614371 3.740880 -0.775840 
                -0.709246 3.433984 0.665376 
                -0.725126 2.657011 0.478938 
                -3.432695 0.705559 -0.669042 
                -2.656132 0.723775 -0.480934 
                -3.741485 0.617636 0.771062 
                -3.740267 -0.618127 0.775107 
                -3.430220 -0.715600 -0.663980 
                -2.653921 -0.729942 -0.476870 
                -0.707295 -3.432212 0.664109 
                -0.725327 -2.655191 0.477288 
                -0.606428 -3.742380 -0.775399 
                0.630045 -3.728359 -0.772903 
                0.714774 -3.428125 0.668484 
                0.731662 -2.652398 0.479541 
                3.430971 -0.711881 -0.664355 
                2.648241 -0.728101 -0.481346 
                3.736169 -0.618346 0.775637 
                1.267142 1.199734 1.098236 
                1.199832 1.266439 -1.098285 
                -1.202112 1.268536 1.098122 
                -1.267730 1.201588 -1.098393 
                -1.205019 -1.263768 1.098683 
                -1.264475 -1.205199 -1.098598 
                1.198548 -1.268616 1.097873 
                1.255142 -1.212959 -1.102818 
                3.738365 0.613600 0.767393 
                0.617347 3.740574 -0.766967 
                -0.612147 3.741881 0.769260 
                -3.740195 0.607806 -0.773983 
                -3.738063 -0.619670 -0.769561 
                -0.609699 -3.739601 0.769278 
                0.617937 -3.736812 0.773286 
                3.740503 -0.615634 -0.767455 
                0.897534 1.561807 0.584571 
                1.561022 0.896265 -0.584456 
                -1.564626 0.898188 0.583754 
                -0.897995 1.564344 -0.583998 
                -1.565291 -0.895647 0.584664 
                -0.896271 -1.565182 -0.584710 
                1.561510 -0.896749 0.583538 
                0.890963 -1.570308 -0.582958 
                1.204952 1.199499 3.030371 
                -1.198677 1.205778 3.028581 
                -1.209728 -1.196665 3.028917 
                1.201910 -1.210504 3.027529 
                -1.196883 -1.209300 -3.028769 
                1.202457 -1.200060 -3.033230 
                1.201186 1.204741 -3.030175 
                -1.206317 1.205134 -3.030995 
                1.623007 0.895930 0.523583 
                0.896683 1.623749 -0.523731 
                -0.897497 1.625524 0.524214 
                -1.624876 0.896896 -0.524473 
                -0.899373 -1.623411 0.523654 
                -1.623624 -0.899562 -0.523503 
                0.897701 -1.623743 0.523736 
                1.622791 -0.898752 -0.527939 
                1.818319 0.958738 2.208772 
                2.610592 0.495991 3.954774 
                0.526053 2.602552 3.952920 
                -0.960538 1.819130 2.208989 
                -0.497675 2.609544 3.956029 
                -2.605800 0.522151 3.950154 
                -2.608960 -0.502758 3.952321 
                -0.967098 -1.814305 2.209722 
                -0.522986 -2.604817 3.955151 
                0.956551 -1.822522 2.211122 
                0.499544 -2.609645 3.957300 
                2.604470 -0.527430 3.951190 
                -0.501165 -2.608124 -3.952407 
                -1.814689 -0.967796 -2.209540 
                -2.604136 -0.523200 -3.955941 
                1.825561 -0.960748 -2.167544 
                2.610852 -0.497669 -3.956490 
                0.523504 -2.603768 -3.950679 
                0.960639 1.818620 -2.208757 
                0.499892 2.612182 -3.955426 
                2.604595 0.526123 -3.952005 
                -1.819028 0.959992 -2.210140 
                -2.609878 0.499435 -3.957648 
                -0.523849 2.606904 -3.952488 
                4.012558 0.474518 0.597726 
                4.013626 0.474065 -0.591638 
                0.477320 4.015524 0.592757 
                0.478466 4.015092 -0.597152 
                -0.472576 4.016097 0.599610 
                -0.471446 4.017357 -0.590374 
                -4.018095 0.474290 0.584684 
                -4.014135 0.468826 -0.605202 
                -3.868200 0.377078 1.843087 
                -1.996236 0.341781 5.021905 
                -4.016970 -0.476584 0.588028 
                -4.012662 -0.480168 -0.601677 
                -3.867840 -0.370261 1.845458 
                -0.468337 -4.013859 0.601235 
                -0.462686 -4.018141 -0.588489 
                0.480667 -4.010725 0.603790 
                0.488708 -4.012742 -0.586916 
                4.013052 -0.475501 0.590973 
                4.013263 -0.475819 -0.597973 
                1.996457 -0.346057 5.024701 
                -0.357627 -3.868122 -1.845827 
                0.340802 -1.994809 -5.022891 
                4.179628 0.308653 0.645658 
                4.179800 0.307512 -0.643130 
                3.856588 0.374732 1.847472 
                3.411362 0.394818 3.011449 
                1.739124 0.932953 -0.010843 
                0.933601 1.740243 0.010864 
                2.836783 0.362564 4.082369 
                0.778683 1.487368 3.994613 
                0.879969 1.385344 3.328756 
                1.999852 0.316583 5.023726 
                0.311038 4.181782 0.644499 
                0.312911 4.182328 -0.644936 
                0.378113 3.860558 1.846862 
                0.413223 3.410944 3.011860 
                0.394703 2.831037 4.081958 
                0.345202 1.993139 5.022472 
                -0.306545 4.182812 0.647526 
                -0.304690 4.183123 -0.641972 
                -0.374125 3.858967 1.849882 
                -0.395454 3.412061 3.013983 
                -0.934144 1.742308 -0.010190 
                -1.742296 0.933941 0.009812 
                -0.364123 2.835285 4.084148 
                -1.489991 0.776087 3.993000 
                -1.386277 0.877848 3.326553 
                -0.318623 1.996796 5.023920 
                -4.183936 0.307996 0.636081 
                -4.180657 0.302508 -0.653268 
                -3.413882 0.411513 3.008992 
                -2.834133 0.389995 4.078645 
                -4.183260 -0.310439 0.638248 
                -4.179651 -0.314701 -0.650928 
                -3.414507 -0.396320 3.010959 
                -1.741215 -0.934270 0.011506 
                -0.933010 -1.741563 -0.011372 
                -2.835990 -0.368966 4.080572 
                -1.497110 -0.762377 3.994625 
                -1.395445 -0.868418 3.328684 
                -1.999343 -0.321029 5.021144 
                -0.302167 -4.179910 0.650232 
                -0.295577 -4.183267 -0.639066 
                -0.379751 -3.853701 1.849718 
                -0.415379 -3.407399 3.011700 
                -0.392185 -2.832830 4.083309 
                -0.343220 -1.995477 5.025447 
                0.314907 -4.178028 0.652555 
                0.323222 -4.179397 -0.637691 
                0.373625 -3.853398 1.853016 
                0.394527 -3.409215 3.014463 
                0.938319 -1.738390 -0.009380 
                1.740004 -0.929946 0.008861 
                0.366411 -2.836041 4.085165 
                1.388525 -0.882666 3.328693 
                0.320535 -1.998820 5.026665 
                4.179290 -0.309041 0.642483 
                4.180558 -0.310050 -0.645919 
                3.858688 -0.377568 1.843863 
                3.410740 -0.413854 3.008772 
                2.833281 -0.395975 4.079628 
                -0.389670 -3.414595 -3.011139 
                -0.367270 -2.834981 -4.080808 
                -0.762501 -1.495799 -3.994044 
                -0.868452 -1.394662 -3.328212 
                -0.322073 -1.997078 -5.021391 
                -3.853694 -0.387434 -1.850232 
                -3.407543 -0.418708 -3.012739 
                -2.831629 -0.392580 -4.084523 
                -1.992576 -0.341565 -5.025370 
                3.859106 -0.376927 -1.848264 
                3.413239 -0.397104 -3.013432 
                2.837095 -0.364118 -4.084341 
                0.775737 -1.488599 -3.993894 
                0.877667 -1.387298 -3.327707 
                1.998883 -0.316591 -5.024835 
                0.392858 -3.858041 -1.841801 
                0.418532 -3.410868 -3.008390 
                0.391489 -2.831945 -4.078958 
                0.379733 3.859352 -1.847442 
                0.399826 3.413830 -3.012122 
                0.366745 2.838327 -4.083291 
                1.489246 0.779270 -3.994109 
                1.386728 0.879264 -3.328256 
                0.319890 2.000675 -5.023930 
                3.860007 0.375262 -1.845109 
                3.412117 0.411532 -3.010206 
                2.833179 0.394811 -4.081174 
                1.995171 0.347456 -5.022850 
                -3.855693 0.366079 -1.852742 
                -3.411257 0.391254 -3.014672 
                -2.835776 0.365925 -4.085768 
                -0.778670 1.492150 -3.995415 
                -0.880031 1.390629 -3.329351 
                -1.996455 0.321710 -5.026208 
                -0.372547 3.863005 -1.844555 
                -0.408921 3.414640 -3.010069 
                -0.392104 2.835331 -4.081228 
                -0.343818 1.996981 -5.022878 
                1.165558 1.420559 1.490551 
                0.759679 2.104348 0.615046 
                1.420668 1.164181 -1.490550 
                2.102948 0.757520 -0.614943 
                -1.423428 1.165612 1.489830 
                -2.107395 0.758658 0.613228 
                -1.165630 1.423130 -1.490514 
                -0.758669 2.106936 -0.614148 
                -1.424649 -1.160357 1.491203 
                -2.107076 -0.757129 0.615939 
                -1.160941 -1.424800 -1.491127 
                -0.756098 -2.107636 -0.615832 
                1.415858 -1.167867 1.490638 
                2.099292 -0.759193 0.612664 
                1.150179 -1.438260 -1.480950 
                0.752532 -2.118089 -0.612711 
            ]
        }
        coordIndex [
            # Polygons: 1342 items

            0 1 2 -1
            1 0 181 -1
            138 0 2 -1
            0 138 181 -1
            2 1 560 -1
            1 3 538 -1
            3 1 539 -1
            561 1 181 -1
            1 538 560 -1
            539 1 561 -1
            2 4 5 -1
            2 560 4 -1
            139 2 5 -1
            614 138 2 -1
            139 614 2 -1
            6 3 426 -1
            3 6 451 -1
            426 3 450 -1
            450 3 539 -1
            3 451 482 -1
            538 3 482 -1
            5 4 562 -1
            4 482 7 -1
            4 7 562 -1
            4 538 482 -1
            560 538 4 -1
            5 8 9 -1
            5 562 8 -1
            140 5 9 -1
            616 139 5 -1
            140 616 5 -1
            451 6 291 -1
            6 452 291 -1
            386 6 292 -1
            292 6 426 -1
            378 6 386 -1
            6 378 452 -1
            8 7 387 -1
            562 7 8 -1
            7 291 11 -1
            7 11 387 -1
            7 451 291 -1
            482 451 7 -1
            9 8 563 -1
            8 387 12 -1
            8 12 563 -1
            9 13 14 -1
            9 563 13 -1
            141 9 14 -1
            617 140 9 -1
            141 617 9 -1
            474 10 490 -1
            506 10 474 -1
            475 10 491 -1
            507 10 475 -1
            10 565 490 -1
            10 564 491 -1
            564 10 506 -1
            565 10 507 -1
            12 11 274 -1
            387 11 12 -1
            291 266 11 -1
            11 266 362 -1
            11 514 274 -1
            11 362 514 -1
            13 12 388 -1
            563 12 13 -1
            12 274 330 -1
            12 330 388 -1
            14 13 566 -1
            13 388 515 -1
            13 515 566 -1
            14 19 20 -1
            14 566 19 -1
            142 14 20 -1
            618 141 14 -1
            142 618 14 -1
            15 21 427 -1
            21 15 453 -1
            389 15 294 -1
            294 15 427 -1
            453 15 295 -1
            15 454 295 -1
            379 15 389 -1
            15 379 454 -1
            16 294 22 -1
            16 22 390 -1
            296 16 23 -1
            16 390 23 -1
            293 258 16 -1
            258 294 16 -1
            293 16 363 -1
            363 16 296 -1
            18 17 297 -1
            330 17 18 -1
            330 274 17 -1
            274 498 17 -1
            297 17 567 -1
            17 331 567 -1
            17 568 331 -1
            498 568 17 -1
            19 18 332 -1
            515 18 19 -1
            18 297 428 -1
            388 330 18 -1
            332 18 428 -1
            515 388 18 -1
            20 19 569 -1
            19 332 569 -1
            566 515 19 -1
            20 26 27 -1
            20 569 26 -1
            143 20 27 -1
            557 142 20 -1
            143 557 20 -1
            21 28 540 -1
            28 21 541 -1
            427 21 455 -1
            21 453 483 -1
            455 21 540 -1
            541 21 483 -1
            22 455 29 -1
            22 29 572 -1
            390 22 30 -1
            22 572 30 -1
            294 427 22 -1
            427 455 22 -1
            23 390 30 -1
            23 30 573 -1
            391 23 31 -1
            23 573 31 -1
            331 296 23 -1
            331 23 391 -1
            333 24 32 -1
            24 516 32 -1
            297 24 429 -1
            297 567 24 -1
            331 391 24 -1
            567 331 24 -1
            429 24 333 -1
            24 391 516 -1
            26 25 275 -1
            332 25 26 -1
            275 25 33 -1
            25 333 33 -1
            428 297 25 -1
            297 429 25 -1
            332 428 25 -1
            25 429 333 -1
            27 26 34 -1
            26 275 34 -1
            569 332 26 -1
            27 34 35 -1
            144 27 35 -1
            144 143 27 -1
            28 36 37 -1
            36 28 209 -1
            570 28 37 -1
            209 28 571 -1
            540 28 570 -1
            28 541 571 -1
            29 37 38 -1
            29 570 37 -1
            572 29 38 -1
            455 540 29 -1
            540 570 29 -1
            30 38 39 -1
            30 572 38 -1
            573 30 39 -1
            31 39 40 -1
            31 573 39 -1
            574 31 40 -1
            516 391 31 -1
            516 31 574 -1
            32 40 41 -1
            32 574 40 -1
            575 32 41 -1
            333 32 575 -1
            516 574 32 -1
            34 33 42 -1
            275 33 34 -1
            33 41 42 -1
            33 575 41 -1
            333 575 33 -1
            35 34 43 -1
            34 42 43 -1
            35 43 44 -1
            116 35 44 -1
            116 144 35 -1
            36 45 37 -1
            45 36 209 -1
            37 47 38 -1
            37 45 576 -1
            37 576 47 -1
            38 50 39 -1
            38 47 578 -1
            38 578 50 -1
            39 54 40 -1
            39 50 579 -1
            39 579 54 -1
            40 59 41 -1
            40 54 582 -1
            40 582 59 -1
            41 65 42 -1
            41 59 585 -1
            41 585 65 -1
            42 72 43 -1
            42 65 72 -1
            43 80 44 -1
            43 72 80 -1
            80 116 44 -1
            45 46 542 -1
            46 45 543 -1
            577 45 209 -1
            45 542 576 -1
            543 45 577 -1
            48 46 430 -1
            46 48 457 -1
            430 46 456 -1
            456 46 543 -1
            46 457 484 -1
            542 46 484 -1
            47 484 49 -1
            47 49 578 -1
            47 542 484 -1
            576 542 47 -1
            457 48 298 -1
            48 458 298 -1
            392 48 299 -1
            299 48 430 -1
            380 48 392 -1
            48 380 458 -1
            50 49 393 -1
            578 49 50 -1
            49 298 52 -1
            49 52 393 -1
            49 457 298 -1
            484 457 49 -1
            50 393 53 -1
            50 53 579 -1
            476 51 492 -1
            508 51 476 -1
            477 51 493 -1
            509 51 477 -1
            51 581 492 -1
            51 580 493 -1
            580 51 508 -1
            581 51 509 -1
            53 52 276 -1
            393 52 53 -1
            298 268 52 -1
            52 268 364 -1
            52 517 276 -1
            52 364 517 -1
            54 53 394 -1
            579 53 54 -1
            53 276 334 -1
            53 334 394 -1
            54 394 518 -1
            54 518 582 -1
            55 60 431 -1
            60 55 459 -1
            395 55 301 -1
            301 55 431 -1
            459 55 302 -1
            55 460 302 -1
            381 55 395 -1
            55 381 460 -1
            56 301 61 -1
            56 61 396 -1
            303 56 62 -1
            56 396 62 -1
            300 260 56 -1
            260 301 56 -1
            300 56 365 -1
            365 56 303 -1
            58 57 304 -1
            334 57 58 -1
            334 276 57 -1
            276 499 57 -1
            304 57 583 -1
            57 335 583 -1
            57 584 335 -1
            499 584 57 -1
            59 58 336 -1
            518 58 59 -1
            58 304 432 -1
            394 334 58 -1
            336 58 432 -1
            518 394 58 -1
            59 336 585 -1
            582 518 59 -1
            60 66 544 -1
            66 60 545 -1
            431 60 461 -1
            60 459 485 -1
            461 60 544 -1
            545 60 485 -1
            61 461 67 -1
            61 67 546 -1
            396 61 68 -1
            61 546 68 -1
            301 431 61 -1
            431 461 61 -1
            62 396 68 -1
            62 68 588 -1
            397 62 69 -1
            62 588 69 -1
            335 303 62 -1
            335 62 397 -1
            337 63 70 -1
            63 519 70 -1
            304 63 433 -1
            304 583 63 -1
            335 397 63 -1
            583 335 63 -1
            433 63 337 -1
            63 397 519 -1
            65 64 277 -1
            336 64 65 -1
            277 64 71 -1
            64 337 71 -1
            432 304 64 -1
            304 433 64 -1
            336 432 64 -1
            64 433 337 -1
            65 277 72 -1
            585 336 65 -1
            66 73 74 -1
            73 66 173 -1
            586 66 74 -1
            173 66 587 -1
            544 66 586 -1
            66 545 587 -1
            67 74 75 -1
            67 586 74 -1
            546 67 75 -1
            461 544 67 -1
            544 586 67 -1
            68 75 76 -1
            68 546 75 -1
            588 68 76 -1
            69 76 77 -1
            69 588 76 -1
            589 69 77 -1
            519 397 69 -1
            519 69 589 -1
            70 77 78 -1
            70 589 77 -1
            547 70 78 -1
            337 70 547 -1
            519 589 70 -1
            72 71 79 -1
            277 71 72 -1
            71 78 79 -1
            71 547 78 -1
            337 547 71 -1
            72 79 80 -1
            73 81 74 -1
            81 73 173 -1
            74 83 75 -1
            74 81 590 -1
            74 590 83 -1
            75 86 76 -1
            75 83 550 -1
            75 550 86 -1
            76 90 77 -1
            76 86 592 -1
            76 592 90 -1
            77 95 78 -1
            77 90 595 -1
            77 595 95 -1
            78 101 79 -1
            78 95 598 -1
            78 598 101 -1
            79 108 80 -1
            79 101 108 -1
            80 108 116 -1
            81 82 548 -1
            82 81 549 -1
            591 81 173 -1
            81 548 590 -1
            549 81 591 -1
            82 84 434 -1
            84 82 463 -1
            82 434 462 -1
            548 82 462 -1
            463 82 486 -1
            486 82 549 -1
            83 462 85 -1
            83 85 550 -1
            83 548 462 -1
            590 548 83 -1
            84 398 305 -1
            434 84 305 -1
            306 84 463 -1
            464 84 306 -1
            84 382 398 -1
            382 84 464 -1
            86 85 399 -1
            550 85 86 -1
            85 305 88 -1
            85 88 399 -1
            85 434 305 -1
            462 434 85 -1
            86 399 89 -1
            86 89 592 -1
            494 87 478 -1
            478 87 510 -1
            495 87 479 -1
            479 87 511 -1
            593 87 494 -1
            594 87 495 -1
            87 594 510 -1
            87 593 511 -1
            89 88 308 -1
            399 88 89 -1
            305 262 88 -1
            88 262 307 -1
            88 307 366 -1
            88 366 308 -1
            90 89 400 -1
            592 89 90 -1
            89 308 338 -1
            89 338 400 -1
            90 400 520 -1
            90 520 595 -1
            96 91 435 -1
            91 96 465 -1
            309 91 465 -1
            466 91 309 -1
            91 401 310 -1
            435 91 310 -1
            91 383 401 -1
            383 91 466 -1
            92 309 97 -1
            92 97 402 -1
            278 92 98 -1
            92 402 98 -1
            270 309 92 -1
            367 270 92 -1
            521 92 278 -1
            521 367 92 -1
            311 93 99 -1
            93 339 99 -1
            93 278 339 -1
            500 278 93 -1
            596 93 311 -1
            338 93 596 -1
            338 597 93 -1
            597 500 93 -1
            95 94 340 -1
            520 94 95 -1
            94 311 436 -1
            94 596 311 -1
            400 338 94 -1
            338 596 94 -1
            340 94 436 -1
            520 400 94 -1
            95 340 598 -1
            595 520 95 -1
            96 102 551 -1
            102 96 552 -1
            96 435 467 -1
            465 96 487 -1
            552 96 467 -1
            487 96 551 -1
            97 487 103 -1
            97 103 601 -1
            402 97 104 -1
            97 601 104 -1
            309 465 97 -1
            465 487 97 -1
            98 402 104 -1
            98 104 602 -1
            403 98 105 -1
            98 602 105 -1
            339 278 98 -1
            339 98 403 -1
            341 99 106 -1
            99 522 106 -1
            311 99 437 -1
            339 403 99 -1
            437 99 341 -1
            99 403 522 -1
            101 100 279 -1
            340 100 101 -1
            279 100 107 -1
            100 341 107 -1
            436 311 100 -1
            311 437 100 -1
            340 436 100 -1
            100 437 341 -1
            101 279 108 -1
            598 340 101 -1
            102 109 110 -1
            109 102 145 -1
            599 102 110 -1
            145 102 600 -1
            551 102 599 -1
            102 552 600 -1
            103 110 111 -1
            103 599 110 -1
            601 103 111 -1
            487 551 103 -1
            551 599 103 -1
            104 111 112 -1
            104 601 111 -1
            602 104 112 -1
            105 112 113 -1
            105 602 112 -1
            603 105 113 -1
            522 403 105 -1
            522 105 603 -1
            106 113 114 -1
            106 603 113 -1
            604 106 114 -1
            341 106 604 -1
            522 603 106 -1
            108 107 115 -1
            279 107 108 -1
            107 114 115 -1
            107 604 114 -1
            341 604 107 -1
            108 115 116 -1
            109 117 110 -1
            117 109 145 -1
            110 119 111 -1
            110 117 605 -1
            110 605 119 -1
            111 122 112 -1
            111 119 607 -1
            111 607 122 -1
            112 126 113 -1
            112 122 608 -1
            112 608 126 -1
            113 131 114 -1
            113 126 611 -1
            113 611 131 -1
            114 137 115 -1
            114 131 613 -1
            114 613 137 -1
            115 144 116 -1
            115 137 144 -1
            117 118 553 -1
            118 117 554 -1
            606 117 145 -1
            117 553 605 -1
            554 117 606 -1
            120 118 438 -1
            118 120 469 -1
            438 118 468 -1
            468 118 554 -1
            118 469 488 -1
            553 118 488 -1
            119 488 121 -1
            119 121 607 -1
            119 553 488 -1
            605 553 119 -1
            404 120 280 -1
            280 120 438 -1
            469 120 312 -1
            120 470 312 -1
            384 120 404 -1
            120 384 470 -1
            122 121 405 -1
            607 121 122 -1
            121 312 124 -1
            121 124 405 -1
            121 469 312 -1
            488 469 121 -1
            122 405 125 -1
            122 125 608 -1
            480 123 496 -1
            512 123 480 -1
            481 123 497 -1
            513 123 481 -1
            123 610 496 -1
            123 609 497 -1
            609 123 512 -1
            610 123 513 -1
            125 124 281 -1
            405 124 125 -1
            312 272 124 -1
            124 272 368 -1
            124 523 281 -1
            124 368 523 -1
            126 125 406 -1
            608 125 126 -1
            125 281 342 -1
[truncated: 120,599 more chars]
