# Supplementary material for: Volumetric finite-element modelling of biological growth
Source: Open Biol. 2019 May 29;9(5):190057. doi: 10.1098/rsob.190057 (PMC6544983; doi:10.1098/rsob.190057)
Supplement: Movies and VRML files illustrating Figure 13 (d). [file rsob190057supp4.zip › Fig13graphics/00-Fig13graphics-readme.txt]

sphere-par-twoequators-full-movie.mov
Movie of Figure 13d, growth parallel to polariser gradient.

sphere-perp-twoequators-full-movie.mov
Movie of Figure 13d, growth perpendicular to polariser gradient.

sphere-twoequators.wrl
VRML file showing the initial state (left), and the final states for parallel growth (middle) and perpendicular growth (right). Top row: full tissue; bottom row: cutaway view.

For software to view the VRML file, see the beginning of the Appendix.
