# Supplementary material for: Volumetric finite-element modelling of biological growth
Source: Open Biol. 2019 May 29;9(5):190057. doi: 10.1098/rsob.190057 (PMC6544983; doi:10.1098/rsob.190057)
Supplement: Movies and VRML files illustrating Figure 16 (h,i,j,k). [file rsob190057supp5.zip]

Archive with 14 entries (11 files):
- Fig16graphics/
- Fig16graphics/.DS_Store
- __MACOSX/
- __MACOSX/Fig16graphics/
- __MACOSX/Fig16graphics/._.DS_Store
- Fig16graphics/00-Fig16graphics-readme.txt
- __MACOSX/Fig16graphics/._00-Fig16graphics-readme.txt
- Fig16graphics/sphere-par2per-petrgn-full-movie.mov
- __MACOSX/Fig16graphics/._sphere-par2per-petrgn-full-movie.mov
- Fig16graphics/sphere-petiole.wrl
- __MACOSX/Fig16graphics/._sphere-petiole.wrl
- Fig16graphics/sphere-par2per-petgrad-full-movie.mov
- __MACOSX/Fig16graphics/._sphere-par2per-petgrad-full-movie.mov
- __MACOSX/._Fig16graphics
