# Supplementary material for: Volumetric finite-element modelling of biological growth
Source: Open Biol. 2019 May 29;9(5):190057. doi: 10.1098/rsob.190057 (PMC6544983; doi:10.1098/rsob.190057)
Supplement: Movies and VRML files illustrating Figure 16 (h,i,j,k). [file rsob190057supp5.zip › Fig16graphics/00-Fig16graphics-readme.txt]

sphere-par2per-petgrad-full-movie.mov
Figure 16(h,i): Development of a petiole-like structure.

sphere-par2per-petrgn-full-movie.mov
Figure 16(j,k): Development of a different petiole-like structure.

sphere-petiole.wrl
Full (top row) and cutaway (bottom row) of the final states of the two movies.

For software to view the VRML file, see the beginning of the Appendix.
