# Supplementary material for: Volumetric finite-element modelling of biological growth
Source: Open Biol. 2019 May 29;9(5):190057. doi: 10.1098/rsob.190057 (PMC6544983; doi:10.1098/rsob.190057)
Supplement: Movies and VRML files illustrating Figure 16 (h,i,j,k). [file rsob190057supp5.zip › Fig16graphics/sphere-petiole.wrl]

#VRML V2.0 utf8

# Generated by GFtbox at 19-Feb-2019 22:38:06


NavigationInfo {
  avatarSize    [ 0.15, 1.53, 0.75 ]
  headlight TRUE
  speed 0.5
  type [ "EXAMINE" "ANY" ]
}

Background {
    skyColor [ 0.15 0.3 0.36 ]
}

Transform {
    scale 15 15 15
    children [
            
Viewpoint {
  fieldOfView 0.174533
  position 15.7607 -9.09943 15.2707
  orientation 0.590662 0.341019 0.731317 1.33657
  description "Default"
  jump TRUE
}

Viewpoint {
  fieldOfView 0.174533
  position 0 0 23.7569
  orientation 0 1 0 0
  description "From top"
  jump TRUE
}

Viewpoint {
  fieldOfView 0.174533
  position 23.7569 0 0
  orientation 0.57735 0.57735 0.57735 2.0944
  description "From front"
  jump TRUE
}

Viewpoint {
  fieldOfView 0.174533
  position 0 23.7569 0
  orientation 0 0.707107 0.707107 3.14159
  description "From right"
  jump TRUE
}

Viewpoint {
  fieldOfView 0.174533
  position 0 0 -23.7569
  orientation 0 1 0 3.14159
  description "From bottom"
  jump TRUE
}

Viewpoint {
  fieldOfView 0.174533
  position -23.7569 0 0
  orientation 0.57735 -0.57735 -0.57735 2.0944
  description "From back"
  jump TRUE
}

Viewpoint {
  fieldOfView 0.174533
  position 0 -23.7569 0
  orientation 1 0 0 1.5708
  description "From left"
  jump TRUE
}
    ]
}

Transform {
    translation -25 0 8
    children [
            
# Final state, long petiole-like development, full view.
Shape {
    appearance Appearance {
        material Material {
            diffuseColor 1 1 1
        }
    }
    geometry IndexedFaceSet {
        solid TRUE
        convex FALSE
        creaseAngle 1  # radians
        colorPerVertex TRUE
        coord Coordinate {
            point [
                # Mesh vertexes: 1302 items

                4.476026 -0.686756 -0.000110 
                5.050717 1.193659 -0.000164 
                4.404713 -0.657699 0.259888 
                5.577897 3.232044 -0.000217 
                5.044146 1.609897 0.321927 
                4.203255 -0.642108 0.519609 
                5.956090 5.402431 -0.000263 
                5.571056 3.994333 0.365359 
                4.849383 2.038931 0.601608 
                3.886939 -0.651977 0.719816 
                6.084634 7.694672 -0.000295 
                5.841375 6.432475 0.388562 
                5.272987 4.789937 0.639259 
                4.515466 2.536428 0.782478 
                3.480984 -0.620507 0.848393 
                5.796425 10.127911 -0.000303 
                5.744119 8.964289 0.391981 
                5.317314 7.561750 0.666997 
                4.738211 5.731774 0.814043 
                4.004168 3.107658 0.890220 
                2.974484 -0.583747 0.922614 
                4.803226 12.708654 -0.000277 
                5.010801 11.693935 0.372953 
                4.794691 10.481303 0.660809 
                4.388003 8.981450 0.827740 
                3.855722 6.926711 0.914113 
                3.200546 3.822795 0.945029 
                2.304740 -0.578589 0.961869 
                2.739494 15.003775 -0.000202 
                3.134663 14.383422 0.318965 
                3.187503 13.501523 0.610641 
                3.019649 12.387793 0.804325 
                2.708283 10.811985 0.909177 
                2.317883 8.432868 0.950492 
                1.899969 4.711335 0.964727 
                1.364223 -0.545514 0.966110 
                0.001256 16.063742 -0.000091 
                0.001259 15.805580 0.252685 
                0.001256 15.349085 0.509517 
                0.001249 14.747910 0.764756 
                0.001228 13.749923 0.923912 
                0.001181 12.139848 0.977396 
                0.001088 9.433751 0.972351 
                0.000843 5.096639 0.951221 
                0.000226 -0.547036 0.967535 
                -2.737027 15.003906 0.000032 
                -4.800868 12.708911 0.000135 
                -3.132200 14.383569 0.319233 
                -5.794224 10.128267 0.000195 
                -5.008470 11.694207 0.373383 
                -3.185066 13.501666 0.610914 
                -6.082633 7.695102 0.000223 
                -5.741973 8.964652 0.392472 
                -4.792417 10.481560 0.661220 
                -3.017264 12.387917 0.804584 
                -5.954346 5.402901 0.000231 
                -5.839475 6.432900 0.389051 
                -5.315274 7.562087 0.667448 
                -4.385831 8.981674 0.828116 
                -2.705991 10.812079 0.909410 
                -5.576474 3.232508 0.000228 
                -5.569483 3.994772 0.365808 
                -5.271279 4.790315 0.639689 
                -4.736368 5.732064 0.814436 
                -3.853743 6.926886 0.914439 
                -2.315773 8.432920 0.950691 
                -5.049681 1.194076 0.000217 
                -5.042998 1.610293 0.322310 
                -4.848133 2.039281 0.601980 
                -4.514117 2.536715 0.782829 
                -4.002720 3.107864 0.890536 
                -3.198991 3.822897 0.945289 
                -1.898298 4.711339 0.964885 
                -4.475473 -0.686411 0.000199 
                -4.404131 -0.657384 0.260192 
                -4.202652 -0.641847 0.519896 
                -3.886335 -0.651782 0.720079 
                -3.480382 -0.620382 0.848622 
                -2.973901 -0.583697 0.922804 
                -2.304199 -0.578652 0.962015 
                -1.363748 -0.545650 0.966170 
                -3.755690 -2.457155 0.000172 
                -3.023668 -4.283383 0.000135 
                -3.522424 -2.820046 0.286333 
                -2.355610 -6.193567 0.000091 
                -2.705730 -4.929837 0.300206 
                -3.176998 -3.178512 0.536861 
                -1.784296 -8.186524 0.000058 
                -2.011031 -7.094394 0.301483 
                -2.291982 -5.622304 0.542715 
                -2.749187 -3.592168 0.718164 
                -1.366977 -10.185110 0.000081 
                -1.455786 -9.334082 0.298626 
                -1.580034 -8.133135 0.537446 
                -1.808626 -6.467201 0.716974 
                -2.252577 -4.104817 0.836863 
                -1.170461 -12.212905 -0.000100 
                -1.116277 -11.576403 0.309959 
                -1.037866 -10.752410 0.528752 
                -1.077526 -9.464942 0.704687 
                -1.252987 -7.567794 0.834691 
                -1.659397 -4.759328 0.916306 
                -0.667561 -14.528277 0.000451 
                -0.867401 -13.849089 0.253545 
                -0.702227 -13.433522 0.509783 
                -0.560271 -12.690330 0.669169 
                -0.536780 -11.257679 0.798495 
                -0.629217 -9.020177 0.903403 
                -0.922354 -5.622147 0.952175 
                -0.073772 -15.496787 0.015059 
                -0.017824 -15.116785 0.270827 
                -0.007718 -14.959622 0.463835 
                -0.006334 -14.857261 0.730841 
                -0.004896 -14.336568 0.947213 
                -0.003730 -12.914734 1.027547 
                -0.002682 -10.245799 1.014128 
                -0.001076 -6.080939 0.964255 
                0.681018 -14.505933 0.001842 
                1.164086 -12.196864 0.000470 
                0.861253 -13.845545 0.254052 
                1.364249 -10.180128 0.000407 
                1.110174 -11.572245 0.310738 
                0.694717 -13.433096 0.509719 
                1.781106 -8.185132 0.000197 
                1.451640 -9.332577 0.299166 
                1.032237 -10.750207 0.529305 
                0.553288 -12.688384 0.669014 
                2.353878 -6.192747 0.000092 
                2.008635 -7.093442 0.301538 
                1.576651 -8.132260 0.537646 
                1.072928 -9.463365 0.704993 
                0.530806 -11.255653 0.798573 
                3.022878 -4.283124 0.000018 
                2.704625 -4.929443 0.300143 
                2.290429 -5.621871 0.542702 
                1.806451 -6.466659 0.717011 
                1.249944 -7.566922 0.834776 
                0.624954 -9.019055 0.903481 
                3.755579 -2.457279 -0.000048 
                3.522197 -2.820072 0.286142 
                3.176625 -3.178448 0.536704 
                2.748625 -3.592022 0.718043 
                2.251767 -4.104574 0.836783 
                1.658204 -4.758962 0.916256 
                0.920577 -5.621770 0.952168 
                -0.006729 -15.133299 -0.256100 
                -0.864370 -13.846994 -0.255193 
                -0.005265 -14.968722 -0.459950 
                -1.116385 -11.576181 -0.309753 
                -0.701038 -13.432211 -0.510432 
                -0.004466 -14.863452 -0.729432 
                -1.455832 -9.333874 -0.298528 
                -1.037918 -10.752022 -0.528648 
                -0.559847 -12.689788 -0.669263 
                -0.003441 -14.339751 -0.947052 
                -2.011049 -7.094286 -0.301336 
                -1.580051 -8.132924 -0.537329 
                -1.077497 -9.464650 -0.704591 
                -0.536601 -11.257330 -0.798377 
                -0.003093 -12.915549 -1.027436 
                -2.705747 -4.929791 -0.299967 
                -2.292011 -5.622204 -0.542509 
                -1.808648 -6.467060 -0.716804 
                -1.252973 -7.567629 -0.834547 
                -0.629122 -9.020002 -0.903242 
                -0.002445 -10.245817 -1.013873 
                -3.522446 -2.820026 -0.286007 
                -3.177038 -3.178466 -0.536559 
                -2.749239 -3.592101 -0.717891 
                -2.252630 -4.104737 -0.836623 
                -1.659436 -4.759255 -0.916103 
                -0.922369 -5.622093 -0.952005 
                -0.001068 -6.080960 -0.964107 
                -4.404152 -0.657376 -0.259797 
                -4.202694 -0.641828 -0.519515 
                -3.886395 -0.651751 -0.719720 
                -3.480452 -0.620342 -0.848293 
                -2.973976 -0.583647 -0.922514 
                -2.304271 -0.578603 -0.961778 
                -1.363812 -0.545618 -0.966010 
                0.000169 -0.547050 -0.967482 
                4.404698 -0.657711 -0.260104 
                3.522185 -2.820090 -0.286210 
                4.203225 -0.642132 -0.519815 
                2.704622 -4.929476 -0.300059 
                3.176606 -3.178485 -0.536739 
                3.886897 -0.652012 -0.720004 
                2.008662 -7.093525 -0.301281 
                2.290438 -5.621939 -0.542570 
                2.748605 -3.592079 -0.718044 
                3.480936 -0.620552 -0.848558 
                1.451794 -9.332839 -0.298645 
                1.576750 -8.132432 -0.537323 
                1.806485 -6.466778 -0.716833 
                2.251749 -4.104653 -0.836748 
                2.974431 -0.583797 -0.922750 
                1.110611 -11.573371 -0.309789 
                1.032649 -10.750736 -0.528674 
                1.073139 -9.463668 -0.704584 
                1.250013 -7.567101 -0.834548 
                1.658191 -4.759064 -0.916184 
                2.304681 -0.578641 -0.961967 
                0.858948 -13.846541 -0.253556 
                0.694716 -13.433171 -0.509298 
                0.553737 -12.688869 -0.668754 
                0.531143 -11.256044 -0.798181 
                0.625101 -9.019236 -0.903192 
                0.920573 -5.621859 -0.952052 
                1.364163 -0.545566 -0.966151 
                0.001241 15.805578 -0.252863 
                3.134638 14.383414 -0.319395 
                0.001220 15.349080 -0.509689 
                5.010769 11.693925 -0.373512 
                3.187455 13.501506 -0.611064 
                0.001194 14.747902 -0.764920 
                5.744085 8.964277 -0.392565 
                4.794635 10.481282 -0.661333 
                3.019587 12.387769 -0.804720 
                0.001160 13.749914 -0.924063 
                5.841342 6.432463 -0.389105 
                5.317257 7.561728 -0.667521 
                4.387933 8.981422 -0.828208 
                2.708213 10.811955 -0.909525 
                0.001107 12.139843 -0.977527 
                5.571027 3.994320 -0.365816 
                5.272935 4.789914 -0.639716 
                4.738143 5.731744 -0.814481 
                3.855647 6.926676 -0.914503 
                2.317810 8.432834 -0.950776 
                0.001011 9.433750 -0.972447 
                5.044124 1.609885 -0.322270 
                4.849339 2.038907 -0.601952 
                4.515408 2.536397 -0.782814 
                4.004101 3.107622 -0.890535 
                3.200473 3.822754 -0.945303 
                1.899895 4.711293 -0.964916 
                0.000770 5.096635 -0.951256 
                -5.043025 1.610300 -0.321880 
                -5.569514 3.994778 -0.365361 
                -4.848183 2.039295 -0.601568 
                -5.839509 6.432904 -0.388611 
                -5.271334 4.790326 -0.639275 
                -4.514184 2.536739 -0.782448 
                -5.742008 8.964657 -0.392071 
                -5.315332 7.562098 -0.667064 
                -4.736439 5.732083 -0.814077 
                -4.002796 3.107897 -0.890202 
                -5.008501 11.694211 -0.373080 
                -4.792473 10.481569 -0.660918 
                -4.385902 8.981692 -0.827828 
                -3.853821 6.926914 -0.914168 
                -3.199069 3.822939 -0.945030 
                -3.132225 14.383572 -0.319127 
                -3.185113 13.501671 -0.610791 
                -3.017326 12.387928 -0.804460 
                -2.706061 10.812101 -0.909290 
                -2.315848 8.432955 -0.950573 
                -1.898374 4.711382 -0.964751 
                2.382790 2.018004 0.971855 
                1.640662 -3.062167 0.967876 
                0.957400 2.730180 0.951361 
                0.656461 -3.715520 0.961736 
                -0.956117 2.730156 0.951442 
                -2.381613 2.018026 0.972044 
                -1.641139 -3.062363 0.967937 
                -0.657272 -3.715617 0.961739 
                -1.641196 -3.062318 -0.967737 
                -0.657306 -3.715609 -0.961601 
                0.656431 -3.715561 -0.961658 
                -2.381689 2.018075 -0.971830 
                -0.956185 2.730183 -0.951359 
                1.640626 -3.062235 -0.967862 
                2.382721 2.017956 -0.972027 
                0.957333 2.730147 -0.951438 
                3.234855 1.683978 0.951814 
                2.285574 -2.765439 0.929573 
                3.039695 6.053111 0.978775 
                1.251101 7.438319 0.986523 
                -1.249108 7.438313 0.986629 
                -3.037831 6.053207 0.979031 
                -3.233711 1.684075 0.952061 
                -2.285918 -2.765611 0.929706 
                -1.155783 -6.746335 0.927794 
                1.153260 -6.745739 0.927823 
                -1.155772 -6.746238 -0.927633 
                -2.285981 -2.765556 -0.929460 
                -3.233789 1.684120 -0.951772 
                2.285537 -2.765505 -0.929595 
                3.234788 1.683935 -0.952037 
                1.153296 -6.745865 -0.927651 
                3.039617 6.053070 -0.979082 
                1.251025 7.438292 -0.986700 
                -1.249185 7.438341 -0.986589 
                -3.037911 6.053248 -0.978818 
                2.836860 -2.421079 0.862069 
                3.609484 8.832877 0.945365 
                1.598766 12.698777 0.943177 
                1.501547 10.653886 0.990342 
                -1.596368 12.698822 0.943313 
                -1.499276 10.653910 0.990471 
                0.000601 2.473169 0.956884 
                -0.000391 -3.582122 0.944317 
                -3.607328 8.833030 0.945675 
                -2.837056 -2.421121 0.862243 
                -0.472434 -7.982099 0.988185 
                0.468921 -7.981550 0.988222 
                -0.472358 -7.982047 -0.988017 
                0.469012 -7.981617 -0.987999 
                -2.837121 -2.421065 -0.861958 
                -0.000421 -3.582140 -0.944214 
                0.000535 2.473162 -0.956879 
                2.836824 -2.421135 -0.862128 
                1.598696 12.698755 -0.943452 
                -1.596437 12.698832 -0.943315 
                3.609407 8.832844 -0.945765 
                1.501472 10.653860 -0.990584 
                -1.499351 10.653930 -0.990454 
                -3.607406 8.833058 -0.945451 
                3.760363 1.217277 0.916836 
                4.073873 4.998345 0.921317 
                2.830022 1.696730 0.963571 
                2.000577 -2.768609 0.953820 
                1.777272 13.797127 0.825814 
                1.712968 2.227308 0.962871 
                1.165203 -3.244825 0.968267 
                -1.774818 13.797190 0.825965 
                -4.072133 4.998552 0.921651 
                -3.759301 1.217444 0.917116 
                -2.828900 1.696780 0.963789 
                -1.711780 2.227286 0.963012 
                -2.000939 -2.768810 0.953933 
                -1.165787 -3.245007 0.968281 
                -2.001000 -2.768751 -0.953707 
                -1.165833 -3.244966 -0.968113 
                -3.759379 1.217481 -0.916781 
                -2.828977 1.696829 -0.963533 
                -1.711850 2.227330 -0.962857 
                3.760301 1.217236 -0.917080 
                2.000539 -2.768682 -0.953831 
                2.829954 1.696683 -0.963767 
                1.165167 -3.244897 -0.968226 
                1.712901 2.227259 -0.962998 
                1.777211 13.797106 -0.826118 
                -1.774877 13.797194 -0.825966 
                4.073799 4.998309 -0.921684 
                -4.072212 4.998583 -0.921337 
                3.519840 1.316707 0.945864 
                2.597689 -2.422130 0.902660 
                3.929048 10.738170 0.838373 
                1.801625 14.621326 0.627553 
                -1.799138 14.621401 0.627707 
                -3.926754 10.738353 0.838710 
                -3.518768 1.316839 0.946127 
                -2.597903 -2.422211 0.902819 
                -1.748534 -5.794298 0.850210 
                -0.891964 -9.290875 0.838258 
                0.887468 -9.289422 0.838420 
                1.746723 -5.793840 0.850207 
                -0.891891 -9.290615 -0.838131 
                -1.748559 -5.794187 -0.850023 
                -2.597970 -2.422148 -0.902551 
                -3.518848 1.316883 -0.945812 
                2.597652 -2.422193 -0.902709 
                1.746740 -5.793953 -0.850076 
                3.519777 1.316664 -0.946095 
                0.887661 -9.289674 -0.838071 
                1.801578 14.621313 -0.627870 
                -1.799184 14.621401 -0.627716 
                3.928979 10.738143 -0.838825 
                -3.926822 10.738369 -0.838485 
                3.294022 -2.173191 0.737126 
                4.026163 0.971490 0.865864 
                4.725765 4.105505 0.815817 
                4.729771 7.361450 0.844507 
                4.176478 12.045132 0.650382 
                -4.174113 12.045339 0.650740 
                -4.727744 7.361719 0.844907 
                -4.724155 4.105810 0.816198 
                -4.025147 0.971697 0.866160 
                -3.294093 -2.173132 0.737324 
                -0.342542 -11.062256 0.947634 
                0.336604 -11.061148 0.947705 
                -0.342281 -11.062181 -0.947462 
                0.336933 -11.061396 -0.947366 
                -3.294151 -2.173086 -0.737007 
                -4.025220 0.971728 -0.865802 
                3.293990 -2.173234 -0.737215 
                4.026106 0.971452 -0.866117 
                4.176425 12.045113 -0.650872 
                4.729699 7.361421 -0.844977 
                4.725701 4.105475 -0.816213 
                -4.724225 4.105832 -0.815819 
                -4.727817 7.361737 -0.844569 
                -4.174165 12.045347 -0.650512 
                4.259153 1.020883 0.782034 
                4.236495 13.091822 0.364039 
                1.664402 15.053911 0.485669 
                1.687137 14.235006 0.736987 
                1.610413 13.217152 0.886232 
                1.483246 11.676853 0.961725 
                2.227328 6.730560 0.973753 
                -1.661900 15.053984 0.485811 
                -1.684663 14.235072 0.737132 
                -1.607987 13.217204 0.886370 
                -1.480908 11.676890 0.961852 
                0.000993 7.531720 0.990965 
                -4.234090 13.092038 0.364401 
                -2.225404 6.730588 0.973941 
                -4.258126 1.021130 0.782348 
                -0.001977 -8.473375 1.003375 
                -0.001861 -8.473364 -1.003165 
                -4.258191 1.021156 -0.781973 
                4.259100 1.020849 -0.782303 
                1.664365 15.053902 -0.485979 
                4.236465 13.091813 -0.364548 
                -1.661936 15.053983 -0.485838 
                1.687082 14.234990 -0.737289 
                -1.684716 14.235072 -0.737145 
                1.610348 13.217131 -0.886515 
                -1.608051 13.217209 -0.886377 
                1.483174 11.676831 -0.961978 
                -1.480979 11.676902 -0.961850 
                2.227253 6.730519 -0.974002 
                0.000915 7.531719 -0.991035 
                -4.234120 13.092041 -0.364184 
                -2.225480 6.730632 -0.973807 
                4.368959 0.637712 0.678503 
                5.118765 3.393780 0.634792 
                3.099176 -2.149917 0.807705 
                5.204236 9.018145 0.673737 
                3.623305 5.403785 0.950693 
                1.739924 15.220053 0.324469 
                -1.737424 15.220132 0.324617 
                -5.202068 9.018451 0.674183 
                -5.117276 3.394154 0.635198 
                -3.621521 5.403932 0.950994 
                -4.368027 0.637983 0.678820 
                -3.099254 -2.149891 0.807895 
                -2.276505 -5.002507 0.727264 
                -0.808928 -10.996537 0.687552 
                -0.793993 -7.379022 0.944219 
                0.803112 -10.994116 0.687775 
                2.275223 -5.002198 0.727221 
                0.790960 -7.378273 0.944240 
                -0.808893 -10.996023 -0.687435 
                -2.276544 -5.002412 -0.727042 
                -0.793954 -7.378906 -0.944056 
                -3.099318 -2.149838 -0.807592 
                -4.368084 0.638006 -0.678433 
                4.368916 0.637683 -0.678766 
                3.099141 -2.149967 -0.807786 
                2.275224 -5.002278 -0.727132 
                0.803521 -10.994572 -0.687263 
                0.791020 -7.378409 -0.944042 
                1.739899 15.220047 -0.324788 
                -1.737449 15.220131 -0.324640 
                5.204178 9.018124 -0.674276 
                5.118716 3.393757 -0.635197 
                3.623229 5.403746 -0.951033 
                -5.117330 3.394167 -0.634779 
                -5.202126 9.018461 -0.673826 
                -3.621600 5.403970 -0.950722 
                5.395198 6.165531 0.666186 
                5.522711 10.331053 0.391072 
                3.906722 13.965827 -0.000245 
                1.472543 15.506811 0.153991 
                1.472531 15.506810 -0.154290 
                -1.470043 15.506879 0.154115 
                0.539150 0.947232 0.952912 
                -0.538293 0.947196 0.952951 
                -3.904301 13.966026 0.000088 
                -1.470055 15.506879 -0.154165 
                -5.520465 10.331379 0.391546 
                -5.393312 6.165899 0.666636 
                -1.426783 -7.960194 0.720551 
                -0.300075 -12.999089 0.870156 
                0.292683 -12.998006 0.870150 
                1.423455 -7.959251 0.720695 
                -0.299403 -12.999648 -0.870140 
                0.293297 -12.999009 -0.869952 
                -1.426778 -7.959994 -0.720424 
                -0.538354 0.947203 -0.952878 
                0.539088 0.947206 -0.952925 
                1.423551 -7.959449 -0.720415 
                5.522677 10.331041 -0.391657 
                5.395142 6.165509 -0.666686 
                -5.393369 6.165910 -0.666229 
                -5.520498 10.331382 -0.391181 
                3.691528 -1.885673 0.553464 
                5.448395 11.450444 -0.000296 
                4.443025 4.432749 0.883918 
                1.267113 8.889054 0.990094 
                1.193136 0.941027 0.952787 
                -1.264974 8.889069 0.990203 
                0.438020 -1.879520 0.953814 
                -0.438072 -1.879581 0.953815 
                -5.446108 11.450758 0.000171 
                -4.441368 4.433008 0.884279 
                -3.691461 -1.885533 0.553689 
                -1.192266 0.940952 0.952873 
                -3.691504 -1.885501 -0.553345 
                -1.192332 0.940985 -0.952745 
                -0.438119 -1.879579 -0.953712 
                0.437975 -1.879553 -0.953764 
                3.691502 -1.885704 -0.553585 
                1.193073 0.940981 -0.952849 
                4.442955 4.432715 -0.884300 
                1.267036 8.889033 -0.990293 
                -1.265051 8.889090 -0.990183 
                -4.441444 4.433035 -0.883926 
                4.579084 0.735274 0.576634 
                5.779671 5.198005 0.385730 
                3.528337 -1.930312 0.653715 
                5.899316 7.687261 0.398815 
                4.185312 12.633776 0.527754 
                1.553880 15.560989 -0.000153 
                1.045757 -1.974836 0.962841 
                -1.551389 15.561062 -0.000022 
                -4.182920 12.633988 0.528112 
                -5.897284 7.687663 0.399315 
                -5.777926 5.198448 0.386206 
                -4.578128 0.735583 0.576967 
                -3.528296 -1.930208 0.653928 
                -1.045838 -1.974961 0.962867 
                -0.954973 -13.427453 -0.000935 
                -1.475849 -6.147634 0.888219 
                1.473768 -6.147070 0.888238 
                -1.475864 -6.147520 -0.888046 
                -3.528348 -1.930169 -0.653596 
                -4.578175 0.735600 -0.576566 
                -1.045889 -1.974938 -0.962717 
                4.579046 0.735250 -0.576913 
                3.528306 -1.930349 -0.653825 
                1.473791 -6.147208 -0.888094 
                1.045710 -1.974883 -0.962829 
                4.185268 12.633762 -0.528252 
                5.899281 7.687248 -0.399390 
                5.779639 5.197992 -0.386237 
                -5.777959 5.198452 -0.385756 
                -5.897318 7.687668 -0.398886 
                -4.182962 12.633992 -0.527893 
                5.342534 2.782525 0.357170 
                6.053882 8.909953 -0.000305 
                4.004956 11.466148 0.764632 
                3.672029 9.949583 0.892765 
                0.998258 5.014726 0.966019 
                1.901486 0.680342 0.966290 
                -0.996556 5.014727 0.966102 
                0.000417 0.946781 0.952031 
                -0.000065 -2.001923 0.949094 
                -6.051774 8.910354 0.000214 
                -4.002618 11.466342 0.764976 
                -3.669788 9.949749 0.893081 
                -5.341167 2.782949 0.357589 
                -1.900636 0.680320 0.966427 
                -2.732534 -4.381632 0.547196 
                -0.872475 -12.046574 0.514552 
                -0.322210 -14.016261 0.733944 
                0.313041 -14.015990 0.733994 
                0.951117 -13.407396 0.000201 
                0.865923 -12.043792 0.514668 
                2.731626 -4.381396 0.547111 
                -0.872370 -12.045909 -0.514569 
                -0.320974 -14.017665 -0.733976 
                0.314174 -14.018137 -0.733555 
                -2.732570 -4.381564 -0.546940 
                -1.900706 0.680361 -0.966236 
                -0.000106 -2.001941 -0.949017 
                0.000356 0.946769 -0.952002 
                2.731619 -4.381445 -0.547063 
                0.866372 -12.044545 -0.514115 
                1.901422 0.680293 -0.966397 
                4.004893 11.466125 -0.765100 
                3.671956 9.949554 -0.893185 
                5.342508 2.782513 -0.357572 
                0.998185 5.014702 -0.966138 
                -0.996631 5.014749 -0.966050 
                -5.341197 2.782955 -0.357147 
                -4.002680 11.466352 -0.764755 
                -3.669861 9.949768 -0.892867 
                6.106495 6.542158 -0.000283 
                4.941518 3.666853 0.744804 
                4.116345 13.531146 0.171340 
                4.116331 13.531142 -0.171844 
                2.193582 3.437400 0.967663 
                1.613495 6.129744 0.983350 
                0.456730 3.874457 0.966442 
                -0.455239 3.874450 0.966480 
                0.643966 6.350644 0.974173 
                -0.642106 6.350641 0.974228 
                -4.113932 13.531357 0.171692 
                -4.113946 13.531358 -0.171492 
                -6.104616 6.542617 0.000230 
                -4.939982 3.667194 0.745198 
                -2.192132 3.437416 0.967840 
                -1.611645 6.129742 0.983484 
                -1.922306 -6.871840 0.545102 
                -1.282355 -9.456800 0.531849 
                1.277772 -9.455419 0.532269 
                1.919903 -6.871200 0.545167 
                -1.282364 -9.456510 -0.531757 
                -1.922327 -6.871693 -0.544947 
                1.919947 -6.871312 -0.544946 
                1.277986 -9.455726 -0.531809 
                4.941460 3.666825 -0.745204 
                2.193511 3.437354 -0.967849 
                1.613419 6.129708 -0.983537 
                -0.455311 3.874461 -0.966458 
                0.456659 3.874438 -0.966497 
                0.643891 6.350630 -0.974282 
                -0.642182 6.350654 -0.974225 
                -4.940045 3.667212 -0.744797 
                -2.192208 3.437462 -0.967662 
                -1.611723 6.129780 -0.983395 
                3.883712 -1.748083 0.417602 
                1.539843 0.731252 0.962996 
                1.339997 -1.790922 0.967171 
                -3.883579 -1.747902 0.417842 
                -1.539015 0.731186 0.963105 
                -1.339990 -1.791096 0.967219 
                -1.280938 -4.457141 0.965290 
                -0.003313 -11.889347 1.057355 
                0.358194 -4.992197 0.964153 
                -0.359685 -4.992257 0.964158 
                1.279819 -4.456832 0.965260 
                -0.002866 -11.889697 -1.057156 
                -3.883611 -1.747881 -0.417487 
                -1.280974 -4.457087 -0.965107 
                -0.359700 -4.992266 -0.964012 
                0.358181 -4.992229 -0.964041 
                -1.340049 -1.791056 -0.967049 
                -1.539082 0.731225 -0.962945 
                3.883691 -1.748105 -0.417738 
                1.279800 -4.456920 -0.965190 
                1.339947 -1.790985 -0.967178 
                1.539780 0.731200 -0.963078 
                3.959697 -1.786151 0.267691 
                5.818114 4.311327 -0.000242 
                2.359625 0.554420 0.969920 
                2.786073 0.424297 0.959110 
                2.522882 9.739914 0.954564 
                2.781463 7.289350 0.954404 
                1.578771 -1.655128 0.965230 
                0.001140 10.924337 0.991821 
                0.000726 3.771139 0.970043 
                -5.816525 4.311802 0.000231 
                -2.520668 9.739985 0.954780 
                -2.779465 7.289431 0.954640 
                -3.959579 -1.785951 0.267935 
                -2.358780 0.554420 0.970084 
                -2.785229 0.424337 0.959301 
                -1.578696 -1.655308 0.965302 
                -3.114406 -3.865544 0.296807 
                -2.039262 -5.285468 0.791283 
                -1.018064 -12.728564 0.287977 
                -0.000752 -4.905697 0.964866 
                1.010620 -12.723368 0.288216 
                3.113771 -3.865367 0.296679 
                2.037786 -5.285112 0.791263 
                -1.016938 -12.729866 -0.288614 
                -3.114427 -3.865512 -0.296522 
                -2.039301 -5.285358 -0.791078 
                -3.959599 -1.785937 -0.267574 
                -0.000763 -4.905721 -0.964739 
                -2.358854 0.554470 -0.969854 
                -2.785304 0.424384 -0.959035 
                -1.578759 -1.655267 -0.965116 
                3.959684 -1.786166 -0.267829 
                3.113763 -3.865392 -0.296671 
                2.037793 -5.285208 -0.791158 
                1.010027 -12.726231 -0.287432 
                2.359562 0.554368 -0.970053 
                2.786011 0.424248 -0.959268 
                1.578721 -1.655188 -0.965253 
                2.522808 9.739880 -0.954882 
                0.001064 10.924334 -0.991937 
                2.781388 7.289311 -0.954708 
                0.000655 3.771133 -0.970058 
                -2.520742 9.740014 -0.954662 
                -2.779542 7.289470 -0.954466 
                5.378607 2.334496 -0.000195 
                5.248826 3.018530 0.509091 
                2.635694 -1.507220 0.942257 
                2.001392 -1.749579 0.971302 
                1.714216 3.502442 0.974239 
                0.616715 8.415812 1.003344 
                -0.614629 8.415807 1.003396 
                -5.377344 2.334949 0.000225 
                -5.247410 3.018931 0.509504 
                -1.712774 3.502429 0.974382 
                -2.635517 -1.507267 0.942423 
                -2.001348 -1.749739 0.971422 
                -0.902181 -7.921360 0.915552 
                -0.677621 -6.672914 0.976020 
                0.898782 -7.920475 0.915604 
                0.675080 -6.672491 0.976028 
                -0.902130 -7.921218 -0.915394 
                -0.677598 -6.672870 -0.975854 
                -2.635588 -1.507216 -0.942155 
                -2.001413 -1.749691 -0.971202 
                2.635646 -1.507277 -0.942343 
                2.001344 -1.749638 -0.971347 
                0.898868 -7.920636 -0.915370 
                0.675112 -6.672566 -0.975866 
                5.248788 3.018511 -0.509495 
                0.616636 8.415798 -1.003480 
                -0.614708 8.415820 -1.003426 
                1.714146 3.502397 -0.974391 
                -5.247452 3.018940 -0.509072 
                -1.712848 3.502472 -0.974245 
                3.099970 0.419111 0.942148 
                4.175682 8.012242 0.893723 
                3.154593 7.719946 0.947780 
                2.295253 -1.613994 0.954294 
                2.557872 0.446714 0.967058 
                1.921759 9.568275 0.990889 
                1.394882 3.809854 0.958851 
                0.000923 6.353598 0.973600 
                -4.173597 8.012444 0.894079 
                -3.152542 7.720064 0.948049 
                -1.919562 9.568311 0.991053 
                -1.393386 3.809844 0.958968 
                -3.099117 0.419183 0.942361 
                -2.295130 -1.614108 0.954437 
                -2.557046 0.446723 0.967234 
                -2.349270 -6.006383 0.300537 
                -1.717801 -8.217119 0.297805 
                -1.259655 -10.463940 0.298052 
                -0.586696 -10.173093 0.852995 
                -0.999174 -4.515592 0.972276 
                -0.258712 -9.236546 1.008498 
                0.254186 -9.236188 1.008531 
                -0.001478 -7.169196 0.978155 
                1.254732 -10.461628 0.298753 
                1.714428 -8.216082 0.298080 
                2.347568 -6.005720 0.300536 
                0.581525 -10.171306 0.853048 
                0.997973 -4.515311 0.972260 
                -1.259741 -10.463720 -0.297913 
                -1.717831 -8.216966 -0.297693 
                -2.349288 -6.006308 -0.300346 
                -0.586554 -10.172799 -0.852845 
                -0.258557 -9.236511 -1.008289 
                0.254354 -9.236236 -1.008280 
                -0.999204 -4.515546 -0.972109 
                -0.001426 -7.169205 -0.977982 
                -3.099194 0.419231 -0.942071 
                -2.295199 -1.614056 -0.954196 
                -2.557120 0.446772 -0.966987 
                2.347578 -6.005775 -0.300370 
                1.714509 -8.216252 -0.297713 
                1.255034 -10.462334 -0.298019 
                3.099910 0.419063 -0.942323 
                2.295204 -1.614052 -0.954356 
                2.557809 0.446663 -0.967202 
                0.581768 -10.171618 -0.852703 
                0.997954 -4.515393 -0.972179 
                4.175607 8.012210 -0.894158 
                3.154517 7.719910 -0.948123 
                1.921684 9.568243 -0.991153 
                1.394811 3.809817 -0.958983 
                0.000847 6.353596 -0.973653 
                -4.173673 8.012467 -0.893796 
                -3.152620 7.720095 -0.947849 
                -1.919638 9.568339 -0.990985 
                -1.393458 3.809877 -0.958864 
                1.153530 6.267962 0.980106 
                -1.151673 6.267958 0.980203 
                1.153454 6.267936 -0.980257 
                -1.151749 6.267984 -0.980155 
                4.613389 0.364874 0.432562 
                3.047202 4.818178 0.971507 
                2.178991 -1.531715 0.962597 
                2.280960 11.824923 0.911967 
                -2.278610 11.824998 0.912163 
                -4.612530 0.365197 0.432894 
                -3.045505 4.818271 0.971759 
                -2.178851 -1.531849 0.962733 
                -2.526958 -4.609815 0.644044 
                2.525918 -4.609543 0.643979 
                -2.527000 -4.609730 -0.643803 
                -4.612564 0.365210 -0.432488 
                -2.178918 -1.531794 -0.962500 
                4.613362 0.364854 -0.432831 
                2.525912 -4.609605 -0.643913 
                2.178941 -1.531777 -0.962658 
                2.280891 11.824897 -0.912291 
                3.047126 4.818137 -0.971790 
                -3.045584 4.818313 -0.971527 
                -2.278678 11.825014 -0.912094 
                0.987405 3.838861 0.960978 
                -0.985911 3.838851 0.961061 
                -0.985983 3.838876 -0.960992 
                0.987334 3.838832 -0.961076 
                4.772208 0.556491 0.286770 
                5.103898 6.646290 0.762568 
                3.182236 9.860243 0.934155 
                0.767989 11.487381 0.991740 
                -0.765667 11.487391 0.991806 
                0.844192 9.978410 0.984209 
                -0.841974 9.978423 0.984281 
                -5.101951 6.646610 0.762996 
                -3.180008 9.860367 0.934428 
                -4.771308 0.556846 0.287117 
                -3.388895 -3.365588 0.000154 
                -2.683379 -5.236597 0.000114 
                -2.061823 -7.188352 0.000074 
                -1.253434 -11.209900 0.000109 
                -0.439062 -14.315297 0.508327 
                0.428582 -14.315134 0.508278 
                1.249392 -11.199033 0.000538 
                2.059410 -7.187193 0.000143 
                2.682142 -5.236071 0.000055 
                3.388460 -3.365521 -0.000016 
                -0.437570 -14.315257 -0.507627 
                0.429586 -14.316277 -0.506936 
                -4.771331 0.556853 -0.286701 
                4.772189 0.556479 -0.287056 
                5.103833 6.646263 -0.763055 
                3.182162 9.860211 -0.934531 
                0.767915 11.487365 -0.991929 
                -0.765741 11.487400 -0.991863 
                0.844115 9.978396 -0.984385 
                -0.842050 9.978435 -0.984312 
                -5.102017 6.646624 -0.762618 
                -3.180082 9.860392 -0.934255 
                4.079905 -1.607882 0.138650 
                3.146246 -1.433960 0.872908 
                3.370751 0.275756 0.920329 
                2.145625 5.712796 0.974854 
                0.933657 15.019400 0.611357 
                -0.931154 15.019439 0.611437 
                0.813033 14.336209 0.832593 
                -0.810553 14.336237 0.832662 
                -2.143825 5.712814 0.975034 
                -4.079720 -1.607641 0.138910 
                -3.146006 -1.433909 0.873111 
                -3.369917 0.275862 0.920563 
                -4.079730 -1.607636 -0.138541 
                -1.563104 -9.193301 0.000060 
                -0.918853 -12.510259 0.417875 
                -0.796742 -11.742015 0.605743 
                -1.979549 -3.805339 0.924765 
                -1.398814 -5.655019 0.927082 
                -0.728707 -10.311642 0.803777 
                -0.455009 -9.991953 0.931762 
                -0.808797 -4.771225 0.957807 
                -0.249134 -6.920297 0.977997 
                0.246383 -6.920004 0.978014 
                1.560158 -9.190251 0.000293 
                0.911853 -12.508149 0.418178 
                0.790418 -11.739815 0.605926 
                0.723437 -10.309808 0.803912 
                0.449934 -9.990851 0.931825 
                4.079897 -1.607888 -0.138804 
                1.978803 -3.805069 0.924675 
                1.397032 -5.654581 0.927068 
                0.807457 -4.770977 0.957800 
                -0.918448 -12.509771 -0.418105 
                -0.796599 -11.741481 -0.605698 
                -0.728590 -10.311330 -0.803655 
                -0.454840 -9.991812 -0.931586 
                -1.398831 -5.654942 -0.926899 
                -1.979600 -3.805274 -0.924540 
                -0.808821 -4.771194 -0.957651 
                -0.249096 -6.920282 -0.977840 
                0.246426 -6.920048 -0.977835 
                -3.146075 -1.433862 -0.872805 
                -3.369994 0.275904 -0.920250 
                3.146202 -1.434010 -0.873024 
                3.370693 0.275710 -0.920519 
                0.912126 -12.509109 -0.417535 
                0.790858 -11.740293 -0.605446 
                1.978778 -3.805154 -0.924649 
                1.397038 -5.654689 -0.926952 
                0.723702 -10.310151 -0.803525 
                0.450165 -9.991044 -0.931510 
                0.807441 -4.771043 -0.957703 
                0.933613 15.019390 -0.611604 
                -0.931198 15.019435 -0.611525 
                0.812973 14.336195 -0.832821 
                -0.810612 14.336234 -0.832751 
                2.145550 5.712753 -0.975079 
                -2.143901 5.712859 -0.974892 
                4.089716 -1.661647 -0.000076 
                4.749725 0.265050 0.128036 
                4.749718 0.265043 -0.128309 
                5.610266 5.608662 0.534000 
                3.614090 0.289357 0.895471 
                5.504937 10.896406 0.192292 
                5.504921 10.896401 -0.192883 
                5.334455 9.749321 0.545261 
                3.986804 4.023393 0.907388 
                2.839508 -1.436492 0.914638 
                3.758617 7.836805 0.934589 
                4.043263 5.996941 0.907274 
                3.005966 2.755945 0.969178 
                3.397718 11.587512 0.847198 
                0.817253 15.494030 0.371970 
                -0.814740 15.494066 0.372039 
                0.715150 13.243726 0.952015 
                -0.712722 13.243744 0.952075 
                -5.502670 10.896728 0.192765 
                -5.502686 10.896730 -0.192409 
                -5.332239 9.749636 0.545718 
                -3.395375 11.587659 0.847490 
                -5.608458 5.609070 0.534464 
                -3.756553 7.836970 0.934909 
                -4.041396 5.997142 0.907611 
                -4.748906 0.265414 0.128378 
                -4.748916 0.265417 -0.127963 
                -3.985209 4.023594 0.907710 
                -3.004622 2.756020 0.969416 
                -4.089561 -1.661402 0.000185 
                -3.613248 0.289498 0.895724 
                -2.839292 -1.436491 0.914817 
                -2.948950 -4.063886 0.428803 
                -1.160829 -8.547907 0.780195 
                -1.793997 -3.802899 0.941619 
                1.156977 -8.546665 0.780399 
                2.948223 -4.063657 0.428695 
                1.793225 -3.802615 0.941540 
                -1.160806 -8.547671 -0.780079 
                -2.948980 -4.063839 -0.428531 
                -1.794048 -3.802834 -0.941407 
                -3.613323 0.289536 -0.895392 
                -2.839364 -1.436435 -0.914534 
                2.948212 -4.063692 -0.428670 
                3.614034 0.289313 -0.895675 
                2.839463 -1.436547 -0.914736 
                1.157118 -8.546909 -0.780082 
                1.793200 -3.802704 -0.941507 
                0.817226 15.494025 -0.372213 
                -0.814768 15.494064 -0.372144 
                5.334408 9.749304 -0.545821 
                3.397650 11.587486 -0.847615 
                0.715080 13.243710 -0.952221 
                -0.712792 13.243744 -0.952159 
                5.610222 5.608643 -0.534505 
                3.758541 7.836770 -0.934985 
                4.043189 5.996906 -0.907660 
                3.986733 4.023356 -0.907725 
                3.005894 2.755901 -0.969412 
                -5.608504 5.609077 -0.534033 
                -5.332286 9.749643 -0.545361 
                -3.985287 4.023628 -0.907389 
                -3.756631 7.836998 -0.934659 
                -4.041474 5.997171 -0.907312 
                -3.004700 2.756066 -0.969159 
                -3.395441 11.587673 -0.847322 
                4.805192 0.327874 -0.000139 
                5.370939 2.502491 0.166233 
                5.370928 2.502484 -0.166629 
                2.910711 -1.442223 0.898579 
                3.227843 0.285954 0.937147 
                4.244632 9.901329 0.820003 
                2.843192 3.050816 0.965742 
                3.294801 2.921183 0.949230 
                2.531862 13.131246 0.795723 
                2.455316 5.321274 0.974026 
                0.882436 15.545708 0.289035 
                -0.879925 15.545747 0.289110 
                0.877728 14.701295 0.717658 
                -0.875234 14.701330 0.717733 
                0.853837 13.804848 0.891506 
                -0.851380 13.804877 0.891579 
                0.001043 8.536068 0.986802 
                -2.529441 13.131345 0.795940 
                -4.242395 9.901539 0.820368 
                -5.369636 2.502930 0.166653 
                -5.369650 2.502933 -0.166206 
                -4.804368 0.328253 0.000210 
                -2.841796 3.050879 0.965970 
                -3.293414 2.921294 0.949490 
                -2.453556 5.321320 0.974231 
                -2.910490 -1.442213 0.898763 
                -3.227023 0.286039 0.937370 
                -0.804574 -10.344195 0.759731 
                -1.516234 -6.709577 0.835638 
                -0.283480 -13.594176 0.816902 
                0.275083 -13.593235 0.816847 
                -0.203298 -12.091682 0.989612 
                0.196538 -12.090999 0.989659 
                0.799292 -10.342330 0.759928 
                1.513808 -6.708912 0.835679 
                -0.505914 -14.611590 -0.276557 
                0.509083 -14.608780 -0.274946 
                -0.282559 -13.595466 -0.816904 
                0.276080 -13.595075 -0.816661 
                -0.804479 -10.343872 -0.759612 
                -0.202856 -12.091991 -0.989479 
                0.197020 -12.091516 -0.989420 
                -1.516240 -6.709437 -0.835474 
                -2.910560 -1.442160 -0.898475 
                -3.227100 0.286086 -0.937068 
                2.910666 -1.442275 -0.898679 
                3.227785 0.285906 -0.937328 
                0.799564 -10.342686 -0.759512 
                1.513850 -6.709059 -0.835498 
                0.882414 15.545704 -0.289284 
                -0.879947 15.545747 -0.289210 
                0.877675 14.701284 -0.717897 
                -0.875285 14.701326 -0.717822 
                2.531801 13.131223 -0.796085 
                0.853771 13.804833 -0.891731 
                -0.851444 13.804874 -0.891658 
                4.244563 9.901302 -0.820472 
                0.000964 8.536067 -0.986886 
                2.843120 3.050772 -0.965972 
                3.294731 2.921142 -0.949488 
                2.455240 5.321232 -0.974271 
                -4.242463 9.901554 -0.820104 
                -2.841873 3.050925 -0.965731 
                -3.293493 2.921337 -0.949212 
                -2.529500 13.131353 -0.795868 
                -2.453634 5.321363 -0.974058 
                0.676608 1.858925 0.950702 
                0.496962 -2.819454 0.956001 
                -0.675529 1.858898 0.950758 
                -0.497393 -2.819524 0.956000 
                -0.497434 -2.819522 -0.955882 
                0.496925 -2.819489 -0.955935 
                -0.675593 1.858914 -0.950686 
                0.676544 1.858897 -0.950742 
                4.859893 8.187526 0.769850 
                3.922547 2.204107 0.899843 
                2.563716 14.099071 0.601174 
                3.607507 12.818903 0.657037 
                0.935653 0.144621 0.961827 
                0.777493 14.553747 0.762898 
                -0.775003 14.553777 0.762965 
                0.783731 12.391083 0.966892 
                -0.781352 12.391104 0.966959 
                -2.561253 14.099183 0.601393 
                -3.605102 12.819072 0.657346 
                -4.857790 8.187807 0.770264 
                -3.921278 2.204301 0.900146 
                -0.935002 0.144529 0.961879 
                -2.554827 -3.301164 0.843433 
                -1.994453 -4.870989 0.854504 
                -1.054318 -12.965377 0.124920 
                -1.052624 -12.967273 -0.126134 
                -1.047180 -8.409986 0.847868 
                -1.657670 -3.978337 0.943893 
                -0.363266 -14.192352 0.630852 
                -0.275082 -12.091366 0.918838 
                -0.912285 -6.449163 0.948522 
                0.501963 -14.595919 0.276912 
                0.353261 -14.192425 0.630759 
                0.268416 -12.090326 0.918889 
                -0.002407 -9.535741 1.027463 
                1.046701 -12.955169 0.125612 
                1.045200 -12.957663 -0.124960 
                1.043424 -8.408853 0.847992 
                2.554325 -3.301015 0.843306 
                1.993196 -4.870657 0.854457 
                1.656820 -3.978045 0.943835 
                0.909926 -6.448588 0.948528 
                -0.361957 -14.193682 -0.630602 
                0.354514 -14.194559 -0.630042 
                -0.274692 -12.091579 -0.918719 
                0.268863 -12.090907 -0.918625 
                -1.047135 -8.409780 -0.847732 
                -0.002216 -9.535744 -1.027225 
                -2.554886 -3.301095 -0.843169 
                -1.994493 -4.870897 -0.854289 
                -1.657718 -3.978276 -0.943691 
                -0.912276 -6.449076 -0.948355 
                -0.935063 0.144550 -0.961763 
                2.554299 -3.301082 -0.843318 
                1.993193 -4.870751 -0.854379 
                1.043551 -8.409060 -0.847707 
                1.656796 -3.978132 -0.943790 
                0.909951 -6.448704 -0.948375 
                0.935595 0.144581 -0.961854 
                2.563670 14.099056 -0.601550 
                3.607454 12.818884 -0.657488 
                0.777437 14.553735 -0.763126 
                -0.775058 14.553773 -0.763060 
                4.859827 8.187501 -0.770346 
                0.783658 12.391069 -0.967094 
                -0.781424 12.391106 -0.967026 
                3.922482 2.204069 -0.900128 
                -4.857857 8.187822 -0.769926 
                -3.921355 2.204336 -0.899808 
                -2.561298 14.099186 -0.601331 
                -3.605153 12.819078 -0.657178 
                1.137037 1.868440 0.950975 
                0.885437 -2.867591 0.963259 
                -1.135946 1.868392 0.951065 
                -0.885880 -2.867699 0.963271 
                -0.885924 -2.867683 -0.963124 
                0.885398 -2.867636 -0.963215 
                -1.136013 1.868424 -0.950955 
                1.136972 1.868399 -0.951051 
                1.431463 9.809132 0.997345 
                -1.429255 9.809150 0.997468 
                0.201951 -2.828142 0.946861 
                -0.202405 -2.828172 0.946860 
                -0.202442 -2.828183 -0.946757 
                0.201916 -2.828169 -0.946782 
                1.431387 9.809107 -0.997570 
                -1.429331 9.809172 -0.997446 
                3.593609 -1.344528 0.745134 
                4.255234 1.790480 0.842309 
                3.771316 0.111130 0.850472 
                4.672627 6.509892 0.845006 
                3.738456 2.254616 0.928384 
                4.571824 11.277219 0.637428 
                2.543639 4.217151 0.956573 
                3.635434 13.778067 0.368850 
                2.333715 12.756627 0.856114 
                2.213556 7.623554 0.963356 
                0.859590 -1.121870 0.961542 
                0.831118 15.242544 0.498872 
                -0.828609 15.242580 0.498943 
                0.742514 13.558677 0.915144 
                -0.740068 13.558701 0.915208 
                -3.632996 13.778245 0.369160 
                -4.569503 11.277457 0.637820 
                -2.331312 12.756715 0.856314 
                -4.670694 6.510164 0.845398 
                -2.211534 7.623589 0.963545 
                -4.254040 1.790725 0.842633 
                -3.737185 2.254781 0.928673 
                -2.542032 4.217203 0.956781 
                -3.593307 -1.344392 0.745366 
                -3.770507 0.111299 0.850735 
                -0.859342 -1.121962 0.961570 
                -1.699038 -7.295383 0.636885 
                -2.393849 -3.312441 0.877251 
                -0.479321 -14.552478 0.273974 
                -0.662879 -11.835367 0.687112 
                -0.441711 -12.125462 0.812689 
                -0.676626 -8.295028 0.929081 
                0.656488 -11.833144 0.687122 
                1.696267 -7.294714 0.637002 
                0.435088 -12.123794 0.812696 
                0.672906 -8.294056 0.929131 
                2.393319 -3.312269 0.877134 
                -0.662661 -11.834796 -0.687092 
                -1.699059 -7.295206 -0.636743 
                -0.441314 -12.125429 -0.812641 
                -0.676556 -8.294879 -0.928921 
                -2.393910 -3.312369 -0.876999 
                -3.593367 -1.344353 -0.745027 
                -3.770578 0.111333 -0.850389 
                -0.859398 -1.121947 -0.961444 
                3.593570 -1.344568 -0.745276 
                3.771264 0.111088 -0.850681 
                1.696332 -7.294859 -0.636753 
                2.393292 -3.312341 -0.877138 
                0.656908 -11.833572 -0.686741 
                0.435515 -12.124409 -0.812404 
                0.673012 -8.294216 -0.928882 
                0.859537 -1.121910 -0.961536 
                3.635405 13.778058 -0.369315 
                0.831082 15.242537 -0.499113 
                -0.828645 15.242577 -0.499043 
                4.571770 11.277200 -0.637943 
                2.333650 12.756604 -0.856454 
                0.742447 13.558662 -0.915357 
                -0.740135 13.558698 -0.915293 
                4.672556 6.509861 -0.845455 
                2.213482 7.623516 -0.963618 
                4.255175 1.790445 -0.842604 
                3.738389 2.254575 -0.928658 
                2.543565 4.217109 -0.956803 
                -4.254111 1.790752 -0.842264 
                -4.670767 6.510184 -0.845054 
                -3.737263 2.254820 -0.928351 
                -4.569556 11.277464 -0.637548 
                -2.542109 4.217246 -0.956584 
                -3.633025 13.778248 -0.369004 
                -2.331375 12.756723 -0.856253 
                -2.211609 7.623629 -0.963424 
                4.054360 0.179392 0.768348 
                4.568112 3.242476 0.812895 
                4.795992 4.949928 0.803771 
                3.646212 2.411540 0.921178 
                4.690281 12.403515 0.344498 
                4.660350 9.683264 0.740673 
                4.565122 8.175802 0.844140 
                3.450286 4.571548 0.949935 
                2.488108 14.834940 0.310029 
                2.887356 11.616523 0.858082 
                0.803000 15.837150 -0.000123 
                -0.800497 15.837187 -0.000055 
                0.001206 13.011116 0.952655 
                0.259789 0.098937 0.960360 
                -0.259164 0.098917 0.960377 
                -2.485625 14.835055 0.310241 
                -4.687914 12.403762 0.344900 
                -4.658129 9.683510 0.741073 
                -2.885016 11.616631 0.858330 
                -4.563020 8.176048 0.844529 
                -4.794258 4.950235 0.804163 
                -4.566641 3.242766 0.813256 
                -3.644911 2.411694 0.921462 
                -3.448620 4.571676 0.950218 
                -4.053543 0.179609 0.768635 
                -3.264215 -3.617522 0.146425 
                -3.264226 -3.617513 -0.146129 
                -0.941685 -8.281680 0.872514 
                -0.003004 -11.073314 1.032648 
                3.263691 -3.617393 0.146274 
                3.263685 -3.617402 -0.146286 
                0.938048 -8.280697 0.872590 
                -0.941630 -8.281513 -0.872361 
                -0.002670 -11.073465 -1.032411 
                -4.053607 0.179638 -0.768269 
                -0.259223 0.098914 -0.960314 
                0.259731 0.098917 -0.960338 
                4.054313 0.179357 -0.768575 
                0.938153 -8.280874 -0.872334 
                2.488084 14.834934 -0.310408 
                4.690253 12.403505 -0.345038 
                4.660287 9.683240 -0.741175 
                2.887290 11.616495 -0.858456 
                0.001136 13.011109 -0.952797 
                4.565050 8.175773 -0.844610 
                4.795927 4.949898 -0.804193 
                4.568049 3.242445 -0.813255 
                3.646145 2.411501 -0.921450 
                3.450211 4.571508 -0.950244 
                -4.566711 3.242789 -0.812879 
                -4.794328 4.950254 -0.803789 
                -3.644988 2.411733 -0.921148 
                -4.687942 12.403765 -0.344635 
                -4.658193 9.683523 -0.740771 
                -4.563093 8.176066 -0.844215 
                -3.448699 4.571716 -0.949948 
                -2.485649 14.835056 -0.310196 
                -2.885082 11.616648 -0.858206 
                0.254249 1.806584 0.953667 
                -0.253197 1.806566 0.953685 
                -0.000253 -2.911436 0.944444 
                -0.000286 -2.911455 -0.944353 
                -0.253261 1.806566 -0.953649 
                0.254186 1.806567 -0.953671 
                3.952061 0.113107 0.794917 
                3.335515 -1.339769 0.826312 
                4.462667 13.285622 -0.000265 
                5.005098 9.792665 0.676090 
                3.709836 6.244151 0.939329 
                3.281217 14.534896 -0.000222 
                2.437200 14.691806 0.423465 
                2.462369 13.825776 0.691261 
                0.685007 15.858094 0.090476 
                0.685000 15.858093 -0.090713 
                -0.682496 15.858125 0.090534 
                -0.682503 15.858125 -0.090655 
                0.697641 11.923113 0.972055 
                -0.695289 11.923130 0.972115 
                -3.278770 14.535057 0.000058 
                -4.460280 13.285856 0.000117 
                -2.434717 14.691918 0.423673 
                -2.459915 13.825881 0.691471 
                -5.002872 9.792946 0.676519 
                -3.707943 6.244308 0.939641 
                -3.951261 0.113306 0.795196 
                -3.335240 -1.339681 0.826526 
                -2.157329 -6.360393 0.430634 
                -2.055822 -5.762027 0.709105 
                -1.600495 -7.180191 0.734061 
                -0.964495 -10.194807 0.685938 
                2.155365 -6.359702 0.430652 
                0.959309 -10.192764 0.686246 
                2.054095 -5.761604 0.709103 
                1.597771 -7.179470 0.734145 
                -2.157353 -6.360286 -0.430458 
                -0.964485 -10.194408 -0.685828 
                -2.055853 -5.761910 -0.708909 
                -1.600503 -7.180024 -0.733911 
                -3.951327 0.113337 -0.794837 
                -3.335307 -1.339636 -0.826207 
                3.952012 0.113070 -0.795136 
                2.155382 -6.359779 -0.430457 
                3.335473 -1.339816 -0.826439 
                2.054111 -5.761701 -0.708968 
                1.597832 -7.179626 -0.733921 
                0.959626 -10.193159 -0.685762 
                2.437167 14.691797 -0.423838 
                2.462317 13.825759 -0.691624 
                5.005039 9.792644 -0.676622 
                0.697568 11.923100 -0.972243 
                -0.695362 11.923133 -0.972183 
                3.709760 6.244114 -0.939694 
                -5.002930 9.792955 -0.676190 
                -3.708023 6.244341 -0.939373 
                -2.434749 14.691918 -0.423630 
                -2.459966 13.825884 -0.691414 
                0.770555 10.781112 0.993774 
                -0.768280 10.781123 0.993840 
                0.000519 1.810853 0.954919 
                0.000456 1.810843 -0.954904 
                0.770479 10.781097 -0.993955 
                -0.768355 10.781132 -0.993888 
                1.853145 1.523273 0.965407 
                -1.852104 1.523258 0.965553 
                -1.852174 1.523302 -0.965377 
                1.853080 1.523225 -0.965529 
            ]
        }
        coordIndex [
            # Polygons: 2600 items

            826 0 2 -1
            0 885 2 -1
            0 854 181 -1
            886 0 181 -1
            884 0 826 -1
            0 884 854 -1
            0 950 885 -1
            950 0 886 -1
            1 680 4 -1
            794 1 4 -1
            680 1 230 -1
            230 1 817 -1
            885 1 794 -1
            817 1 886 -1
            950 1 885 -1
            1 950 886 -1
            614 2 5 -1
            2 770 5 -1
            636 2 614 -1
            636 826 2 -1
            2 794 770 -1
            2 885 794 -1
            541 3 7 -1
            3 637 7 -1
            224 3 574 -1
            637 3 224 -1
            951 3 541 -1
            574 3 952 -1
            680 3 951 -1
            3 680 952 -1
            510 4 8 -1
            4 541 8 -1
            770 4 510 -1
            4 951 541 -1
            680 951 4 -1
            794 4 770 -1
            5 426 9 -1
            488 5 9 -1
            5 510 426 -1
            488 614 5 -1
            5 770 510 -1
            7 6 511 -1
            637 6 7 -1
            511 6 11 -1
            6 580 11 -1
            219 6 537 -1
            580 6 219 -1
            537 6 224 -1
            6 637 224 -1
            427 7 12 -1
            7 511 12 -1
            681 7 427 -1
            541 7 681 -1
            394 8 13 -1
            8 427 13 -1
            426 8 394 -1
            510 8 426 -1
            8 681 427 -1
            541 681 8 -1
            1103 9 14 -1
            9 1105 14 -1
            9 426 1176 -1
            512 488 9 -1
            1103 512 9 -1
            9 1240 1105 -1
            9 1176 1240 -1
            11 10 513 -1
            580 10 11 -1
            513 10 16 -1
            10 542 16 -1
            215 10 536 -1
            542 10 215 -1
            536 10 219 -1
            10 580 219 -1
            462 11 17 -1
            11 513 17 -1
            887 11 462 -1
            511 11 887 -1
            12 462 18 -1
            1178 12 18 -1
            581 12 372 -1
            372 12 1178 -1
            427 12 581 -1
            12 887 462 -1
            511 887 12 -1
            1025 13 19 -1
            13 1177 19 -1
            318 13 1025 -1
            1104 13 318 -1
            394 13 1104 -1
            427 581 13 -1
            13 581 1177 -1
            827 14 20 -1
            14 828 20 -1
            370 1103 14 -1
            1241 370 14 -1
            827 1241 14 -1
            14 888 828 -1
            14 1105 888 -1
            16 15 463 -1
            542 15 16 -1
            484 15 215 -1
            15 542 215 -1
            463 15 889 -1
            890 15 484 -1
            15 489 889 -1
            489 15 890 -1
            17 16 429 -1
            513 16 17 -1
            429 16 891 -1
            16 463 891 -1
            795 17 373 -1
            373 17 1024 -1
            17 429 1024 -1
            462 17 795 -1
            895 18 25 -1
            18 1106 25 -1
            490 18 319 -1
            319 18 895 -1
            462 795 18 -1
            1178 18 490 -1
            18 795 1106 -1
            19 892 26 -1
            957 19 26 -1
            372 490 19 -1
            1177 372 19 -1
            19 490 892 -1
            1179 19 957 -1
            1025 19 1107 -1
            1107 19 1179 -1
            20 639 27 -1
            682 20 27 -1
            20 710 639 -1
            682 893 20 -1
            20 954 710 -1
            953 827 20 -1
            828 954 20 -1
            893 953 20 -1
            489 21 22 -1
            22 21 1180 -1
            21 489 212 -1
            1216 21 212 -1
            395 21 582 -1
            1180 21 395 -1
            583 21 414 -1
            414 21 1216 -1
            21 1242 582 -1
            1242 21 583 -1
            463 22 23 -1
            23 22 1108 -1
            374 22 514 -1
            1108 22 374 -1
            463 889 22 -1
            889 489 22 -1
            22 1180 514 -1
            348 23 543 -1
            955 23 348 -1
            891 463 23 -1
            23 1108 543 -1
            1243 891 23 -1
            1181 23 955 -1
            1243 23 1181 -1
            295 24 544 -1
            711 24 295 -1
            1024 429 24 -1
            429 1181 24 -1
            24 955 544 -1
            1182 24 711 -1
            24 1181 955 -1
            1182 1024 24 -1
            276 25 641 -1
            1244 25 276 -1
            373 711 25 -1
            1106 373 25 -1
            641 25 712 -1
            25 711 894 -1
            25 894 712 -1
            895 25 1244 -1
            892 319 26 -1
            319 1183 26 -1
            956 26 584 -1
            584 26 1109 -1
            26 771 1109 -1
            26 1183 771 -1
            896 26 956 -1
            957 26 896 -1
            27 546 35 -1
            642 27 35 -1
            27 638 546 -1
            27 714 638 -1
            639 714 27 -1
            683 27 642 -1
            713 682 27 -1
            683 772 27 -1
            772 713 27 -1
            29 28 1184 -1
            1245 28 29 -1
            1215 28 210 -1
            28 1245 210 -1
            431 28 465 -1
            1184 28 431 -1
            466 28 454 -1
            454 28 1215 -1
            28 515 465 -1
            515 28 466 -1
            30 29 1026 -1
            1110 29 30 -1
            1026 29 349 -1
            349 29 1246 -1
            582 464 29 -1
            464 1245 29 -1
            1110 582 29 -1
            29 1184 1246 -1
            31 30 958 -1
            1027 30 31 -1
            958 30 322 -1
            322 30 1247 -1
            514 395 30 -1
            395 1110 30 -1
            1027 514 30 -1
            30 1026 1247 -1
            773 31 296 -1
            296 31 1111 -1
            543 374 31 -1
            374 1027 31 -1
            897 543 31 -1
            1185 31 773 -1
            897 31 1185 -1
            31 958 1111 -1
            297 32 399 -1
            640 32 297 -1
            544 348 32 -1
            348 897 32 -1
            32 773 399 -1
            796 544 32 -1
            796 32 640 -1
            32 1185 773 -1
            897 1185 32 -1
            277 33 491 -1
            1112 33 277 -1
            295 640 33 -1
            712 295 33 -1
            33 715 491 -1
            33 640 715 -1
            641 712 33 -1
            641 33 1112 -1
            34 585 545 -1
            716 34 545 -1
            584 34 684 -1
            584 1109 34 -1
            34 829 585 -1
            684 34 716 -1
            771 959 34 -1
            1109 771 34 -1
            959 829 34 -1
            35 1028 44 -1
            1113 35 44 -1
            35 615 492 -1
            35 492 1028 -1
            516 616 35 -1
            516 35 1113 -1
            546 615 35 -1
            616 642 35 -1
            1248 36 37 -1
            36 1250 37 -1
            36 1249 209 -1
            1251 36 209 -1
            1186 36 1248 -1
            36 1186 1249 -1
            36 1187 1250 -1
            1187 36 1251 -1
            898 37 38 -1
            37 899 38 -1
            960 465 37 -1
            465 1248 37 -1
            37 467 961 -1
            1250 467 37 -1
            960 37 898 -1
            37 961 899 -1
            830 38 39 -1
            38 831 39 -1
            830 1114 38 -1
            38 1115 831 -1
            1114 898 38 -1
            899 1115 38 -1
            832 39 40 -1
            39 833 40 -1
            962 830 39 -1
            831 963 39 -1
            832 1029 39 -1
            39 1030 833 -1
            1029 962 39 -1
            963 1030 39 -1
            964 832 40 -1
            833 965 40 -1
            900 1116 40 -1
            900 40 1188 -1
            40 1117 901 -1
            40 901 1188 -1
            1116 964 40 -1
            965 1117 40 -1
            797 41 643 -1
            41 798 643 -1
            797 1252 41 -1
            41 1253 798 -1
            1031 900 41 -1
            900 1188 41 -1
            901 1032 41 -1
            1188 901 41 -1
            1252 1031 41 -1
            1032 1253 41 -1
            685 491 42 -1
            491 799 42 -1
            42 493 686 -1
            800 493 42 -1
            799 643 42 -1
            643 800 42 -1
            685 42 966 -1
            42 686 966 -1
            586 545 43 -1
            545 588 43 -1
            43 547 587 -1
            589 547 43 -1
            586 43 644 -1
            43 587 644 -1
            588 717 43 -1
            717 589 43 -1
            1037 80 44 -1
            80 1128 44 -1
            549 494 44 -1
            494 1113 44 -1
            495 549 44 -1
            1128 495 44 -1
            1189 548 44 -1
            548 1190 44 -1
            1028 1189 44 -1
            1190 1037 44 -1
            1191 45 47 -1
            45 1254 47 -1
            252 45 1232 -1
            1254 45 252 -1
            467 45 432 -1
            432 45 1191 -1
            455 45 471 -1
            1232 45 455 -1
            517 45 467 -1
            45 517 471 -1
            46 496 49 -1
            1192 46 49 -1
            496 46 247 -1
            247 46 1228 -1
            590 46 406 -1
            406 46 1192 -1
            424 46 591 -1
            1228 46 424 -1
            1255 46 590 -1
            46 1255 591 -1
            1033 47 50 -1
            47 1118 50 -1
            350 47 1033 -1
            1256 47 350 -1
            470 590 47 -1
            1254 470 47 -1
            47 590 1118 -1
            1191 47 1256 -1
            472 48 52 -1
            48 550 52 -1
            243 48 487 -1
            550 48 243 -1
            902 48 472 -1
            487 48 903 -1
            496 48 902 -1
            48 496 903 -1
            49 472 53 -1
            1119 49 53 -1
            518 49 375 -1
            375 49 1119 -1
            49 902 472 -1
            496 902 49 -1
            1192 49 518 -1
            967 50 54 -1
            50 1034 54 -1
            325 50 967 -1
            1257 50 325 -1
            406 518 50 -1
            1118 406 50 -1
            50 518 1034 -1
            1033 50 1257 -1
            52 51 519 -1
            550 51 52 -1
            519 51 56 -1
            51 592 56 -1
            240 51 539 -1
            592 51 240 -1
            539 51 243 -1
            51 550 243 -1
            433 52 57 -1
            52 519 57 -1
            904 52 433 -1
            472 52 904 -1
            551 53 351 -1
            351 53 968 -1
            472 904 53 -1
            1119 53 551 -1
            53 904 1258 -1
            968 53 1193 -1
            53 1258 1193 -1
            298 54 774 -1
            1120 54 298 -1
            375 551 54 -1
            1034 375 54 -1
            54 551 905 -1
            774 54 1194 -1
            54 905 1194 -1
            967 54 1120 -1
            56 55 520 -1
            592 55 56 -1
            520 55 61 -1
            55 645 61 -1
            238 55 538 -1
            645 55 238 -1
            538 55 240 -1
            55 592 240 -1
            57 56 473 -1
            519 56 57 -1
            473 56 906 -1
            56 520 906 -1
            376 57 801 -1
            1035 57 376 -1
            433 57 1035 -1
            57 473 801 -1
            552 58 302 -1
            302 58 718 -1
            433 1035 58 -1
            1193 433 58 -1
            968 58 552 -1
            58 1195 718 -1
            968 1193 58 -1
            58 1035 1195 -1
            404 59 299 -1
            299 59 646 -1
            351 552 59 -1
            905 351 59 -1
            774 59 404 -1
            59 552 802 -1
            59 802 646 -1
            774 1194 59 -1
            1194 905 59 -1
            61 60 553 -1
            645 60 61 -1
            577 60 238 -1
            60 645 238 -1
            553 60 969 -1
            970 60 577 -1
            60 687 969 -1
            687 60 970 -1
            62 61 434 -1
            520 61 62 -1
            434 61 688 -1
            61 553 688 -1
            473 62 63 -1
            63 62 1196 -1
            377 62 593 -1
            1196 62 377 -1
            62 434 593 -1
            473 906 62 -1
            906 520 62 -1
            64 63 908 -1
            1121 63 64 -1
            326 63 497 -1
            908 63 326 -1
            801 473 63 -1
            63 1196 497 -1
            1121 801 63 -1
            647 64 279 -1
            279 64 1259 -1
            718 376 64 -1
            376 1121 64 -1
            719 64 647 -1
            907 718 64 -1
            907 64 719 -1
            64 908 1259 -1
            493 65 278 -1
            278 65 1122 -1
            646 302 65 -1
            302 719 65 -1
            720 65 493 -1
            720 646 65 -1
            65 719 647 -1
            65 647 1122 -1
            687 66 67 -1
            67 66 803 -1
            66 687 237 -1
            816 66 237 -1
            803 66 909 -1
            910 66 816 -1
            66 971 909 -1
            971 66 910 -1
            68 67 521 -1
            553 67 68 -1
            521 67 775 -1
            553 969 67 -1
            969 687 67 -1
            67 803 775 -1
            69 68 408 -1
            434 68 69 -1
            408 68 436 -1
            434 688 68 -1
            68 521 436 -1
            688 553 68 -1
            70 69 1036 -1
            1197 69 70 -1
            1036 69 327 -1
            327 69 1123 -1
            69 408 1123 -1
            593 434 69 -1
            1197 593 69 -1
            911 70 71 -1
            71 70 973 -1
            497 377 70 -1
            377 1197 70 -1
            911 497 70 -1
            973 70 1198 -1
            70 1036 1124 -1
            1198 70 1124 -1
            326 911 71 -1
            1199 326 71 -1
            594 71 972 -1
            1125 71 594 -1
            776 71 1125 -1
            776 1199 71 -1
            972 71 912 -1
            71 973 912 -1
            595 72 547 -1
            547 72 721 -1
            72 594 689 -1
            72 1125 594 -1
            595 834 72 -1
            721 72 689 -1
            974 776 72 -1
            776 1125 72 -1
            834 974 72 -1
            73 835 74 -1
            909 73 74 -1
            838 73 173 -1
            73 910 173 -1
            73 913 835 -1
            913 73 838 -1
            971 73 909 -1
            73 971 910 -1
            74 617 75 -1
            775 74 75 -1
            74 648 617 -1
            74 835 648 -1
            803 74 775 -1
            803 909 74 -1
            436 75 76 -1
            75 498 76 -1
            521 75 436 -1
            75 617 498 -1
            521 775 75 -1
            76 1126 77 -1
            1127 76 77 -1
            1200 436 76 -1
            498 522 76 -1
            76 522 1126 -1
            1260 76 1127 -1
            1200 76 1260 -1
            77 836 78 -1
            837 77 78 -1
            1126 379 77 -1
            379 1261 77 -1
            77 1261 836 -1
            914 77 837 -1
            914 1127 77 -1
            650 78 79 -1
            78 690 79 -1
            722 78 650 -1
            78 915 690 -1
            722 976 78 -1
            836 975 78 -1
            976 837 78 -1
            975 915 78 -1
            554 79 80 -1
            79 651 80 -1
            649 79 554 -1
            649 724 79 -1
            724 650 79 -1
            79 691 651 -1
            690 723 79 -1
            79 777 691 -1
            723 777 79 -1
            499 618 80 -1
            499 80 1037 -1
            80 619 523 -1
            80 523 1128 -1
            618 554 80 -1
            651 619 80 -1
            648 81 83 -1
            81 804 83 -1
            166 81 662 -1
            804 81 166 -1
            835 81 648 -1
            662 81 838 -1
            913 81 835 -1
            81 913 838 -1
            652 82 85 -1
            82 805 85 -1
            160 82 660 -1
            805 82 160 -1
            1201 82 652 -1
            660 82 1202 -1
            804 82 1201 -1
            82 804 1202 -1
            498 83 86 -1
            83 652 86 -1
            617 83 498 -1
            648 83 617 -1
            83 1201 652 -1
            804 1201 83 -1
            85 84 725 -1
            805 84 85 -1
            725 84 88 -1
            84 806 88 -1
            155 84 740 -1
            806 84 155 -1
            740 84 160 -1
            84 805 160 -1
            555 85 89 -1
            85 725 89 -1
            916 85 555 -1
            652 85 916 -1
            379 86 90 -1
            86 555 90 -1
            522 86 379 -1
            498 86 522 -1
            86 916 555 -1
            652 916 86 -1
            88 87 726 -1
            806 87 88 -1
            726 87 92 -1
            87 839 92 -1
            151 87 739 -1
            839 87 151 -1
            739 87 155 -1
            87 806 155 -1
            596 88 93 -1
            88 726 93 -1
            1262 88 596 -1
            725 88 1262 -1
            89 596 94 -1
            1263 89 94 -1
            778 89 438 -1
            438 89 1263 -1
            555 89 778 -1
            89 1262 596 -1
            725 1262 89 -1
            90 438 95 -1
            1038 90 95 -1
            437 90 303 -1
            303 90 1038 -1
            379 90 437 -1
            90 778 438 -1
            555 778 90 -1
            92 91 727 -1
            839 91 92 -1
            727 91 97 -1
            91 807 97 -1
            148 91 738 -1
            807 91 148 -1
            738 91 151 -1
            91 839 151 -1
            93 92 597 -1
            726 92 93 -1
            597 92 98 -1
            92 727 98 -1
            474 93 99 -1
            93 597 99 -1
            1129 93 474 -1
            596 93 1129 -1
            978 94 100 -1
            94 1264 100 -1
            653 94 354 -1
            354 94 978 -1
            596 1129 94 -1
            1263 94 653 -1
            94 1129 1264 -1
            842 95 101 -1
            95 1039 101 -1
            281 95 842 -1
            1130 95 281 -1
            438 653 95 -1
            95 653 1039 -1
            1038 95 1130 -1
            97 96 654 -1
            807 96 97 -1
            659 96 148 -1
            96 807 148 -1
            96 524 1040 -1
            524 96 1041 -1
            654 96 1040 -1
            1041 96 659 -1
            98 97 556 -1
            727 97 98 -1
            556 97 840 -1
            97 654 840 -1
            597 98 99 -1
            99 98 1265 -1
            439 98 841 -1
            1265 98 439 -1
            98 556 841 -1
            355 99 844 -1
            917 99 355 -1
            474 99 917 -1
            844 99 977 -1
            99 1265 977 -1
            525 100 282 -1
            282 100 692 -1
            474 917 100 -1
            1264 474 100 -1
            978 100 525 -1
            692 100 1203 -1
            100 917 1042 -1
            100 1042 1203 -1
            620 101 108 -1
            101 843 108 -1
            354 525 101 -1
            1039 354 101 -1
            101 525 843 -1
            1043 101 620 -1
            842 101 918 -1
            918 101 1043 -1
            524 102 103 -1
            103 102 1131 -1
            102 109 110 -1
            109 102 145 -1
            1131 102 110 -1
            145 102 985 -1
            102 524 146 -1
            985 102 146 -1
            654 103 104 -1
            104 103 808 -1
            808 103 111 -1
            103 1131 111 -1
            1040 524 103 -1
            654 1040 103 -1
            556 104 105 -1
            105 104 557 -1
            556 840 104 -1
            557 104 1044 -1
            840 654 104 -1
            104 808 1044 -1
            1132 105 106 -1
            106 105 1133 -1
            475 105 979 -1
            1133 105 475 -1
            841 556 105 -1
            105 557 979 -1
            1132 841 105 -1
            728 106 380 -1
            380 106 981 -1
            977 439 106 -1
            439 1132 106 -1
            844 106 728 -1
            844 977 106 -1
            981 106 1045 -1
            106 1133 1045 -1
            730 107 115 -1
            107 845 115 -1
            304 107 730 -1
            1134 107 304 -1
            355 728 107 -1
            1042 355 107 -1
            692 107 1134 -1
            692 1203 107 -1
            107 728 845 -1
            1203 1042 107 -1
            623 108 116 -1
            108 693 116 -1
            843 282 108 -1
            282 1046 108 -1
            620 108 729 -1
            846 108 623 -1
            108 1046 693 -1
            729 108 846 -1
            109 117 110 -1
            117 109 145 -1
            110 1047 111 -1
            1131 110 111 -1
            110 117 1047 -1
            808 111 112 -1
            111 809 112 -1
            111 119 809 -1
            1047 119 111 -1
            557 112 113 -1
            112 558 113 -1
            557 1044 112 -1
            112 1048 558 -1
            1044 808 112 -1
            809 1048 112 -1
            475 113 114 -1
            113 476 114 -1
            475 979 113 -1
            113 980 476 -1
            979 557 113 -1
            558 980 113 -1
            1045 475 114 -1
            476 1049 114 -1
            981 114 621 -1
            114 982 621 -1
            981 1045 114 -1
            114 1049 982 -1
            115 137 731 -1
            853 137 115 -1
            845 380 115 -1
            380 1204 115 -1
            381 853 115 -1
            1204 381 115 -1
            730 115 1050 -1
            115 731 1050 -1
            116 144 622 -1
            695 144 116 -1
            116 622 655 -1
            623 116 655 -1
            693 847 116 -1
            848 695 116 -1
            847 732 116 -1
            732 848 116 -1
            117 559 119 -1
            1047 117 119 -1
            986 117 145 -1
            559 117 202 -1
            202 117 986 -1
            656 118 121 -1
            118 810 121 -1
            196 118 670 -1
            810 118 196 -1
            559 118 1051 -1
            118 559 1052 -1
            1051 118 656 -1
            670 118 1052 -1
            119 656 122 -1
            809 119 122 -1
            559 1051 119 -1
            119 1051 656 -1
            121 120 733 -1
            810 120 121 -1
            733 120 124 -1
            120 849 124 -1
            191 120 751 -1
            849 120 191 -1
            751 120 196 -1
            120 810 196 -1
            560 121 125 -1
            121 733 125 -1
            850 121 560 -1
            656 121 850 -1
            558 122 126 -1
            122 560 126 -1
            1048 122 558 -1
            122 850 560 -1
            656 850 122 -1
            809 122 1048 -1
            124 123 734 -1
            849 123 124 -1
            734 123 128 -1
            123 811 128 -1
            187 123 750 -1
            811 123 187 -1
            750 123 191 -1
            123 849 191 -1
            125 124 598 -1
            733 124 125 -1
            598 124 129 -1
            124 734 129 -1
            125 598 130 -1
            1267 125 130 -1
            851 125 441 -1
            441 125 1267 -1
            560 125 851 -1
            126 1135 131 -1
            1137 126 131 -1
            980 126 476 -1
            476 126 1137 -1
            558 126 980 -1
            560 851 126 -1
            126 851 1135 -1
            128 127 735 -1
            811 127 128 -1
            735 127 133 -1
            127 812 133 -1
            184 127 749 -1
            812 127 184 -1
            749 127 187 -1
            127 811 187 -1
            129 128 599 -1
            734 128 129 -1
            599 128 1266 -1
            128 735 1266 -1
            130 129 477 -1
            598 129 130 -1
            477 129 1136 -1
            129 599 1136 -1
            852 130 356 -1
            356 130 919 -1
            130 477 919 -1
            983 130 852 -1
            1267 130 983 -1
            381 131 736 -1
            982 131 381 -1
            441 983 131 -1
            1135 441 131 -1
            131 852 736 -1
            131 983 852 -1
            1049 131 982 -1
            1137 131 1049 -1
            133 132 657 -1
            812 132 133 -1
            668 132 184 -1
            132 812 184 -1
            657 132 1205 -1
            1206 132 668 -1
            132 813 1205 -1
            813 132 1206 -1
            134 133 561 -1
            735 133 134 -1
            561 133 920 -1
            133 657 920 -1
            599 134 135 -1
            135 134 1268 -1
            442 134 779 -1
            1268 134 442 -1
            134 561 779 -1
            599 1266 134 -1
            1266 735 134 -1
            136 135 984 -1
            1269 135 136 -1
            357 135 658 -1
            984 135 357 -1
            1136 599 135 -1
            135 1268 658 -1
            1269 1136 135 -1
            283 136 526 -1
            694 136 283 -1
            919 477 136 -1
            477 1269 136 -1
            136 984 526 -1
            1207 136 694 -1
            1053 919 136 -1
            1053 136 1207 -1
            731 137 305 -1
            305 137 1138 -1
            736 356 137 -1
            356 1053 137 -1
            137 694 1138 -1
            137 1207 694 -1
            853 736 137 -1
            1053 1207 137 -1
            139 138 636 -1
            813 138 139 -1
            667 138 182 -1
            138 813 182 -1
            636 138 826 -1
            854 138 667 -1
            138 884 826 -1
            884 138 854 -1
            140 139 488 -1
            657 139 140 -1
            488 139 614 -1
            139 636 614 -1
            657 1205 139 -1
            1205 813 139 -1
            141 140 370 -1
            561 140 141 -1
            370 140 512 -1
            140 488 512 -1
            561 920 140 -1
            920 657 140 -1
            442 141 142 -1
            142 141 1054 -1
            294 141 428 -1
            1054 141 294 -1
            141 370 428 -1
            442 779 141 -1
            779 561 141 -1
            143 142 855 -1
            1055 142 143 -1
            855 142 275 -1
            275 142 1139 -1
            658 442 142 -1
            1055 658 142 -1
            142 1054 1139 -1
            144 143 624 -1
            856 143 144 -1
            526 357 143 -1
            357 1055 143 -1
            856 526 143 -1
            624 143 1056 -1
            143 855 921 -1
            1056 143 921 -1
            283 856 144 -1
            1057 283 144 -1
            622 144 857 -1
            144 624 737 -1
            695 1057 144 -1
            857 144 737 -1
            145 985 147 -1
            986 145 147 -1
            147 146 814 -1
            985 146 147 -1
            146 659 149 -1
            814 146 149 -1
            524 1041 146 -1
            146 1041 659 -1
            147 814 150 -1
            815 147 150 -1
            815 202 147 -1
            202 986 147 -1
            562 148 152 -1
            148 738 152 -1
            858 148 562 -1
            659 148 858 -1
            149 562 153 -1
            563 149 153 -1
            149 858 562 -1
            1058 149 563 -1
            659 858 149 -1
            814 149 1058 -1
            150 563 154 -1
            564 150 154 -1
            150 1058 563 -1
            564 1059 150 -1
            814 1058 150 -1
            1059 815 150 -1
            152 151 600 -1
            738 151 152 -1
            600 151 156 -1
            151 739 156 -1
            152 600 157 -1
            1271 152 157 -1
            859 152 444 -1
            444 152 1271 -1
            562 152 859 -1
            153 1140 158 -1
            1142 153 158 -1
            987 153 478 -1
            478 153 1142 -1
            562 859 153 -1
            563 153 987 -1
            153 859 1140 -1
            154 478 159 -1
            479 154 159 -1
            154 987 478 -1
            479 988 154 -1
            563 987 154 -1
            988 564 154 -1
            156 155 601 -1
            739 155 156 -1
            601 155 1270 -1
            155 740 1270 -1
            157 156 480 -1
            600 156 157 -1
            480 156 1141 -1
            156 601 1141 -1
            860 157 358 -1
            358 157 922 -1
            157 480 922 -1
            989 157 860 -1
            1271 157 989 -1
            382 158 741 -1
            990 158 382 -1
            444 989 158 -1
            1140 444 158 -1
            158 860 741 -1
            158 989 860 -1
            1060 158 990 -1
            1142 158 1060 -1
            478 1060 159 -1
            1061 479 159 -1
            159 990 625 -1
            991 159 625 -1
            159 1060 990 -1
            991 1061 159 -1
            161 160 565 -1
            740 160 161 -1
            565 160 923 -1
            160 660 923 -1
            601 161 162 -1
            162 161 1272 -1
            445 161 780 -1
            1272 161 445 -1
            161 565 780 -1
            601 1270 161 -1
            1270 740 161 -1
            163 162 992 -1
            1273 162 163 -1
            359 162 661 -1
            992 162 359 -1
            1141 601 162 -1
            162 1272 661 -1
            1273 1141 162 -1
            284 163 527 -1
            696 163 284 -1
            922 480 163 -1
            480 1273 163 -1
            163 992 527 -1
            1208 163 696 -1
            1062 922 163 -1
            1062 163 1208 -1
            165 164 742 -1
            861 164 165 -1
            742 164 306 -1
            306 164 1143 -1
            741 358 164 -1
            358 1062 164 -1
            164 696 1143 -1
            164 1208 696 -1
            861 741 164 -1
            1062 1208 164 -1
            743 206 165 -1
            206 876 165 -1
            382 861 165 -1
            1209 382 165 -1
            876 383 165 -1
            383 1209 165 -1
            165 742 1063 -1
            743 165 1063 -1
            167 166 500 -1
            660 166 167 -1
            500 166 626 -1
            166 662 626 -1
            660 1202 166 -1
            1202 804 166 -1
            168 167 384 -1
            565 167 168 -1
            384 167 528 -1
            167 500 528 -1
            565 923 167 -1
            923 660 167 -1
            445 168 169 -1
            169 168 1064 -1
            308 168 447 -1
            1064 168 308 -1
            168 384 447 -1
            445 780 168 -1
            780 565 168 -1
            170 169 863 -1
            1065 169 170 -1
            863 169 285 -1
            285 169 1144 -1
            661 445 169 -1
            1065 661 169 -1
            169 1064 1144 -1
            171 170 627 -1
            862 170 171 -1
            527 359 170 -1
            359 1065 170 -1
            862 527 170 -1
            627 170 1066 -1
            170 863 924 -1
            1066 170 924 -1
            172 171 628 -1
            697 171 172 -1
            284 862 171 -1
            1067 284 171 -1
            171 627 744 -1
            628 171 864 -1
            697 1067 171 -1
            864 171 744 -1
            629 207 172 -1
            207 703 172 -1
            172 628 663 -1
            629 172 663 -1
            865 697 172 -1
            703 866 172 -1
            745 865 172 -1
            866 745 172 -1
            626 173 174 -1
            173 781 174 -1
            662 173 626 -1
            662 838 173 -1
            173 816 781 -1
            173 910 816 -1
            174 448 175 -1
            500 174 175 -1
            174 529 448 -1
            500 626 174 -1
            174 781 529 -1
            1145 175 176 -1
            175 1146 176 -1
            175 448 1210 -1
            528 500 175 -1
            1145 528 175 -1
            175 1274 1146 -1
            175 1210 1274 -1
            867 176 177 -1
            176 868 177 -1
            384 1145 176 -1
            1275 384 176 -1
            867 1275 176 -1
            176 925 868 -1
            176 1146 925 -1
            177 665 178 -1
            698 177 178 -1
            177 746 665 -1
            698 926 177 -1
            177 994 746 -1
            993 867 177 -1
            868 994 177 -1
            926 993 177 -1
            178 566 179 -1
            666 178 179 -1
            178 664 566 -1
            178 748 664 -1
            665 748 178 -1
            699 178 666 -1
            747 698 178 -1
            699 782 178 -1
            782 747 178 -1
            179 1068 180 -1
            1147 179 180 -1
            179 631 501 -1
            179 501 1068 -1
            530 630 179 -1
            530 179 1147 -1
            566 631 179 -1
            630 666 179 -1
            1074 208 180 -1
            208 1155 180 -1
            567 502 180 -1
            502 1147 180 -1
            503 567 180 -1
            1155 503 180 -1
            1211 568 180 -1
            568 1212 180 -1
            1068 1211 180 -1
            1212 1074 180 -1
            181 632 183 -1
            783 181 183 -1
            181 667 632 -1
            181 854 667 -1
            817 181 783 -1
            817 886 181 -1
            504 182 185 -1
            182 668 185 -1
            632 182 504 -1
            667 182 632 -1
            182 1206 668 -1
            813 1206 182 -1
            449 183 186 -1
            183 504 186 -1
            531 183 449 -1
            183 632 504 -1
            531 783 183 -1
            569 184 188 -1
            184 749 188 -1
            927 184 569 -1
            668 184 927 -1
            386 185 189 -1
            185 569 189 -1
            532 185 386 -1
            504 185 532 -1
            185 927 569 -1
            668 927 185 -1
            186 1148 190 -1
            1149 186 190 -1
            1213 449 186 -1
            504 532 186 -1
            186 532 1148 -1
            1276 186 1149 -1
            1213 186 1276 -1
            602 187 192 -1
            187 750 192 -1
            1277 187 602 -1
            749 187 1277 -1
            188 602 193 -1
            1279 188 193 -1
            784 188 451 -1
            451 188 1279 -1
            569 188 784 -1
            188 1277 602 -1
            749 1277 188 -1
            189 451 194 -1
            1069 189 194 -1
            450 189 311 -1
            311 189 1069 -1
            386 189 450 -1
            189 784 451 -1
            569 784 189 -1
            190 869 195 -1
            870 190 195 -1
            1148 386 190 -1
            386 1278 190 -1
            190 1278 869 -1
            928 190 870 -1
            928 1149 190 -1
            192 191 603 -1
            750 191 192 -1
            603 191 197 -1
            191 751 197 -1
            483 192 198 -1
            192 603 198 -1
            1150 192 483 -1
            602 192 1150 -1
            998 193 199 -1
            193 1280 199 -1
            669 193 363 -1
            363 193 998 -1
            602 1150 193 -1
            1279 193 669 -1
            193 1150 1280 -1
            873 194 200 -1
            194 1070 200 -1
            287 194 873 -1
            1151 194 287 -1
            451 669 194 -1
            194 669 1070 -1
            1069 194 1151 -1
            672 195 201 -1
            195 700 201 -1
            752 195 672 -1
            195 929 700 -1
            752 996 195 -1
            869 995 195 -1
            996 870 195 -1
            995 929 195 -1
            197 196 570 -1
            751 196 197 -1
            570 196 871 -1
            196 670 871 -1
            603 197 198 -1
            198 197 1281 -1
            452 197 872 -1
            1281 197 452 -1
            197 570 872 -1
            365 198 875 -1
            930 198 365 -1
            483 198 930 -1
            875 198 997 -1
            198 1281 997 -1
            533 199 289 -1
            289 199 702 -1
            483 930 199 -1
            1280 483 199 -1
            998 199 533 -1
            702 199 1214 -1
            199 930 1071 -1
            199 1071 1214 -1
            633 200 207 -1
            200 874 207 -1
            363 533 200 -1
            1070 363 200 -1
            200 533 874 -1
            1072 200 633 -1
            873 200 931 -1
            931 200 1072 -1
            571 201 208 -1
            201 673 208 -1
            671 201 571 -1
            671 754 201 -1
            754 672 201 -1
            201 701 673 -1
            700 753 201 -1
            201 785 701 -1
            753 785 201 -1
            670 202 203 -1
            203 202 815 -1
            1052 559 202 -1
            670 1052 202 -1
            204 203 564 -1
            570 203 204 -1
            564 203 1059 -1
            570 871 203 -1
            871 670 203 -1
            203 815 1059 -1
            1152 204 205 -1
            205 204 1153 -1
            479 204 988 -1
            1153 204 479 -1
            204 564 988 -1
            872 570 204 -1
            1152 872 204 -1
            755 205 383 -1
            383 205 991 -1
            997 452 205 -1
            452 1152 205 -1
            875 205 755 -1
            875 997 205 -1
            991 205 1061 -1
            205 1153 1061 -1
            307 206 743 -1
            1154 206 307 -1
            365 755 206 -1
            1071 365 206 -1
            702 206 1154 -1
            702 1214 206 -1
            206 755 876 -1
            1214 1071 206 -1
            874 289 207 -1
            289 1073 207 -1
            877 207 629 -1
            633 207 756 -1
            207 1073 703 -1
            756 207 877 -1
            505 635 208 -1
            505 208 1074 -1
            208 634 534 -1
            208 534 1155 -1
            635 571 208 -1
            673 634 208 -1
            209 932 211 -1
            933 209 211 -1
            209 466 999 -1
            1249 466 209 -1
            1000 471 209 -1
            471 1251 209 -1
            209 999 932 -1
            1000 209 933 -1
            1075 210 213 -1
            210 1156 213 -1
            366 210 1075 -1
            1282 210 366 -1
            464 583 210 -1
            1245 464 210 -1
            210 583 1156 -1
            1215 210 1282 -1
            211 878 214 -1
            879 211 214 -1
            211 1157 878 -1
            879 1158 211 -1
            932 1157 211 -1
            1158 933 211 -1
            212 484 216 -1
            1159 212 216 -1
            535 212 388 -1
            388 212 1159 -1
            212 890 484 -1
            489 890 212 -1
            1216 212 535 -1
            1003 213 217 -1
            213 1076 217 -1
            342 213 1003 -1
            1283 213 342 -1
            414 535 213 -1
            1156 414 213 -1
            213 535 1076 -1
            1075 213 1283 -1
            214 880 218 -1
            881 214 218 -1
            878 1001 214 -1
            1002 879 214 -1
            214 1077 880 -1
            881 1078 214 -1
            1001 1077 214 -1
            1078 1002 214 -1
            456 215 220 -1
            215 536 220 -1
            934 215 456 -1
            484 215 934 -1
            572 216 368 -1
            368 216 1006 -1
            484 934 216 -1
            1159 216 572 -1
            216 934 1284 -1
            1006 216 1217 -1
            216 1284 1217 -1
            312 217 786 -1
            1160 217 312 -1
            388 572 217 -1
            1076 388 217 -1
            217 572 935 -1
            786 217 1218 -1
            217 935 1218 -1
            1003 217 1160 -1
            880 1004 218 -1
            1005 881 218 -1
            218 1161 936 -1
            218 936 1219 -1
            937 1162 218 -1
            937 218 1219 -1
            1004 1161 218 -1
            1162 1005 218 -1
            220 219 485 -1
            536 219 220 -1
            485 219 938 -1
            219 537 938 -1
            389 220 818 -1
            1079 220 389 -1
            456 220 1079 -1
            220 485 818 -1
            573 221 314 -1
            314 221 757 -1
            456 1079 221 -1
            1217 456 221 -1
            1006 221 573 -1
            221 1220 757 -1
            1006 1217 221 -1
            221 1079 1220 -1
            420 222 315 -1
            315 222 674 -1
            368 573 222 -1
            935 368 222 -1
            786 222 420 -1
            222 573 819 -1
            222 819 674 -1
            786 1218 222 -1
            1218 935 222 -1
            223 820 675 -1
            821 223 675 -1
            223 1285 820 -1
            821 1286 223 -1
            936 1080 223 -1
            1219 936 223 -1
            1081 937 223 -1
            937 1219 223 -1
            1080 1285 223 -1
            1286 1081 223 -1
            225 224 457 -1
            537 224 225 -1
            457 224 704 -1
            224 574 704 -1
            485 225 226 -1
            226 225 1221 -1
            390 225 604 -1
            1221 225 390 -1
            225 457 604 -1
            485 938 225 -1
            938 537 225 -1
            227 226 940 -1
            1163 226 227 -1
            344 226 506 -1
            940 226 344 -1
            818 485 226 -1
            226 1221 506 -1
            1163 818 226 -1
            676 227 290 -1
            290 227 1287 -1
            757 389 227 -1
            389 1163 227 -1
            758 227 676 -1
            939 757 227 -1
            939 227 758 -1
            227 940 1287 -1
            507 228 291 -1
            291 228 1164 -1
            674 314 228 -1
            314 758 228 -1
            759 228 507 -1
            759 674 228 -1
            228 758 676 -1
            228 676 1164 -1
            229 507 705 -1
            822 507 229 -1
            706 508 229 -1
            508 823 229 -1
            675 822 229 -1
            823 675 229 -1
            229 705 1007 -1
            706 229 1007 -1
            231 230 531 -1
            574 230 231 -1
            531 230 783 -1
            574 952 230 -1
            952 680 230 -1
            230 817 783 -1
            232 231 412 -1
            457 231 232 -1
            412 231 449 -1
            231 531 449 -1
            457 704 231 -1
            704 574 231 -1
            233 232 1082 -1
            1222 232 233 -1
            1082 232 337 -1
            337 232 1165 -1
            232 412 1165 -1
            604 457 232 -1
            1222 604 232 -1
            941 233 234 -1
            234 233 1009 -1
            506 390 233 -1
            390 1222 233 -1
            941 506 233 -1
            1009 233 1223 -1
            233 1082 1166 -1
            1223 233 1166 -1
            344 941 234 -1
            1224 344 234 -1
            605 234 1008 -1
            1167 234 605 -1
            787 234 1167 -1
            787 1224 234 -1
            1008 234 942 -1
            234 1009 942 -1
            606 235 575 -1
            575 235 760 -1
            235 605 707 -1
            235 1167 605 -1
            606 882 235 -1
            760 235 707 -1
            1010 787 235 -1
            787 1167 235 -1
            882 1010 235 -1
            236 575 608 -1
            609 575 236 -1
            607 576 236 -1
            576 610 236 -1
            607 236 677 -1
            236 608 677 -1
            761 609 236 -1
            610 761 236 -1
            529 237 239 -1
            237 577 239 -1
            781 237 529 -1
            237 970 577 -1
            687 970 237 -1
            816 237 781 -1
            459 238 241 -1
            238 538 241 -1
            708 238 459 -1
            577 238 708 -1
            411 239 242 -1
            239 459 242 -1
            448 239 411 -1
            529 239 448 -1
            239 708 459 -1
            577 708 239 -1
            486 240 244 -1
            240 539 244 -1
            943 240 486 -1
            538 240 943 -1
            241 486 245 -1
            1226 241 245 -1
            611 241 391 -1
            391 241 1226 -1
            459 241 611 -1
            241 943 486 -1
            538 943 241 -1
            1084 242 246 -1
            242 1225 246 -1
            334 242 1084 -1
            1168 242 334 -1
            411 242 1168 -1
            459 611 242 -1
            242 611 1225 -1
            244 243 460 -1
            539 243 244 -1
            460 243 944 -1
            243 487 944 -1
            824 244 392 -1
            392 244 1083 -1
            244 460 1083 -1
            486 244 824 -1
            947 245 250 -1
            245 1169 250 -1
            509 245 345 -1
            345 245 947 -1
            486 824 245 -1
            1226 245 509 -1
            245 824 1169 -1
            246 945 251 -1
            1013 246 251 -1
            391 509 246 -1
            1225 391 246 -1
            246 509 945 -1
            1227 246 1013 -1
            1084 246 1170 -1
            1170 246 1227 -1
            487 247 248 -1
            248 247 1171 -1
            393 247 540 -1
            1171 247 393 -1
            487 903 247 -1
            903 496 247 -1
            247 1228 540 -1
            369 248 578 -1
            1011 248 369 -1
            944 487 248 -1
            248 1171 578 -1
            1288 944 248 -1
            1229 248 1011 -1
            1288 248 1229 -1
            317 249 579 -1
            762 249 317 -1
            1083 460 249 -1
            460 1229 249 -1
            249 1011 579 -1
            1230 249 762 -1
            249 1229 1011 -1
            1230 1083 249 -1
            293 250 679 -1
            1289 250 293 -1
            392 762 250 -1
            1169 392 250 -1
            679 250 763 -1
            250 762 946 -1
            250 946 763 -1
            947 250 1289 -1
            945 345 251 -1
            345 1231 251 -1
            1012 251 612 -1
            612 251 1172 -1
            251 788 1172 -1
            251 1231 788 -1
            948 251 1012 -1
            1013 251 948 -1
            253 252 1085 -1
            1173 252 253 -1
            1085 252 367 -1
            367 252 1290 -1
            591 470 252 -1
            470 1254 252 -1
            1173 591 252 -1
            252 1232 1290 -1
            254 253 1014 -1
            1086 253 254 -1
            1014 253 343 -1
            343 253 1291 -1
            540 424 253 -1
            424 1173 253 -1
            1086 540 253 -1
            253 1085 1291 -1
            789 254 313 -1
            313 254 1174 -1
            578 393 254 -1
            393 1086 254 -1
            949 578 254 -1
            1233 254 789 -1
            949 254 1233 -1
            254 1014 1174 -1
            316 255 421 -1
            678 255 316 -1
            579 369 255 -1
            369 949 255 -1
            255 789 421 -1
            825 579 255 -1
            825 255 678 -1
            255 1233 789 -1
            949 1233 255 -1
            292 256 508 -1
            1175 256 292 -1
            317 678 256 -1
            763 317 256 -1
            256 764 508 -1
            256 678 764 -1
            679 763 256 -1
            679 256 1175 -1
            257 613 576 -1
            765 257 576 -1
            612 257 709 -1
            612 1172 257 -1
            257 883 613 -1
            709 257 765 -1
            788 1015 257 -1
            1172 788 257 -1
            1015 883 257 -1
            638 320 258 -1
            320 896 258 -1
            258 584 323 -1
            258 323 1298 -1
            638 258 546 -1
            258 1298 546 -1
            258 956 584 -1
            896 956 258 -1
            259 321 683 -1
            259 921 321 -1
            324 259 616 -1
            624 259 324 -1
            616 259 642 -1
            624 1056 259 -1
            259 683 642 -1
            259 1056 921 -1
            260 586 300 -1
            260 300 1016 -1
            323 684 260 -1
            1087 323 260 -1
            260 790 586 -1
            684 716 260 -1
            260 716 790 -1
            1087 260 1016 -1
            622 261 301 -1
            301 261 1017 -1
            261 737 324 -1
            261 324 1088 -1
            622 857 261 -1
            261 857 737 -1
            261 1088 1017 -1
            587 262 300 -1
            300 262 1018 -1
            262 689 329 -1
            262 329 1089 -1
            587 791 262 -1
            262 721 689 -1
            791 721 262 -1
            262 1089 1018 -1
            263 328 649 -1
            263 912 328 -1
            594 263 329 -1
            329 263 1299 -1
            263 649 554 -1
            1299 263 554 -1
            594 972 263 -1
            263 972 912 -1
            691 330 264 -1
            330 918 264 -1
            264 331 619 -1
            264 620 331 -1
            264 619 651 -1
            264 1043 620 -1
            691 264 651 -1
            918 1043 264 -1
            265 623 301 -1
            265 301 1019 -1
            331 729 265 -1
            1090 331 265 -1
            265 846 623 -1
            729 846 265 -1
            1090 265 1019 -1
            266 332 699 -1
            266 924 332 -1
            627 266 333 -1
            333 266 630 -1
            627 1066 266 -1
            630 266 666 -1
            266 699 666 -1
            266 1066 924 -1
            628 267 309 -1
            309 267 1020 -1
            267 744 333 -1
            267 333 1091 -1
            628 864 267 -1
            267 864 744 -1
            267 1091 1020 -1
            268 629 309 -1
            268 309 1021 -1
            340 756 268 -1
            1092 340 268 -1
            268 877 629 -1
            756 877 268 -1
            1092 268 1021 -1
            664 335 269 -1
            335 948 269 -1
            269 612 336 -1
            269 336 1300 -1
            664 269 566 -1
            269 1300 566 -1
            269 1012 612 -1
            948 1012 269 -1
            270 607 310 -1
            270 310 1022 -1
            336 709 270 -1
            1093 336 270 -1
            270 792 607 -1
            709 765 270 -1
            270 765 792 -1
            1093 270 1022 -1
            701 338 271 -1
            338 931 271 -1
            271 633 340 -1
            271 340 634 -1
            271 1072 633 -1
            271 634 673 -1
            701 271 673 -1
            931 1072 271 -1
            272 339 671 -1
            272 942 339 -1
            605 272 341 -1
            341 272 1301 -1
            272 671 571 -1
            1301 272 571 -1
            605 1008 272 -1
            272 1008 942 -1
            608 273 310 -1
            310 273 1023 -1
            273 707 341 -1
            273 341 1094 -1
            608 793 273 -1
            273 760 707 -1
            793 760 273 -1
            273 1094 1023 -1
            274 320 639 -1
            274 896 320 -1
            710 346 274 -1
            346 1107 274 -1
            710 274 639 -1
            274 957 896 -1
            274 1179 957 -1
            1107 1179 274 -1
            321 275 713 -1
            855 275 321 -1
            275 347 682 -1
            275 1139 347 -1
            275 682 713 -1
            276 641 400 -1
            276 400 829 -1
            771 430 276 -1
            430 1244 276 -1
            771 276 959 -1
            276 829 959 -1
            585 400 277 -1
            400 1112 277 -1
            277 405 588 -1
            277 685 405 -1
            277 491 685 -1
            585 277 766 -1
            766 277 588 -1
            405 278 589 -1
            686 278 405 -1
            278 407 595 -1
            278 1122 407 -1
            686 493 278 -1
            278 767 589 -1
            278 595 767 -1
            647 279 407 -1
            407 279 834 -1
            279 435 776 -1
            279 1259 435 -1
            279 776 974 -1
            834 279 974 -1
            328 280 650 -1
            912 280 328 -1
            280 352 722 -1
            280 1124 352 -1
            280 722 650 -1
            973 280 912 -1
            973 1198 280 -1
            280 1198 1124 -1
            281 330 723 -1
            281 842 330 -1
            690 353 281 -1
            353 1130 281 -1
            690 281 723 -1
            282 692 440 -1
            282 440 1046 -1
            843 525 282 -1
            694 283 443 -1
            443 283 1057 -1
            283 526 856 -1
            696 284 446 -1
            446 284 1067 -1
            284 527 862 -1
            332 285 747 -1
            863 285 332 -1
            285 360 698 -1
            285 1144 360 -1
            285 698 747 -1
            286 335 665 -1
            286 948 335 -1
            746 361 286 -1
            361 1170 286 -1
            746 286 665 -1
            286 1013 948 -1
            286 1227 1013 -1
            1170 1227 286 -1
            287 338 753 -1
            287 873 338 -1
            700 362 287 -1
            362 1151 287 -1
            700 287 753 -1
            339 288 672 -1
            942 288 339 -1
            288 364 752 -1
            288 1166 364 -1
            288 752 672 -1
            1009 288 942 -1
            1009 1223 288 -1
            288 1223 1166 -1
            289 702 453 -1
            289 453 1073 -1
            874 533 289 -1
            676 290 422 -1
            422 290 882 -1
            290 458 787 -1
            290 1287 458 -1
            290 787 1010 -1
            882 290 1010 -1
            291 422 606 -1
            291 1164 422 -1
            423 291 609 -1
            705 291 423 -1
            705 507 291 -1
            291 606 768 -1
            291 768 609 -1
            292 423 610 -1
            292 706 423 -1
            613 425 292 -1
            425 1175 292 -1
            292 508 706 -1
            769 292 610 -1
            613 292 769 -1
            293 679 425 -1
            293 425 883 -1
            788 461 293 -1
            461 1289 293 -1
            788 293 1015 -1
            293 883 1015 -1
            347 294 893 -1
            1054 294 347 -1
            294 428 827 -1
            294 827 953 -1
            893 294 953 -1
            295 544 796 -1
            295 796 640 -1
            894 711 295 -1
            894 295 712 -1
            296 398 900 -1
            296 1111 398 -1
            773 296 399 -1
            399 296 1031 -1
            296 900 1031 -1
            297 399 797 -1
            715 640 297 -1
            715 297 1095 -1
            297 797 1292 -1
            1095 297 799 -1
            297 1292 799 -1
            901 403 298 -1
            403 1120 298 -1
            298 774 404 -1
            298 404 1032 -1
            901 298 1032 -1
            798 404 299 -1
            299 646 720 -1
            299 720 1096 -1
            798 299 1293 -1
            299 1096 800 -1
            1293 299 800 -1
            586 644 300 -1
            644 587 300 -1
            1016 300 1234 -1
            300 1018 1235 -1
            1234 300 1294 -1
            300 1235 1294 -1
            655 622 301 -1
            623 655 301 -1
            301 1017 1097 -1
            1019 301 1098 -1
            301 1097 1236 -1
            1098 301 1236 -1
            802 552 302 -1
            802 302 646 -1
            302 718 907 -1
            302 907 719 -1
            303 353 915 -1
            303 1038 353 -1
            836 437 303 -1
            836 303 975 -1
            303 915 975 -1
            304 730 409 -1
            304 409 732 -1
            693 440 304 -1
            440 1134 304 -1
            693 304 847 -1
            304 732 847 -1
            731 305 409 -1
            409 305 732 -1
            305 443 695 -1
            305 1138 443 -1
            305 695 848 -1
            732 305 848 -1
            742 306 410 -1
            410 306 745 -1
            306 446 697 -1
            306 1143 446 -1
            306 697 865 -1
            745 306 865 -1
            307 743 410 -1
            307 410 745 -1
            703 453 307 -1
            453 1154 307 -1
            703 307 866 -1
            307 745 866 -1
            360 308 926 -1
            1064 308 360 -1
            308 447 867 -1
            308 867 993 -1
            926 308 993 -1
            663 628 309 -1
            629 663 309 -1
            309 1020 1099 -1
            1021 309 1100 -1
            309 1099 1237 -1
            1100 309 1237 -1
            607 677 310 -1
            677 608 310 -1
            1022 310 1238 -1
            310 1023 1239 -1
            1238 310 1295 -1
            310 1239 1295 -1
            311 362 929 -1
            311 1069 362 -1
            869 450 311 -1
            869 311 995 -1
            311 929 995 -1
            936 418 312 -1
            418 1160 312 -1
            312 786 420 -1
            312 420 1080 -1
            936 312 1080 -1
            313 419 937 -1
            313 1174 419 -1
            789 313 421 -1
            421 313 1081 -1
            313 937 1081 -1
            819 573 314 -1
            819 314 674 -1
            314 757 939 -1
            314 939 758 -1
            820 420 315 -1
            315 674 759 -1
            315 759 1101 -1
            820 315 1296 -1
            315 1101 822 -1
            1296 315 822 -1
            316 421 821 -1
            764 678 316 -1
            764 316 1102 -1
            316 821 1297 -1
            1102 316 823 -1
            316 1297 823 -1
            317 579 825 -1
            317 825 678 -1
            946 762 317 -1
            946 317 763 -1
            318 346 828 -1
            318 1025 346 -1
            888 371 318 -1
            371 1104 318 -1
            888 318 828 -1
            319 895 430 -1
            319 430 1183 -1
            892 490 319 -1
            714 320 638 -1
            639 320 714 -1
            683 321 772 -1
            321 713 772 -1
            921 855 321 -1
            322 397 832 -1
            322 1247 397 -1
            958 322 398 -1
            398 322 964 -1
            322 832 964 -1
            615 323 492 -1
            492 323 1087 -1
            584 684 323 -1
            1298 323 615 -1
            516 324 616 -1
            1088 324 516 -1
            737 624 324 -1
            833 402 325 -1
            402 1257 325 -1
            325 403 965 -1
            325 967 403 -1
            833 325 965 -1
            908 326 435 -1
            435 326 1199 -1
            326 497 911 -1
            352 327 837 -1
            1036 327 352 -1
            327 378 914 -1
            327 1123 378 -1
            327 914 837 -1
            649 328 724 -1
            328 650 724 -1
            499 329 618 -1
            1089 329 499 -1
            689 594 329 -1
            329 1299 618 -1
            777 330 691 -1
            723 330 777 -1
            842 918 330 -1
            619 331 523 -1
            523 331 1090 -1
            620 729 331 -1
            699 332 782 -1
            332 747 782 -1
            924 863 332 -1
            530 333 630 -1
            1091 333 530 -1
            744 627 333 -1
            334 361 868 -1
            334 1084 361 -1
            925 385 334 -1
            385 1168 334 -1
            925 334 868 -1
            748 335 664 -1
            665 335 748 -1
            631 336 501 -1
            501 336 1093 -1
            612 709 336 -1
            1300 336 631 -1
            364 337 870 -1
            1082 337 364 -1
            337 387 928 -1
            337 1165 387 -1
            337 928 870 -1
            785 338 701 -1
            753 338 785 -1
            873 931 338 -1
            671 339 754 -1
            339 672 754 -1
            634 340 534 -1
            534 340 1092 -1
            633 756 340 -1
            505 341 635 -1
            1094 341 505 -1
            707 605 341 -1
            341 1301 635 -1
            880 416 342 -1
            416 1283 342 -1
            342 1003 418 -1
            342 418 1004 -1
            880 342 1004 -1
            343 417 881 -1
            343 1291 417 -1
            419 343 1005 -1
            1014 343 419 -1
            343 881 1005 -1
            940 344 458 -1
            458 344 1224 -1
            344 506 941 -1
            345 947 461 -1
            345 461 1231 -1
            945 509 345 -1
            954 346 710 -1
            828 346 954 -1
            1025 1107 346 -1
            682 347 893 -1
            1139 1054 347 -1
            348 543 897 -1
            955 348 544 -1
            349 396 830 -1
            349 1246 396 -1
            397 349 962 -1
            1026 349 397 -1
            349 830 962 -1
            831 401 350 -1
            401 1256 350 -1
            350 402 963 -1
            350 1033 402 -1
            831 350 963 -1
            905 551 351 -1
            351 968 552 -1
            722 352 976 -1
            352 837 976 -1
            1124 1036 352 -1
            915 353 690 -1
            1038 1130 353 -1
            354 978 525 -1
            1039 653 354 -1
            355 844 728 -1
            1042 917 355 -1
            852 356 736 -1
            356 919 1053 -1
            984 357 526 -1
            357 658 1055 -1
            860 358 741 -1
            358 922 1062 -1
            992 359 527 -1
            359 661 1065 -1
            698 360 926 -1
            1144 1064 360 -1
            994 361 746 -1
            868 361 994 -1
            1084 1170 361 -1
            929 362 700 -1
            1069 1151 362 -1
            363 998 533 -1
            1070 669 363 -1
            752 364 996 -1
            364 870 996 -1
            1166 1082 364 -1
            365 875 755 -1
            1071 930 365 -1
            878 413 366 -1
            413 1282 366 -1
            366 416 1001 -1
            366 1075 416 -1
            878 366 1001 -1
            367 415 879 -1
            367 1290 415 -1
            417 367 1002 -1
            1085 367 417 -1
            367 879 1002 -1
            935 572 368 -1
            368 1006 573 -1
            369 578 949 -1
            1011 369 579 -1
            428 370 1241 -1
            370 512 1103 -1
            394 1104 371 -1
            1176 394 371 -1
            1105 371 888 -1
            1240 371 1105 -1
            1240 1176 371 -1
            372 1178 490 -1
            1177 581 372 -1
            373 1182 711 -1
            1106 795 373 -1
            373 1024 1182 -1
            374 514 1027 -1
            1108 374 543 -1
            1034 518 375 -1
            375 1119 551 -1
            1195 376 718 -1
            376 801 1121 -1
            1195 1035 376 -1
            1196 377 497 -1
            377 593 1197 -1
            1123 408 378 -1
            408 1200 378 -1
            914 378 1127 -1
            378 1260 1127 -1
            1200 1260 378 -1
            379 437 1261 -1
            1126 522 379 -1
            380 981 621 -1
            380 621 1204 -1
            845 728 380 -1
            982 381 621 -1
            621 381 1204 -1
            381 736 853 -1
            990 382 625 -1
            625 382 1209 -1
            382 741 861 -1
            383 991 625 -1
            383 625 1209 -1
            876 755 383 -1
            447 384 1275 -1
            384 528 1145 -1
            411 1168 385 -1
            1210 411 385 -1
            1146 385 925 -1
            1274 385 1146 -1
            1274 1210 385 -1
            386 450 1278 -1
            1148 532 386 -1
            1165 412 387 -1
            412 1213 387 -1
            928 387 1149 -1
            387 1276 1149 -1
            1213 1276 387 -1
            1076 535 388 -1
            388 1159 572 -1
            1220 389 757 -1
            389 818 1163 -1
            1220 1079 389 -1
            1221 390 506 -1
            390 604 1222 -1
            391 1226 509 -1
            1225 611 391 -1
            392 1230 762 -1
            1169 824 392 -1
            392 1083 1230 -1
            393 540 1086 -1
            1171 393 578 -1
            1176 426 394 -1
            1180 395 514 -1
            395 582 1110 -1
            431 898 396 -1
            1184 431 396 -1
            830 396 1114 -1
            396 898 1114 -1
            1246 1184 396 -1
            832 397 1029 -1
            397 962 1029 -1
            1247 1026 397 -1
            900 398 1116 -1
            1111 958 398 -1
            398 964 1116 -1
            797 399 1252 -1
            399 1031 1252 -1
            829 400 585 -1
            641 1112 400 -1
            899 432 401 -1
            432 1191 401 -1
            1115 401 831 -1
            899 401 1115 -1
            1191 1256 401 -1
            1030 402 833 -1
            963 402 1030 -1
            1033 1257 402 -1
            1117 403 901 -1
            965 403 1117 -1
            967 1120 403 -1
            1253 404 798 -1
            1032 404 1253 -1
            588 405 717 -1
            405 589 717 -1
            685 966 405 -1
            966 686 405 -1
            406 1192 518 -1
            1118 590 406 -1
            595 407 834 -1
            1122 647 407 -1
            408 436 1200 -1
            730 1050 409 -1
            1050 731 409 -1
            1063 742 410 -1
            743 1063 410 -1
            1210 448 411 -1
            412 449 1213 -1
            932 454 413 -1
            454 1215 413 -1
            1157 413 878 -1
            932 413 1157 -1
            1215 1282 413 -1
            414 1216 535 -1
            1156 583 414 -1
            455 933 415 -1
            1232 455 415 -1
            879 415 1158 -1
            415 933 1158 -1
            1290 1232 415 -1
            1077 416 880 -1
            1001 416 1077 -1
            1075 1283 416 -1
            881 417 1078 -1
            417 1002 1078 -1
            1291 1085 417 -1
            1161 418 936 -1
            1003 1160 418 -1
            1004 418 1161 -1
            937 419 1162 -1
            419 1005 1162 -1
            1174 1014 419 -1
            1285 420 820 -1
            1080 420 1285 -1
            821 421 1286 -1
            421 1081 1286 -1
            606 422 882 -1
            1164 676 422 -1
            423 609 761 -1
            610 423 761 -1
            1007 705 423 -1
            706 1007 423 -1
            1228 424 540 -1
            424 591 1173 -1
            883 425 613 -1
            679 1175 425 -1
            827 428 1241 -1
            429 891 1243 -1
            429 1243 1181 -1
            1183 430 771 -1
            895 1244 430 -1
            431 465 960 -1
            431 960 898 -1
            961 467 432 -1
            961 432 899 -1
            1258 904 433 -1
            1258 433 1193 -1
            776 435 1199 -1
            1259 908 435 -1
            1261 437 836 -1
            438 1263 653 -1
            439 841 1132 -1
            1265 439 977 -1
            692 1134 440 -1
            1046 440 693 -1
            1135 851 441 -1
            441 1267 983 -1
            1268 442 658 -1
            1138 694 443 -1
            695 443 1057 -1
            1140 859 444 -1
            444 1271 989 -1
            1272 445 661 -1
            1143 696 446 -1
            697 446 1067 -1
            867 447 1275 -1
            1278 450 869 -1
            451 1279 669 -1
            452 872 1152 -1
            1281 452 997 -1
            702 1154 453 -1
            1073 453 703 -1
            999 466 454 -1
            999 454 932 -1
            455 471 1000 -1
            455 1000 933 -1
            1284 934 456 -1
            1284 456 1217 -1
            787 458 1224 -1
            1287 940 458 -1
            460 944 1288 -1
            460 1288 1229 -1
            1231 461 788 -1
            947 1289 461 -1
            1242 464 582 -1
            464 1242 583 -1
            515 1186 465 -1
            1186 1248 465 -1
            1186 515 466 -1
            1249 1186 466 -1
            1187 517 467 -1
            1250 1187 467 -1
            492 1016 468 -1
            1028 492 468 -1
            468 548 1189 -1
            468 1234 548 -1
            1016 1234 468 -1
            1028 468 1189 -1
            1018 499 469 -1
            499 1037 469 -1
            548 469 1190 -1
            1235 469 548 -1
            1235 1018 469 -1
            469 1037 1190 -1
            470 1255 590 -1
            1255 470 591 -1
            517 1187 471 -1
            1187 1251 471 -1
            1264 1129 474 -1
            1133 475 1045 -1
            476 1137 1049 -1
            477 1136 1269 -1
            478 1142 1060 -1
            1153 479 1061 -1
            480 1141 1273 -1
            501 1022 481 -1
            1068 501 481 -1
            481 568 1211 -1
            481 1238 568 -1
            1022 1238 481 -1
            1068 481 1211 -1
            1023 505 482 -1
            505 1074 482 -1
            568 482 1212 -1
            1239 482 568 -1
            1239 1023 482 -1
            482 1074 1212 -1
            1280 1150 483 -1
            715 1095 491 -1
            491 1095 799 -1
            492 1087 1016 -1
            1096 720 493 -1
            1096 493 800 -1
            1017 516 494 -1
            516 1113 494 -1
            1097 494 549 -1
            1097 1017 494 -1
            523 1019 495 -1
            1128 523 495 -1
            495 1098 549 -1
            1019 1098 495 -1
            1089 499 1018 -1
            501 1093 1022 -1
            1020 530 502 -1
            530 1147 502 -1
            1099 502 567 -1
            1099 1020 502 -1
            534 1021 503 -1
            1155 534 503 -1
            503 1100 567 -1
            1021 1100 503 -1
            1094 505 1023 -1
            1101 759 507 -1
            1101 507 822 -1
            764 1102 508 -1
            508 1102 823 -1
            1088 516 1017 -1
            523 1090 1019 -1
            1091 530 1020 -1
            534 1092 1021 -1
            585 766 545 -1
            790 545 586 -1
            545 766 588 -1
            790 716 545 -1
            546 1298 615 -1
            587 547 791 -1
            767 547 589 -1
            767 595 547 -1
            547 721 791 -1
            1234 1294 548 -1
            1294 1235 548 -1
            1236 1097 549 -1
            1098 1236 549 -1
            1299 554 618 -1
            566 1300 631 -1
            1237 1099 567 -1
            1100 1237 567 -1
            1238 1295 568 -1
            1295 1239 568 -1
            1301 571 635 -1
            768 606 575 -1
            608 575 793 -1
            768 575 609 -1
            575 760 793 -1
            792 576 607 -1
            576 769 610 -1
            613 769 576 -1
            792 765 576 -1
            1292 797 643 -1
            798 1293 643 -1
            1292 643 799 -1
            643 1293 800 -1
            820 1296 675 -1
            1297 821 675 -1
            675 1296 822 -1
            1297 675 823 -1
        ]
        colorIndex []
        color Color {
            color [
                # Mesh vertex colours: 1302 items
                0.000000 1.000000 0.000000 
                0.000000 1.000000 0.000000 
                0.935300 0.745100 0.500000 
                0.000000 1.000000 0.000000 
                0.921711 0.691562 0.394983 
                0.935300 0.745100 0.500000 
                0.000000 1.000000 0.000000 
                0.908203 0.638344 0.290592 
                0.920224 0.685704 0.383491 
                0.935300 0.745100 0.500000 
                0.000000 1.000000 0.000000 
                0.896203 0.591067 0.197857 
                0.906299 0.630846 0.275884 
                0.919480 0.682773 0.377742 
                0.935300 0.745100 0.500000 
                0.000000 1.000000 0.000000 
                0.886237 0.551804 0.120840 
                0.894615 0.584812 0.185586 
                0.905711 0.628527 0.271335 
                0.919480 0.682773 0.377742 
                0.935300 0.745100 0.500000 
                0.000000 1.000000 0.000000 
                0.878515 0.521383 0.061167 
                0.885260 0.547955 0.113290 
                0.894615 0.584812 0.185586 
                0.906299 0.630846 0.275884 
                0.920224 0.685704 0.383491 
                0.935300 0.745100 0.500000 
                1.000000 1.000000 0.000000 
                0.873520 0.501704 0.022566 
                0.878515 0.521383 0.061167 
                0.886237 0.551804 0.120840 
                0.896203 0.591067 0.197857 
                0.908203 0.638344 0.290592 
                0.921711 0.691562 0.394983 
                0.935300 0.745100 0.500000 
                1.000000 1.000000 0.000000 
                1.000000 1.000000 0.000000 
                0.875132 0.508053 0.035020 
                0.881205 0.531981 0.081955 
                0.889550 0.564858 0.146447 
                0.899806 0.605264 0.225704 
                0.911512 0.651384 0.316171 
                0.923766 0.699661 0.410868 
                0.935300 0.745100 0.500000 
                1.000000 1.000000 0.000000 
                0.000000 1.000000 0.000000 
                0.873520 0.501704 0.022566 
                0.000000 1.000000 0.000000 
                0.878515 0.521383 0.061167 
                0.878515 0.521383 0.061167 
                0.000000 1.000000 0.000000 
                0.886237 0.551804 0.120840 
                0.885260 0.547955 0.113290 
                0.886237 0.551804 0.120840 
                0.000000 1.000000 0.000000 
                0.896203 0.591067 0.197857 
                0.894615 0.584812 0.185586 
                0.894615 0.584812 0.185586 
                0.896203 0.591067 0.197857 
                0.000000 1.000000 0.000000 
                0.908203 0.638344 0.290592 
                0.906299 0.630846 0.275884 
                0.905711 0.628527 0.271335 
                0.906299 0.630846 0.275884 
                0.908203 0.638344 0.290592 
                0.000000 1.000000 0.000000 
                0.921711 0.691562 0.394983 
                0.920224 0.685704 0.383491 
                0.919480 0.682773 0.377742 
                0.919480 0.682773 0.377742 
                0.920224 0.685704 0.383491 
                0.921711 0.691562 0.394983 
                0.000000 1.000000 0.000000 
                0.935300 0.745100 0.500000 
                0.935300 0.745100 0.500000 
                0.935300 0.745100 0.500000 
                0.935300 0.745100 0.500000 
                0.935300 0.745100 0.500000 
                0.935300 0.745100 0.500000 
                0.935300 0.745100 0.500000 
                0.000000 1.000000 0.000000 
                0.000000 1.000000 0.000000 
                0.948889 0.798638 0.605017 
                0.000000 1.000000 0.000000 
                0.962397 0.851856 0.709408 
                0.950376 0.804496 0.616509 
                0.000000 1.000000 0.000000 
                0.974397 0.899133 0.802143 
                0.964301 0.859354 0.724116 
                0.951120 0.807427 0.622258 
                0.000000 1.000000 0.000000 
                0.984363 0.938396 0.879160 
                0.975985 0.905388 0.814414 
                0.964889 0.861673 0.728665 
                0.951120 0.807427 0.622258 
                0.000000 1.000000 0.000000 
                0.992085 0.968817 0.938833 
                0.985340 0.942245 0.886710 
                0.975985 0.905388 0.814414 
                0.964301 0.859354 0.724116 
                0.950376 0.804496 0.616509 
                1.000000 0.000000 1.000000 
                0.997080 0.988496 0.977434 
                0.992085 0.968817 0.938833 
                0.984363 0.938396 0.879160 
                0.974397 0.899133 0.802143 
                0.962397 0.851856 0.709408 
                0.948889 0.798638 0.605017 
                1.000000 0.000000 1.000000 
                1.000000 0.000000 1.000000 
                0.995468 0.982147 0.964980 
                0.989395 0.958219 0.918045 
                0.981050 0.925342 0.853553 
                0.970794 0.884936 0.774296 
                0.959088 0.838816 0.683829 
                0.946834 0.790539 0.589132 
                1.000000 0.000000 1.000000 
                0.000000 1.000000 0.000000 
                0.997080 0.988496 0.977434 
                0.000000 1.000000 0.000000 
                0.992085 0.968817 0.938833 
                0.992085 0.968817 0.938833 
                0.000000 1.000000 0.000000 
                0.984363 0.938396 0.879160 
                0.985340 0.942245 0.886710 
                0.984363 0.938396 0.879160 
                0.000000 1.000000 0.000000 
                0.974397 0.899133 0.802143 
                0.975985 0.905388 0.814414 
                0.975985 0.905388 0.814414 
                0.974397 0.899133 0.802143 
                0.000000 1.000000 0.000000 
                0.962397 0.851856 0.709408 
                0.964301 0.859354 0.724116 
                0.964889 0.861673 0.728665 
                0.964301 0.859354 0.724116 
                0.962397 0.851856 0.709408 
                0.000000 1.000000 0.000000 
                0.948889 0.798638 0.605017 
                0.950376 0.804496 0.616509 
                0.951120 0.807427 0.622258 
                0.951120 0.807427 0.622258 
                0.950376 0.804496 0.616509 
                0.948889 0.798638 0.605017 
                1.000000 0.000000 1.000000 
                0.997080 0.988496 0.977434 
                0.995468 0.982147 0.964980 
                0.992085 0.968817 0.938833 
                0.992085 0.968817 0.938833 
                0.989395 0.958219 0.918045 
                0.984363 0.938396 0.879160 
                0.985340 0.942245 0.886710 
                0.984363 0.938396 0.879160 
                0.981050 0.925342 0.853553 
                0.974397 0.899133 0.802143 
                0.975985 0.905388 0.814414 
                0.975985 0.905388 0.814414 
                0.974397 0.899133 0.802143 
                0.970794 0.884936 0.774296 
                0.962397 0.851856 0.709408 
                0.964301 0.859354 0.724116 
                0.964889 0.861673 0.728665 
                0.964301 0.859354 0.724116 
                0.962397 0.851856 0.709408 
                0.959088 0.838816 0.683829 
                0.948889 0.798638 0.605017 
                0.950376 0.804496 0.616509 
                0.951120 0.807427 0.622258 
                0.951120 0.807427 0.622258 
                0.950376 0.804496 0.616509 
                0.948889 0.798638 0.605017 
                0.946834 0.790539 0.589132 
                0.935300 0.745100 0.500000 
                0.935300 0.745100 0.500000 
                0.935300 0.745100 0.500000 
                0.935300 0.745100 0.500000 
                0.935300 0.745100 0.500000 
                0.935300 0.745100 0.500000 
                0.935300 0.745100 0.500000 
                0.935300 0.745100 0.500000 
                0.935300 0.745100 0.500000 
                0.948889 0.798638 0.605017 
                0.935300 0.745100 0.500000 
                0.962397 0.851856 0.709408 
                0.950376 0.804496 0.616509 
                0.935300 0.745100 0.500000 
                0.974397 0.899133 0.802143 
                0.964301 0.859354 0.724116 
                0.951120 0.807427 0.622258 
                0.935300 0.745100 0.500000 
                0.984363 0.938396 0.879160 
                0.975985 0.905388 0.814414 
                0.964889 0.861673 0.728665 
                0.951120 0.807427 0.622258 
                0.935300 0.745100 0.500000 
                0.992085 0.968817 0.938833 
                0.985340 0.942245 0.886710 
                0.975985 0.905388 0.814414 
                0.964301 0.859354 0.724116 
                0.950376 0.804496 0.616509 
                0.935300 0.745100 0.500000 
                0.997080 0.988496 0.977434 
                0.992085 0.968817 0.938833 
                0.984363 0.938396 0.879160 
                0.974397 0.899133 0.802143 
                0.962397 0.851856 0.709408 
                0.948889 0.798638 0.605017 
                0.935300 0.745100 0.500000 
                1.000000 1.000000 0.000000 
                0.873520 0.501704 0.022566 
                0.875132 0.508053 0.035020 
                0.878515 0.521383 0.061167 
                0.878515 0.521383 0.061167 
                0.881205 0.531981 0.081955 
                0.886237 0.551804 0.120840 
                0.885260 0.547955 0.113290 
                0.886237 0.551804 0.120840 
                0.889550 0.564858 0.146447 
                0.896203 0.591067 0.197857 
                0.894615 0.584812 0.185586 
                0.894615 0.584812 0.185586 
                0.896203 0.591067 0.197857 
                0.899806 0.605264 0.225704 
                0.908203 0.638344 0.290592 
                0.906299 0.630846 0.275884 
                0.905711 0.628527 0.271335 
                0.906299 0.630846 0.275884 
                0.908203 0.638344 0.290592 
                0.911512 0.651384 0.316171 
                0.921711 0.691562 0.394983 
                0.920224 0.685704 0.383491 
                0.919480 0.682773 0.377742 
                0.919480 0.682773 0.377742 
                0.920224 0.685704 0.383491 
                0.921711 0.691562 0.394983 
                0.923766 0.699661 0.410868 
                0.921711 0.691562 0.394983 
                0.908203 0.638344 0.290592 
                0.920224 0.685704 0.383491 
                0.896203 0.591067 0.197857 
                0.906299 0.630846 0.275884 
                0.919480 0.682773 0.377742 
                0.886237 0.551804 0.120840 
                0.894615 0.584812 0.185586 
                0.905711 0.628527 0.271335 
                0.919480 0.682773 0.377742 
                0.878515 0.521383 0.061167 
                0.885260 0.547955 0.113290 
                0.894615 0.584812 0.185586 
                0.906299 0.630846 0.275884 
                0.920224 0.685704 0.383491 
                0.873520 0.501704 0.022566 
                0.878515 0.521383 0.061167 
                0.886237 0.551804 0.120840 
                0.896203 0.591067 0.197857 
                0.908203 0.638344 0.290592 
                0.921711 0.691562 0.394983 
                0.921711 0.691562 0.394983 
                0.935300 0.745100 0.500000 
                0.923766 0.699661 0.410868 
                0.935300 0.745100 0.500000 
                0.923766 0.699661 0.410868 
                0.921711 0.691562 0.394983 
                0.935300 0.745100 0.500000 
                0.935300 0.745100 0.500000 
                0.935300 0.745100 0.500000 
                0.935300 0.745100 0.500000 
                0.935300 0.745100 0.500000 
                0.921711 0.691562 0.394983 
                0.923766 0.699661 0.410868 
                0.935300 0.745100 0.500000 
                0.921711 0.691562 0.394983 
                0.923766 0.699661 0.410868 
                0.920224 0.685704 0.383491 
                0.935300 0.745100 0.500000 
                0.908203 0.638344 0.290592 
                0.911512 0.651384 0.316171 
                0.911512 0.651384 0.316171 
                0.908203 0.638344 0.290592 
                0.920224 0.685704 0.383491 
                0.935300 0.745100 0.500000 
                0.950376 0.804496 0.616509 
                0.950376 0.804496 0.616509 
                0.950376 0.804496 0.616509 
                0.935300 0.745100 0.500000 
                0.920224 0.685704 0.383491 
                0.935300 0.745100 0.500000 
                0.920224 0.685704 0.383491 
                0.950376 0.804496 0.616509 
                0.908203 0.638344 0.290592 
                0.911512 0.651384 0.316171 
                0.911512 0.651384 0.316171 
                0.908203 0.638344 0.290592 
                0.935300 0.745100 0.500000 
                0.896203 0.591067 0.197857 
                0.889550 0.564858 0.146447 
                0.899806 0.605264 0.225704 
                0.889550 0.564858 0.146447 
                0.899806 0.605264 0.225704 
                0.923766 0.699661 0.410868 
                0.935300 0.745100 0.500000 
                0.896203 0.591067 0.197857 
                0.935300 0.745100 0.500000 
                0.948889 0.798638 0.605017 
                0.948889 0.798638 0.605017 
                0.948889 0.798638 0.605017 
                0.948889 0.798638 0.605017 
                0.935300 0.745100 0.500000 
                0.935300 0.745100 0.500000 
                0.923766 0.699661 0.410868 
                0.935300 0.745100 0.500000 
                0.889550 0.564858 0.146447 
                0.889550 0.564858 0.146447 
                0.896203 0.591067 0.197857 
                0.899806 0.605264 0.225704 
                0.899806 0.605264 0.225704 
                0.896203 0.591067 0.197857 
                0.919480 0.682773 0.377742 
                0.906299 0.630846 0.275884 
                0.920224 0.685704 0.383491 
                0.935300 0.745100 0.500000 
                0.881205 0.531981 0.081955 
                0.921711 0.691562 0.394983 
                0.935300 0.745100 0.500000 
                0.881205 0.531981 0.081955 
                0.906299 0.630846 0.275884 
                0.919480 0.682773 0.377742 
                0.920224 0.685704 0.383491 
                0.921711 0.691562 0.394983 
                0.935300 0.745100 0.500000 
                0.935300 0.745100 0.500000 
                0.935300 0.745100 0.500000 
                0.935300 0.745100 0.500000 
                0.919480 0.682773 0.377742 
                0.920224 0.685704 0.383491 
                0.921711 0.691562 0.394983 
                0.919480 0.682773 0.377742 
                0.935300 0.745100 0.500000 
                0.920224 0.685704 0.383491 
                0.935300 0.745100 0.500000 
                0.921711 0.691562 0.394983 
                0.881205 0.531981 0.081955 
                0.881205 0.531981 0.081955 
                0.906299 0.630846 0.275884 
                0.906299 0.630846 0.275884 
                0.919480 0.682773 0.377742 
                0.935300 0.745100 0.500000 
                0.886237 0.551804 0.120840 
                0.875132 0.508053 0.035020 
                0.875132 0.508053 0.035020 
                0.886237 0.551804 0.120840 
                0.919480 0.682773 0.377742 
                0.935300 0.745100 0.500000 
                0.951120 0.807427 0.622258 
                0.964301 0.859354 0.724116 
                0.964301 0.859354 0.724116 
                0.951120 0.807427 0.622258 
                0.964301 0.859354 0.724116 
                0.951120 0.807427 0.622258 
                0.935300 0.745100 0.500000 
                0.919480 0.682773 0.377742 
                0.935300 0.745100 0.500000 
                0.951120 0.807427 0.622258 
                0.919480 0.682773 0.377742 
                0.964301 0.859354 0.724116 
                0.875132 0.508053 0.035020 
                0.875132 0.508053 0.035020 
                0.886237 0.551804 0.120840 
                0.886237 0.551804 0.120840 
                0.935300 0.745100 0.500000 
                0.919480 0.682773 0.377742 
                0.905711 0.628527 0.271335 
                0.894615 0.584812 0.185586 
                0.878515 0.521383 0.061167 
                0.878515 0.521383 0.061167 
                0.894615 0.584812 0.185586 
                0.905711 0.628527 0.271335 
                0.919480 0.682773 0.377742 
                0.935300 0.745100 0.500000 
                0.962397 0.851856 0.709408 
                0.962397 0.851856 0.709408 
                0.962397 0.851856 0.709408 
                0.962397 0.851856 0.709408 
                0.935300 0.745100 0.500000 
                0.919480 0.682773 0.377742 
                0.935300 0.745100 0.500000 
                0.919480 0.682773 0.377742 
                0.878515 0.521383 0.061167 
                0.894615 0.584812 0.185586 
                0.905711 0.628527 0.271335 
                0.905711 0.628527 0.271335 
                0.894615 0.584812 0.185586 
                0.878515 0.521383 0.061167 
                0.919480 0.682773 0.377742 
                0.873520 0.501704 0.022566 
                0.873520 0.501704 0.022566 
                0.878515 0.521383 0.061167 
                0.886237 0.551804 0.120840 
                0.896203 0.591067 0.197857 
                0.908203 0.638344 0.290592 
                0.873520 0.501704 0.022566 
                0.878515 0.521383 0.061167 
                0.886237 0.551804 0.120840 
                0.896203 0.591067 0.197857 
                0.911512 0.651384 0.316171 
                0.873520 0.501704 0.022566 
                0.908203 0.638344 0.290592 
                0.919480 0.682773 0.377742 
                0.946834 0.790539 0.589132 
                0.946834 0.790539 0.589132 
                0.919480 0.682773 0.377742 
                0.919480 0.682773 0.377742 
                0.873520 0.501704 0.022566 
                0.873520 0.501704 0.022566 
                0.873520 0.501704 0.022566 
                0.878515 0.521383 0.061167 
                0.878515 0.521383 0.061167 
                0.886237 0.551804 0.120840 
                0.886237 0.551804 0.120840 
                0.896203 0.591067 0.197857 
                0.896203 0.591067 0.197857 
                0.908203 0.638344 0.290592 
                0.911512 0.651384 0.316171 
                0.873520 0.501704 0.022566 
                0.908203 0.638344 0.290592 
                0.920224 0.685704 0.383491 
                0.906299 0.630846 0.275884 
                0.935300 0.745100 0.500000 
                0.885260 0.547955 0.113290 
                0.906299 0.630846 0.275884 
                0.871636 0.494283 0.008009 
                0.871636 0.494283 0.008009 
                0.885260 0.547955 0.113290 
                0.906299 0.630846 0.275884 
                0.906299 0.630846 0.275884 
                0.920224 0.685704 0.383491 
                0.935300 0.745100 0.500000 
                0.951120 0.807427 0.622258 
                0.975985 0.905388 0.814414 
                0.948889 0.798638 0.605017 
                0.975985 0.905388 0.814414 
                0.951120 0.807427 0.622258 
                0.948889 0.798638 0.605017 
                0.975985 0.905388 0.814414 
                0.951120 0.807427 0.622258 
                0.948889 0.798638 0.605017 
                0.935300 0.745100 0.500000 
                0.920224 0.685704 0.383491 
                0.920224 0.685704 0.383491 
                0.935300 0.745100 0.500000 
                0.951120 0.807427 0.622258 
                0.975985 0.905388 0.814414 
                0.948889 0.798638 0.605017 
                0.871636 0.494283 0.008009 
                0.871636 0.494283 0.008009 
                0.885260 0.547955 0.113290 
                0.906299 0.630846 0.275884 
                0.906299 0.630846 0.275884 
                0.906299 0.630846 0.275884 
                0.885260 0.547955 0.113290 
                0.906299 0.630846 0.275884 
                0.894615 0.584812 0.185586 
                0.878515 0.521383 0.061167 
                0.000000 1.000000 0.000000 
                1.000000 1.000000 0.000000 
                1.000000 1.000000 0.000000 
                1.000000 1.000000 0.000000 
                0.923766 0.699661 0.410868 
                0.923766 0.699661 0.410868 
                0.000000 1.000000 0.000000 
                1.000000 1.000000 0.000000 
                0.878515 0.521383 0.061167 
                0.894615 0.584812 0.185586 
                0.964889 0.861673 0.728665 
                0.974397 0.899133 0.802143 
                0.974397 0.899133 0.802143 
                0.964889 0.861673 0.728665 
                0.974397 0.899133 0.802143 
                0.974397 0.899133 0.802143 
                0.964889 0.861673 0.728665 
                0.923766 0.699661 0.410868 
                0.923766 0.699661 0.410868 
                0.964889 0.861673 0.728665 
                0.878515 0.521383 0.061167 
                0.894615 0.584812 0.185586 
                0.894615 0.584812 0.185586 
                0.878515 0.521383 0.061167 
                0.935300 0.745100 0.500000 
                0.000000 1.000000 0.000000 
                0.905711 0.628527 0.271335 
                0.908203 0.638344 0.290592 
                0.923766 0.699661 0.410868 
                0.908203 0.638344 0.290592 
                0.935300 0.745100 0.500000 
                0.935300 0.745100 0.500000 
                0.000000 1.000000 0.000000 
                0.905711 0.628527 0.271335 
                0.935300 0.745100 0.500000 
                0.923766 0.699661 0.410868 
                0.935300 0.745100 0.500000 
                0.923766 0.699661 0.410868 
                0.935300 0.745100 0.500000 
                0.935300 0.745100 0.500000 
                0.935300 0.745100 0.500000 
                0.923766 0.699661 0.410868 
                0.905711 0.628527 0.271335 
                0.908203 0.638344 0.290592 
                0.908203 0.638344 0.290592 
                0.905711 0.628527 0.271335 
                0.920224 0.685704 0.383491 
                0.896203 0.591067 0.197857 
                0.935300 0.745100 0.500000 
                0.886237 0.551804 0.120840 
                0.878515 0.521383 0.061167 
                1.000000 1.000000 0.000000 
                0.935300 0.745100 0.500000 
                1.000000 1.000000 0.000000 
                0.878515 0.521383 0.061167 
                0.886237 0.551804 0.120840 
                0.896203 0.591067 0.197857 
                0.920224 0.685704 0.383491 
                0.935300 0.745100 0.500000 
                0.935300 0.745100 0.500000 
                0.000000 1.000000 0.000000 
                0.950376 0.804496 0.616509 
                0.950376 0.804496 0.616509 
                0.950376 0.804496 0.616509 
                0.935300 0.745100 0.500000 
                0.920224 0.685704 0.383491 
                0.935300 0.745100 0.500000 
                0.920224 0.685704 0.383491 
                0.935300 0.745100 0.500000 
                0.950376 0.804496 0.616509 
                0.935300 0.745100 0.500000 
                0.878515 0.521383 0.061167 
                0.886237 0.551804 0.120840 
                0.896203 0.591067 0.197857 
                0.896203 0.591067 0.197857 
                0.886237 0.551804 0.120840 
                0.878515 0.521383 0.061167 
                0.908203 0.638344 0.290592 
                0.000000 1.000000 0.000000 
                0.885260 0.547955 0.113290 
                0.894615 0.584812 0.185586 
                0.921711 0.691562 0.394983 
                0.921711 0.691562 0.394983 
                0.921711 0.691562 0.394983 
                0.923766 0.699661 0.410868 
                0.935300 0.745100 0.500000 
                0.000000 1.000000 0.000000 
                0.885260 0.547955 0.113290 
                0.894615 0.584812 0.185586 
                0.908203 0.638344 0.290592 
                0.921711 0.691562 0.394983 
                0.950376 0.804496 0.616509 
                0.985340 0.942245 0.886710 
                0.984363 0.938396 0.879160 
                0.984363 0.938396 0.879160 
                0.000000 1.000000 0.000000 
                0.985340 0.942245 0.886710 
                0.950376 0.804496 0.616509 
                0.985340 0.942245 0.886710 
                0.984363 0.938396 0.879160 
                0.984363 0.938396 0.879160 
                0.950376 0.804496 0.616509 
                0.921711 0.691562 0.394983 
                0.935300 0.745100 0.500000 
                0.923766 0.699661 0.410868 
                0.950376 0.804496 0.616509 
                0.985340 0.942245 0.886710 
                0.921711 0.691562 0.394983 
                0.885260 0.547955 0.113290 
                0.894615 0.584812 0.185586 
                0.908203 0.638344 0.290592 
                0.921711 0.691562 0.394983 
                0.921711 0.691562 0.394983 
                0.908203 0.638344 0.290592 
                0.885260 0.547955 0.113290 
                0.894615 0.584812 0.185586 
                0.000000 1.000000 0.000000 
                0.906299 0.630846 0.275884 
                0.873520 0.501704 0.022566 
                0.873520 0.501704 0.022566 
                0.921711 0.691562 0.394983 
                0.911512 0.651384 0.316171 
                0.923766 0.699661 0.410868 
                0.923766 0.699661 0.410868 
                0.911512 0.651384 0.316171 
                0.911512 0.651384 0.316171 
                0.873520 0.501704 0.022566 
                0.873520 0.501704 0.022566 
                0.000000 1.000000 0.000000 
                0.906299 0.630846 0.275884 
                0.921711 0.691562 0.394983 
                0.911512 0.651384 0.316171 
                0.964301 0.859354 0.724116 
                0.975985 0.905388 0.814414 
                0.975985 0.905388 0.814414 
                0.964301 0.859354 0.724116 
                0.975985 0.905388 0.814414 
                0.964301 0.859354 0.724116 
                0.964301 0.859354 0.724116 
                0.975985 0.905388 0.814414 
                0.906299 0.630846 0.275884 
                0.921711 0.691562 0.394983 
                0.911512 0.651384 0.316171 
                0.923766 0.699661 0.410868 
                0.923766 0.699661 0.410868 
                0.911512 0.651384 0.316171 
                0.911512 0.651384 0.316171 
                0.906299 0.630846 0.275884 
                0.921711 0.691562 0.394983 
                0.911512 0.651384 0.316171 
                0.935300 0.745100 0.500000 
                0.921711 0.691562 0.394983 
                0.935300 0.745100 0.500000 
                0.935300 0.745100 0.500000 
                0.921711 0.691562 0.394983 
                0.935300 0.745100 0.500000 
                0.935300 0.745100 0.500000 
                0.959088 0.838816 0.683829 
                0.935300 0.745100 0.500000 
                0.935300 0.745100 0.500000 
                0.935300 0.745100 0.500000 
                0.959088 0.838816 0.683829 
                0.935300 0.745100 0.500000 
                0.935300 0.745100 0.500000 
                0.935300 0.745100 0.500000 
                0.935300 0.745100 0.500000 
                0.935300 0.745100 0.500000 
                0.921711 0.691562 0.394983 
                0.935300 0.745100 0.500000 
                0.935300 0.745100 0.500000 
                0.935300 0.745100 0.500000 
                0.921711 0.691562 0.394983 
                0.935300 0.745100 0.500000 
                0.000000 1.000000 0.000000 
                0.921711 0.691562 0.394983 
                0.920224 0.685704 0.383491 
                0.896203 0.591067 0.197857 
                0.908203 0.638344 0.290592 
                0.935300 0.745100 0.500000 
                0.899806 0.605264 0.225704 
                0.923766 0.699661 0.410868 
                0.000000 1.000000 0.000000 
                0.896203 0.591067 0.197857 
                0.908203 0.638344 0.290592 
                0.935300 0.745100 0.500000 
                0.921711 0.691562 0.394983 
                0.920224 0.685704 0.383491 
                0.935300 0.745100 0.500000 
                0.948889 0.798638 0.605017 
                0.951120 0.807427 0.622258 
                0.992085 0.968817 0.938833 
                0.935300 0.745100 0.500000 
                0.992085 0.968817 0.938833 
                0.948889 0.798638 0.605017 
                0.951120 0.807427 0.622258 
                0.992085 0.968817 0.938833 
                0.948889 0.798638 0.605017 
                0.951120 0.807427 0.622258 
                0.935300 0.745100 0.500000 
                0.935300 0.745100 0.500000 
                0.921711 0.691562 0.394983 
                0.920224 0.685704 0.383491 
                0.935300 0.745100 0.500000 
                0.935300 0.745100 0.500000 
                0.948889 0.798638 0.605017 
                0.951120 0.807427 0.622258 
                0.992085 0.968817 0.938833 
                0.921711 0.691562 0.394983 
                0.920224 0.685704 0.383491 
                0.935300 0.745100 0.500000 
                0.896203 0.591067 0.197857 
                0.899806 0.605264 0.225704 
                0.908203 0.638344 0.290592 
                0.923766 0.699661 0.410868 
                0.896203 0.591067 0.197857 
                0.908203 0.638344 0.290592 
                0.000000 1.000000 0.000000 
                0.908203 0.638344 0.290592 
                0.935300 0.745100 0.500000 
                0.935300 0.745100 0.500000 
                0.921711 0.691562 0.394983 
                0.911512 0.651384 0.316171 
                0.911512 0.651384 0.316171 
                0.000000 1.000000 0.000000 
                0.908203 0.638344 0.290592 
                0.921711 0.691562 0.394983 
                0.935300 0.745100 0.500000 
                0.935300 0.745100 0.500000 
                0.950376 0.804496 0.616509 
                0.948889 0.798638 0.605017 
                0.950376 0.804496 0.616509 
                0.948889 0.798638 0.605017 
                0.950376 0.804496 0.616509 
                0.948889 0.798638 0.605017 
                0.935300 0.745100 0.500000 
                0.935300 0.745100 0.500000 
                0.935300 0.745100 0.500000 
                0.935300 0.745100 0.500000 
                0.950376 0.804496 0.616509 
                0.948889 0.798638 0.605017 
                0.908203 0.638344 0.290592 
                0.911512 0.651384 0.316171 
                0.911512 0.651384 0.316171 
                0.921711 0.691562 0.394983 
                0.908203 0.638344 0.290592 
                0.921711 0.691562 0.394983 
                0.920224 0.685704 0.383491 
                0.894615 0.584812 0.185586 
                0.906299 0.630846 0.275884 
                0.935300 0.745100 0.500000 
                0.920224 0.685704 0.383491 
                0.899806 0.605264 0.225704 
                0.921711 0.691562 0.394983 
                0.911512 0.651384 0.316171 
                0.894615 0.584812 0.185586 
                0.906299 0.630846 0.275884 
                0.899806 0.605264 0.225704 
                0.921711 0.691562 0.394983 
                0.920224 0.685704 0.383491 
                0.935300 0.745100 0.500000 
                0.920224 0.685704 0.383491 
                0.962397 0.851856 0.709408 
                0.974397 0.899133 0.802143 
                0.984363 0.938396 0.879160 
                0.962397 0.851856 0.709408 
                0.935300 0.745100 0.500000 
                0.948889 0.798638 0.605017 
                0.948889 0.798638 0.605017 
                0.946834 0.790539 0.589132 
                0.984363 0.938396 0.879160 
                0.974397 0.899133 0.802143 
                0.962397 0.851856 0.709408 
                0.962397 0.851856 0.709408 
                0.935300 0.745100 0.500000 
                0.984363 0.938396 0.879160 
                0.974397 0.899133 0.802143 
                0.962397 0.851856 0.709408 
                0.962397 0.851856 0.709408 
                0.948889 0.798638 0.605017 
                0.948889 0.798638 0.605017 
                0.935300 0.745100 0.500000 
                0.946834 0.790539 0.589132 
                0.920224 0.685704 0.383491 
                0.935300 0.745100 0.500000 
                0.920224 0.685704 0.383491 
                0.962397 0.851856 0.709408 
                0.974397 0.899133 0.802143 
                0.984363 0.938396 0.879160 
                0.920224 0.685704 0.383491 
                0.935300 0.745100 0.500000 
                0.920224 0.685704 0.383491 
                0.962397 0.851856 0.709408 
                0.935300 0.745100 0.500000 
                0.894615 0.584812 0.185586 
                0.906299 0.630846 0.275884 
                0.899806 0.605264 0.225704 
                0.921711 0.691562 0.394983 
                0.911512 0.651384 0.316171 
                0.894615 0.584812 0.185586 
                0.906299 0.630846 0.275884 
                0.899806 0.605264 0.225704 
                0.921711 0.691562 0.394983 
                0.911512 0.651384 0.316171 
                0.911512 0.651384 0.316171 
                0.911512 0.651384 0.316171 
                0.911512 0.651384 0.316171 
                0.921711 0.691562 0.394983 
                0.908203 0.638344 0.290592 
                0.935300 0.745100 0.500000 
                0.889550 0.564858 0.146447 
                0.889550 0.564858 0.146447 
                0.921711 0.691562 0.394983 
                0.908203 0.638344 0.290592 
                0.935300 0.745100 0.500000 
                0.951120 0.807427 0.622258 
                0.951120 0.807427 0.622258 
                0.951120 0.807427 0.622258 
                0.921711 0.691562 0.394983 
                0.935300 0.745100 0.500000 
                0.921711 0.691562 0.394983 
                0.951120 0.807427 0.622258 
                0.935300 0.745100 0.500000 
                0.889550 0.564858 0.146447 
                0.908203 0.638344 0.290592 
                0.908203 0.638344 0.290592 
                0.889550 0.564858 0.146447 
                0.921711 0.691562 0.394983 
                0.921711 0.691562 0.394983 
                0.921711 0.691562 0.394983 
                0.921711 0.691562 0.394983 
                0.921711 0.691562 0.394983 
                0.894615 0.584812 0.185586 
                0.896203 0.591067 0.197857 
                0.899806 0.605264 0.225704 
                0.899806 0.605264 0.225704 
                0.899806 0.605264 0.225704 
                0.899806 0.605264 0.225704 
                0.894615 0.584812 0.185586 
                0.896203 0.591067 0.197857 
                0.921711 0.691562 0.394983 
                0.000000 1.000000 0.000000 
                0.000000 1.000000 0.000000 
                0.000000 1.000000 0.000000 
                0.000000 1.000000 0.000000 
                0.992085 0.968817 0.938833 
                0.992085 0.968817 0.938833 
                0.000000 1.000000 0.000000 
                0.000000 1.000000 0.000000 
                0.000000 1.000000 0.000000 
                0.000000 1.000000 0.000000 
                0.992085 0.968817 0.938833 
                0.992085 0.968817 0.938833 
                0.921711 0.691562 0.394983 
                0.921711 0.691562 0.394983 
                0.894615 0.584812 0.185586 
                0.896203 0.591067 0.197857 
                0.899806 0.605264 0.225704 
                0.899806 0.605264 0.225704 
                0.899806 0.605264 0.225704 
                0.899806 0.605264 0.225704 
                0.894615 0.584812 0.185586 
                0.896203 0.591067 0.197857 
                0.935300 0.745100 0.500000 
                0.935300 0.745100 0.500000 
                0.919480 0.682773 0.377742 
                0.908203 0.638344 0.290592 
                0.875132 0.508053 0.035020 
                0.875132 0.508053 0.035020 
                0.881205 0.531981 0.081955 
                0.881205 0.531981 0.081955 
                0.908203 0.638344 0.290592 
                0.935300 0.745100 0.500000 
                0.935300 0.745100 0.500000 
                0.919480 0.682773 0.377742 
                0.935300 0.745100 0.500000 
                0.000000 1.000000 0.000000 
                0.992085 0.968817 0.938833 
                0.984363 0.938396 0.879160 
                0.935300 0.745100 0.500000 
                0.950376 0.804496 0.616509 
                0.964301 0.859354 0.724116 
                0.962397 0.851856 0.709408 
                0.935300 0.745100 0.500000 
                0.946834 0.790539 0.589132 
                0.946834 0.790539 0.589132 
                0.000000 1.000000 0.000000 
                0.992085 0.968817 0.938833 
                0.984363 0.938396 0.879160 
                0.964301 0.859354 0.724116 
                0.962397 0.851856 0.709408 
                0.935300 0.745100 0.500000 
                0.935300 0.745100 0.500000 
                0.950376 0.804496 0.616509 
                0.935300 0.745100 0.500000 
                0.992085 0.968817 0.938833 
                0.984363 0.938396 0.879160 
                0.964301 0.859354 0.724116 
                0.962397 0.851856 0.709408 
                0.950376 0.804496 0.616509 
                0.935300 0.745100 0.500000 
                0.935300 0.745100 0.500000 
                0.946834 0.790539 0.589132 
                0.946834 0.790539 0.589132 
                0.935300 0.745100 0.500000 
                0.919480 0.682773 0.377742 
                0.935300 0.745100 0.500000 
                0.919480 0.682773 0.377742 
                0.992085 0.968817 0.938833 
                0.984363 0.938396 0.879160 
                0.935300 0.745100 0.500000 
                0.950376 0.804496 0.616509 
                0.964301 0.859354 0.724116 
                0.962397 0.851856 0.709408 
                0.935300 0.745100 0.500000 
                0.875132 0.508053 0.035020 
                0.875132 0.508053 0.035020 
                0.881205 0.531981 0.081955 
                0.881205 0.531981 0.081955 
                0.908203 0.638344 0.290592 
                0.908203 0.638344 0.290592 
                0.000000 1.000000 0.000000 
                0.923766 0.699661 0.410868 
                0.923766 0.699661 0.410868 
                0.896203 0.591067 0.197857 
                0.919480 0.682773 0.377742 
                0.878515 0.521383 0.061167 
                0.878515 0.521383 0.061167 
                0.885260 0.547955 0.113290 
                0.906299 0.630846 0.275884 
                0.935300 0.745100 0.500000 
                0.896203 0.591067 0.197857 
                0.906299 0.630846 0.275884 
                0.920224 0.685704 0.383491 
                0.886237 0.551804 0.120840 
                0.871636 0.494283 0.008009 
                0.871636 0.494283 0.008009 
                0.889550 0.564858 0.146447 
                0.889550 0.564858 0.146447 
                0.878515 0.521383 0.061167 
                0.878515 0.521383 0.061167 
                0.885260 0.547955 0.113290 
                0.886237 0.551804 0.120840 
                0.896203 0.591067 0.197857 
                0.896203 0.591067 0.197857 
                0.906299 0.630846 0.275884 
                0.923766 0.699661 0.410868 
                0.923766 0.699661 0.410868 
                0.906299 0.630846 0.275884 
                0.920224 0.685704 0.383491 
                0.000000 1.000000 0.000000 
                0.919480 0.682773 0.377742 
                0.935300 0.745100 0.500000 
                0.950376 0.804496 0.616509 
                0.964301 0.859354 0.724116 
                0.935300 0.745100 0.500000 
                0.964301 0.859354 0.724116 
                0.950376 0.804496 0.616509 
                0.935300 0.745100 0.500000 
                0.964301 0.859354 0.724116 
                0.950376 0.804496 0.616509 
                0.935300 0.745100 0.500000 
                0.919480 0.682773 0.377742 
                0.935300 0.745100 0.500000 
                0.950376 0.804496 0.616509 
                0.919480 0.682773 0.377742 
                0.935300 0.745100 0.500000 
                0.964301 0.859354 0.724116 
                0.935300 0.745100 0.500000 
                0.871636 0.494283 0.008009 
                0.871636 0.494283 0.008009 
                0.885260 0.547955 0.113290 
                0.886237 0.551804 0.120840 
                0.889550 0.564858 0.146447 
                0.889550 0.564858 0.146447 
                0.896203 0.591067 0.197857 
                0.896203 0.591067 0.197857 
                0.906299 0.630846 0.275884 
                0.906299 0.630846 0.275884 
                0.920224 0.685704 0.383491 
                0.896203 0.591067 0.197857 
                0.885260 0.547955 0.113290 
                0.906299 0.630846 0.275884 
                0.896203 0.591067 0.197857 
                0.906299 0.630846 0.275884 
                0.920224 0.685704 0.383491 
                0.886237 0.551804 0.120840 
                0.000000 1.000000 0.000000 
                0.911512 0.651384 0.316171 
                0.911512 0.651384 0.316171 
                0.935300 0.745100 0.500000 
                0.919480 0.682773 0.377742 
                0.886237 0.551804 0.120840 
                0.920224 0.685704 0.383491 
                0.920224 0.685704 0.383491 
                0.881205 0.531981 0.081955 
                0.908203 0.638344 0.290592 
                0.871636 0.494283 0.008009 
                0.871636 0.494283 0.008009 
                0.875132 0.508053 0.035020 
                0.875132 0.508053 0.035020 
                0.881205 0.531981 0.081955 
                0.881205 0.531981 0.081955 
                0.911512 0.651384 0.316171 
                0.881205 0.531981 0.081955 
                0.886237 0.551804 0.120840 
                0.911512 0.651384 0.316171 
                0.911512 0.651384 0.316171 
                0.000000 1.000000 0.000000 
                0.920224 0.685704 0.383491 
                0.920224 0.685704 0.383491 
                0.908203 0.638344 0.290592 
                0.935300 0.745100 0.500000 
                0.919480 0.682773 0.377742 
                0.974397 0.899133 0.802143 
                0.951120 0.807427 0.622258 
                0.981050 0.925342 0.853553 
                0.981050 0.925342 0.853553 
                0.962397 0.851856 0.709408 
                0.962397 0.851856 0.709408 
                0.974397 0.899133 0.802143 
                0.951120 0.807427 0.622258 
                0.997080 0.988496 0.977434 
                0.997080 0.988496 0.977434 
                0.981050 0.925342 0.853553 
                0.981050 0.925342 0.853553 
                0.974397 0.899133 0.802143 
                0.962397 0.851856 0.709408 
                0.962397 0.851856 0.709408 
                0.951120 0.807427 0.622258 
                0.935300 0.745100 0.500000 
                0.919480 0.682773 0.377742 
                0.935300 0.745100 0.500000 
                0.919480 0.682773 0.377742 
                0.974397 0.899133 0.802143 
                0.951120 0.807427 0.622258 
                0.871636 0.494283 0.008009 
                0.871636 0.494283 0.008009 
                0.875132 0.508053 0.035020 
                0.875132 0.508053 0.035020 
                0.881205 0.531981 0.081955 
                0.881205 0.531981 0.081955 
                0.881205 0.531981 0.081955 
                0.886237 0.551804 0.120840 
                0.911512 0.651384 0.316171 
                0.920224 0.685704 0.383491 
                0.920224 0.685704 0.383491 
                0.908203 0.638344 0.290592 
                0.886237 0.551804 0.120840 
                0.920224 0.685704 0.383491 
                0.920224 0.685704 0.383491 
                0.881205 0.531981 0.081955 
                0.908203 0.638344 0.290592 
                0.923766 0.699661 0.410868 
                0.935300 0.745100 0.500000 
                0.923766 0.699661 0.410868 
                0.935300 0.745100 0.500000 
                0.935300 0.745100 0.500000 
                0.935300 0.745100 0.500000 
                0.923766 0.699661 0.410868 
                0.923766 0.699661 0.410868 
                0.894615 0.584812 0.185586 
                0.919480 0.682773 0.377742 
                0.875132 0.508053 0.035020 
                0.878515 0.521383 0.061167 
                0.923766 0.699661 0.410868 
                0.878515 0.521383 0.061167 
                0.878515 0.521383 0.061167 
                0.889550 0.564858 0.146447 
                0.889550 0.564858 0.146447 
                0.875132 0.508053 0.035020 
                0.878515 0.521383 0.061167 
                0.894615 0.584812 0.185586 
                0.919480 0.682773 0.377742 
                0.923766 0.699661 0.410868 
                0.935300 0.745100 0.500000 
                0.951120 0.807427 0.622258 
                0.995468 0.982147 0.964980 
                0.995468 0.982147 0.964980 
                0.964301 0.859354 0.724116 
                0.935300 0.745100 0.500000 
                0.989395 0.958219 0.918045 
                0.970794 0.884936 0.774296 
                0.948889 0.798638 0.605017 
                0.997080 0.988496 0.977434 
                0.989395 0.958219 0.918045 
                0.970794 0.884936 0.774296 
                0.946834 0.790539 0.589132 
                0.995468 0.982147 0.964980 
                0.995468 0.982147 0.964980 
                0.964301 0.859354 0.724116 
                0.935300 0.745100 0.500000 
                0.951120 0.807427 0.622258 
                0.935300 0.745100 0.500000 
                0.948889 0.798638 0.605017 
                0.989395 0.958219 0.918045 
                0.989395 0.958219 0.918045 
                0.970794 0.884936 0.774296 
                0.970794 0.884936 0.774296 
                0.964301 0.859354 0.724116 
                0.946834 0.790539 0.589132 
                0.935300 0.745100 0.500000 
                0.951120 0.807427 0.622258 
                0.935300 0.745100 0.500000 
                0.948889 0.798638 0.605017 
                0.923766 0.699661 0.410868 
                0.935300 0.745100 0.500000 
                0.951120 0.807427 0.622258 
                0.964301 0.859354 0.724116 
                0.935300 0.745100 0.500000 
                0.948889 0.798638 0.605017 
                0.923766 0.699661 0.410868 
                0.875132 0.508053 0.035020 
                0.878515 0.521383 0.061167 
                0.878515 0.521383 0.061167 
                0.878515 0.521383 0.061167 
                0.894615 0.584812 0.185586 
                0.889550 0.564858 0.146447 
                0.889550 0.564858 0.146447 
                0.919480 0.682773 0.377742 
                0.894615 0.584812 0.185586 
                0.919480 0.682773 0.377742 
                0.875132 0.508053 0.035020 
                0.878515 0.521383 0.061167 
                0.923766 0.699661 0.410868 
                0.935300 0.745100 0.500000 
                0.923766 0.699661 0.410868 
                0.935300 0.745100 0.500000 
                0.935300 0.745100 0.500000 
                0.935300 0.745100 0.500000 
                0.923766 0.699661 0.410868 
                0.923766 0.699661 0.410868 
                0.899806 0.605264 0.225704 
                0.899806 0.605264 0.225704 
                0.935300 0.745100 0.500000 
                0.935300 0.745100 0.500000 
                0.935300 0.745100 0.500000 
                0.935300 0.745100 0.500000 
                0.899806 0.605264 0.225704 
                0.899806 0.605264 0.225704 
                0.935300 0.745100 0.500000 
                0.919480 0.682773 0.377742 
                0.919480 0.682773 0.377742 
                0.894615 0.584812 0.185586 
                0.919480 0.682773 0.377742 
                0.878515 0.521383 0.061167 
                0.920224 0.685704 0.383491 
                0.873520 0.501704 0.022566 
                0.886237 0.551804 0.120840 
                0.908203 0.638344 0.290592 
                0.935300 0.745100 0.500000 
                0.873520 0.501704 0.022566 
                0.873520 0.501704 0.022566 
                0.886237 0.551804 0.120840 
                0.886237 0.551804 0.120840 
                0.873520 0.501704 0.022566 
                0.878515 0.521383 0.061167 
                0.886237 0.551804 0.120840 
                0.894615 0.584812 0.185586 
                0.908203 0.638344 0.290592 
                0.919480 0.682773 0.377742 
                0.919480 0.682773 0.377742 
                0.920224 0.685704 0.383491 
                0.935300 0.745100 0.500000 
                0.919480 0.682773 0.377742 
                0.935300 0.745100 0.500000 
                0.964889 0.861673 0.728665 
                0.935300 0.745100 0.500000 
                0.997080 0.988496 0.977434 
                0.975985 0.905388 0.814414 
                0.974397 0.899133 0.802143 
                0.948889 0.798638 0.605017 
                0.975985 0.905388 0.814414 
                0.964889 0.861673 0.728665 
                0.974397 0.899133 0.802143 
                0.948889 0.798638 0.605017 
                0.935300 0.745100 0.500000 
                0.975985 0.905388 0.814414 
                0.964889 0.861673 0.728665 
                0.974397 0.899133 0.802143 
                0.948889 0.798638 0.605017 
                0.935300 0.745100 0.500000 
                0.935300 0.745100 0.500000 
                0.919480 0.682773 0.377742 
                0.935300 0.745100 0.500000 
                0.935300 0.745100 0.500000 
                0.919480 0.682773 0.377742 
                0.964889 0.861673 0.728665 
                0.935300 0.745100 0.500000 
                0.975985 0.905388 0.814414 
                0.974397 0.899133 0.802143 
                0.948889 0.798638 0.605017 
                0.935300 0.745100 0.500000 
                0.873520 0.501704 0.022566 
                0.873520 0.501704 0.022566 
                0.873520 0.501704 0.022566 
                0.878515 0.521383 0.061167 
                0.886237 0.551804 0.120840 
                0.886237 0.551804 0.120840 
                0.886237 0.551804 0.120840 
                0.894615 0.584812 0.185586 
                0.908203 0.638344 0.290592 
                0.919480 0.682773 0.377742 
                0.919480 0.682773 0.377742 
                0.920224 0.685704 0.383491 
                0.919480 0.682773 0.377742 
                0.894615 0.584812 0.185586 
                0.919480 0.682773 0.377742 
                0.878515 0.521383 0.061167 
                0.920224 0.685704 0.383491 
                0.873520 0.501704 0.022566 
                0.886237 0.551804 0.120840 
                0.908203 0.638344 0.290592 
                0.919480 0.682773 0.377742 
                0.905711 0.628527 0.271335 
                0.905711 0.628527 0.271335 
                0.919480 0.682773 0.377742 
                0.873520 0.501704 0.022566 
                0.885260 0.547955 0.113290 
                0.894615 0.584812 0.185586 
                0.906299 0.630846 0.275884 
                0.871636 0.494283 0.008009 
                0.886237 0.551804 0.120840 
                1.000000 1.000000 0.000000 
                1.000000 1.000000 0.000000 
                0.889550 0.564858 0.146447 
                0.923766 0.699661 0.410868 
                0.923766 0.699661 0.410868 
                0.871636 0.494283 0.008009 
                0.873520 0.501704 0.022566 
                0.885260 0.547955 0.113290 
                0.886237 0.551804 0.120840 
                0.894615 0.584812 0.185586 
                0.905711 0.628527 0.271335 
                0.905711 0.628527 0.271335 
                0.919480 0.682773 0.377742 
                0.906299 0.630846 0.275884 
                0.919480 0.682773 0.377742 
                0.948889 0.798638 0.605017 
                0.948889 0.798638 0.605017 
                0.962397 0.851856 0.709408 
                0.959088 0.838816 0.683829 
                0.948889 0.798638 0.605017 
                0.948889 0.798638 0.605017 
                0.962397 0.851856 0.709408 
                0.962397 0.851856 0.709408 
                0.959088 0.838816 0.683829 
                0.919480 0.682773 0.377742 
                0.923766 0.699661 0.410868 
                0.923766 0.699661 0.410868 
                0.919480 0.682773 0.377742 
                0.962397 0.851856 0.709408 
                0.871636 0.494283 0.008009 
                0.873520 0.501704 0.022566 
                0.885260 0.547955 0.113290 
                0.886237 0.551804 0.120840 
                0.889550 0.564858 0.146447 
                0.894615 0.584812 0.185586 
                0.905711 0.628527 0.271335 
                0.905711 0.628527 0.271335 
                0.919480 0.682773 0.377742 
                0.906299 0.630846 0.275884 
                0.905711 0.628527 0.271335 
                0.905711 0.628527 0.271335 
                0.919480 0.682773 0.377742 
                0.873520 0.501704 0.022566 
                0.885260 0.547955 0.113290 
                0.894615 0.584812 0.185586 
                0.906299 0.630846 0.275884 
                0.871636 0.494283 0.008009 
                0.886237 0.551804 0.120840 
                0.923766 0.699661 0.410868 
                0.923766 0.699661 0.410868 
                0.935300 0.745100 0.500000 
                0.935300 0.745100 0.500000 
                0.923766 0.699661 0.410868 
                0.923766 0.699661 0.410868 
                0.927390 0.713937 0.438871 
                0.935300 0.745100 0.500000 
                0.000000 1.000000 0.000000 
                0.885260 0.547955 0.113290 
                0.906299 0.630846 0.275884 
                0.000000 1.000000 0.000000 
                0.873520 0.501704 0.022566 
                0.878515 0.521383 0.061167 
                1.000000 1.000000 0.000000 
                1.000000 1.000000 0.000000 
                1.000000 1.000000 0.000000 
                1.000000 1.000000 0.000000 
                0.898004 0.598166 0.211780 
                0.898004 0.598166 0.211780 
                0.000000 1.000000 0.000000 
                0.000000 1.000000 0.000000 
                0.873520 0.501704 0.022566 
                0.878515 0.521383 0.061167 
                0.885260 0.547955 0.113290 
                0.906299 0.630846 0.275884 
                0.927390 0.713937 0.438871 
                0.935300 0.745100 0.500000 
                0.969349 0.879243 0.763130 
                0.958005 0.834550 0.675461 
                0.964889 0.861673 0.728665 
                0.975985 0.905388 0.814414 
                0.969349 0.879243 0.763130 
                0.975985 0.905388 0.814414 
                0.958005 0.834550 0.675461 
                0.964889 0.861673 0.728665 
                0.969349 0.879243 0.763130 
                0.975985 0.905388 0.814414 
                0.958005 0.834550 0.675461 
                0.964889 0.861673 0.728665 
                0.927390 0.713937 0.438871 
                0.935300 0.745100 0.500000 
                0.927390 0.713937 0.438871 
                0.969349 0.879243 0.763130 
                0.935300 0.745100 0.500000 
                0.958005 0.834550 0.675461 
                0.964889 0.861673 0.728665 
                0.975985 0.905388 0.814414 
                0.873520 0.501704 0.022566 
                0.878515 0.521383 0.061167 
                0.885260 0.547955 0.113290 
                0.898004 0.598166 0.211780 
                0.898004 0.598166 0.211780 
                0.906299 0.630846 0.275884 
                0.885260 0.547955 0.113290 
                0.906299 0.630846 0.275884 
                0.873520 0.501704 0.022566 
                0.878515 0.521383 0.061167 
                0.899806 0.605264 0.225704 
                0.899806 0.605264 0.225704 
                0.923766 0.699661 0.410868 
                0.923766 0.699661 0.410868 
                0.899806 0.605264 0.225704 
                0.899806 0.605264 0.225704 
                0.921711 0.691562 0.394983 
                0.921711 0.691562 0.394983 
                0.921711 0.691562 0.394983 
                0.921711 0.691562 0.394983 
            ]
        }
    }
}

    ]
}

Transform {
    translation -25 0 -8
    children [
            
# Final state, long petiole-like development, cutaway view.
Shape {
    appearance Appearance {
        material Material {
            diffuseColor 1 1 1
        }
    }
    geometry IndexedFaceSet {
        solid TRUE
        convex FALSE
        creaseAngle 1  # radians
        colorPerVertex TRUE
        coord Coordinate {
            point [
                # Mesh vertexes: 1105 items

                -0.000190 -0.640371 -0.000032 
                0.561348 -0.608782 0.000036 
                -0.000247 1.708847 -0.000123 
                1.163728 -0.557812 0.000106 
                0.946788 2.652990 -0.000052 
                -0.000236 4.147255 -0.000208 
                1.751902 -0.492751 0.000170 
                1.789229 2.638348 0.000038 
                1.125532 5.399704 -0.000127 
                -0.000205 6.482323 -0.000279 
                2.333585 -0.436865 0.000231 
                2.537598 2.459447 0.000122 
                2.214536 5.430235 -0.000017 
                1.268210 7.780045 -0.000182 
                -0.000162 8.647883 -0.000338 
                2.894682 -0.405792 0.000290 
                3.222792 2.221389 0.000202 
                3.183094 5.054943 0.000092 
                2.618366 7.736704 -0.000046 
                1.421243 9.886171 -0.000220 
                -0.000111 10.634158 -0.000386 
                3.437126 -0.419534 0.000348 
                3.862002 1.932798 0.000279 
                4.050294 4.527716 0.000197 
                3.841682 7.128806 0.000091 
                3.096919 9.652683 -0.000049 
                1.667107 11.771034 -0.000240 
                -0.000059 12.457246 -0.000428 
                3.960660 -0.499283 0.000408 
                4.459916 1.600348 0.000355 
                4.834303 3.921078 0.000297 
                4.933263 6.327754 0.000223 
                4.638839 8.768365 0.000122 
                3.793575 11.186823 -0.000018 
                2.102963 13.242708 -0.000229 
                -0.000010 14.039889 -0.000462 
                4.475539 -0.684827 0.000474 
                5.049966 1.195599 0.000434 
                5.576962 3.234007 0.000398 
                5.955017 5.404405 0.000353 
                6.083471 7.696628 0.000290 
                5.795221 10.129842 0.000198 
                4.802018 12.710575 0.000045 
                2.738297 15.005716 -0.000206 
                0.000053 16.065717 -0.000502 
                -0.561695 -0.608483 -0.000106 
                -0.947285 2.653100 -0.000272 
                -1.164243 -0.557298 -0.000186 
                -1.125976 5.399801 -0.000376 
                -1.789714 2.638503 -0.000373 
                -1.752884 -0.492860 -0.000266 
                -1.268571 7.780142 -0.000456 
                -2.214982 5.430409 -0.000505 
                -2.538089 2.459663 -0.000462 
                -2.334247 -0.436607 -0.000346 
                -1.421505 9.886272 -0.000524 
                -2.618728 7.736888 -0.000607 
                -3.183551 5.055171 -0.000611 
                -3.223302 2.221649 -0.000542 
                -2.895250 -0.405483 -0.000421 
                -1.667265 11.771146 -0.000592 
                -3.097193 9.652886 -0.000701 
                -3.842069 7.129055 -0.000733 
                -4.050765 4.527985 -0.000702 
                -3.862527 1.933089 -0.000615 
                -3.437661 -0.419221 -0.000492 
                -2.103033 13.242845 -0.000667 
                -3.793766 11.187061 -0.000805 
                -4.639155 8.768648 -0.000852 
                -4.933679 6.328051 -0.000842 
                -4.834790 3.921379 -0.000782 
                -4.460449 1.600652 -0.000681 
                -3.961173 -0.498984 -0.000558 
                -2.738257 15.005890 -0.000761 
                -4.802119 12.710871 -0.000933 
                -5.795467 10.130184 -0.000994 
                -6.083833 7.696973 -0.000990 
                -5.955463 5.404737 -0.000940 
                -5.577467 3.234329 -0.000854 
                -5.050502 1.195901 -0.000743 
                -4.476034 -0.684558 -0.000618 
                -0.000201 -2.983223 0.000091 
                -0.636698 -3.883069 0.000047 
                0.000001 -5.446950 0.000234 
                -1.196242 -3.689320 -0.000047 
                -0.523374 -6.696774 0.000221 
                0.000262 -7.859406 0.000393 
                -1.736908 -3.347111 -0.000143 
                -1.027480 -6.495337 0.000118 
                -0.432630 -9.210199 0.000396 
                0.000727 -10.139474 0.000611 
                -2.264079 -3.014200 -0.000234 
                -1.533271 -5.874177 0.000001 
                -0.899135 -8.847642 0.000260 
                -0.383423 -11.530154 0.000710 
                0.001322 -12.096939 0.001039 
                -2.776022 -2.742551 -0.000317 
                -2.039030 -5.240848 -0.000108 
                -1.380011 -7.873121 0.000115 
                -0.870252 -10.705422 0.000386 
                -0.287628 -13.781136 0.000785 
                0.001938 -14.029987 0.002271 
                -3.270477 -2.556681 -0.000392 
                -2.535018 -4.706093 -0.000204 
                -1.867032 -6.959798 -0.000009 
                -1.317439 -9.320271 0.000175 
                -1.025887 -11.691657 0.000414 
                -0.437886 -14.203297 0.001140 
                -0.004494 -14.654981 0.001047 
                -3.755838 -2.455167 -0.000460 
                -3.023429 -4.281114 -0.000288 
                -2.354697 -6.190901 -0.000113 
                -1.782185 -8.183286 0.000052 
                -1.362708 -10.180947 0.000188 
                -1.161985 -12.206658 0.000219 
                -0.679666 -14.521160 0.000810 
                0.636431 -3.883253 0.000228 
                0.523568 -6.697137 0.000399 
                1.196132 -3.689660 0.000291 
                0.433615 -9.210737 0.000587 
                1.027580 -6.495879 0.000464 
                1.736535 -3.347410 0.000336 
                0.385329 -11.530656 0.001021 
                0.899817 -8.848420 0.000676 
                1.533241 -5.874651 0.000484 
                2.263782 -3.014563 0.000376 
                0.290534 -13.782235 0.002380 
                0.872014 -10.705627 0.000988 
                1.380323 -7.873818 0.000651 
                2.038894 -5.241323 0.000501 
                2.775712 -2.742910 0.000417 
                0.440172 -14.200849 0.000329 
                1.027479 -11.690916 0.001339 
                1.317973 -9.321347 0.000851 
                1.867127 -6.960451 0.000627 
                2.534812 -4.706547 0.000524 
                3.270155 -2.557020 0.000460 
                0.685351 -14.524112 0.003561 
                1.164862 -12.207095 0.001369 
                1.364891 -10.181195 0.001010 
                1.782243 -8.184425 0.000760 
                2.354688 -6.191428 0.000624 
                3.023188 -4.281522 0.000554 
                3.755512 -2.455469 0.000510 
                -0.001276 -15.136760 -0.259012 
                -0.858407 -13.836034 -0.253061 
                -0.000344 -14.975260 -0.459416 
                -1.110706 -11.569820 -0.308637 
                -0.696254 -13.426379 -0.508125 
                0.000359 -14.865563 -0.727815 
                -1.452681 -9.329912 -0.298394 
                -1.033767 -10.747187 -0.528038 
                -0.555288 -12.686991 -0.668064 
                0.000939 -14.339615 -0.945470 
                -2.009612 -7.091440 -0.301463 
                -1.577946 -8.129550 -0.537340 
                -1.074397 -9.460685 -0.704420 
                -0.532572 -11.254391 -0.797779 
                0.001220 -12.914514 -1.026481 
                -2.705256 -4.927468 -0.300323 
                -2.291209 -5.619710 -0.542780 
                -1.807439 -6.464264 -0.716950 
                -1.251188 -7.564618 -0.834538 
                -0.626472 -9.017297 -0.903032 
                0.000786 -10.244537 -1.013344 
                -3.522469 -2.818016 -0.286591 
                -3.176940 -3.176387 -0.537079 
                -2.749018 -3.589896 -0.718325 
                -2.252262 -4.102389 -0.836955 
                -1.658817 -4.756839 -0.916298 
                -0.921341 -5.619960 -0.952039 
                0.000227 -6.079363 -0.963942 
                -4.404678 -0.655523 -0.260605 
                -4.203186 -0.639943 -0.520297 
                -3.886852 -0.649810 -0.720456 
                -3.480890 -0.618317 -0.848970 
                -2.974388 -0.581533 -0.923114 
                -2.304629 -0.576447 -0.962261 
                -1.364092 -0.543531 -0.966353 
                -0.000069 -0.545209 -0.967555 
                4.404242 -0.655810 -0.259531 
                3.522232 -2.818357 -0.285668 
                4.202807 -0.640253 -0.519269 
                2.705160 -4.927919 -0.299538 
                3.176788 -3.176762 -0.536230 
                3.886523 -0.650135 -0.719501 
                2.009878 -7.092016 -0.300716 
                2.291305 -5.620185 -0.542072 
                2.748945 -3.590295 -0.717576 
                3.480602 -0.618645 -0.848106 
                1.453708 -9.330896 -0.297687 
                1.578640 -8.130259 -0.536678 
                1.807777 -6.464805 -0.716347 
                2.252268 -4.102795 -0.836319 
                2.974145 -0.581847 -0.922366 
                1.112698 -11.572101 -0.307840 
                1.035757 -10.748791 -0.527368 
                1.075873 -9.461833 -0.703873 
                1.251859 -7.565255 -0.834084 
                1.658951 -4.757234 -0.915815 
                2.304434 -0.576743 -0.961676 
                0.859638 -13.843811 -0.253070 
                0.697351 -13.430697 -0.507861 
                0.557302 -12.689009 -0.667623 
                0.534896 -11.255497 -0.797461 
                0.627652 -9.018090 -0.902795 
                0.921669 -5.620254 -0.951748 
                1.363953 -0.543768 -0.965976 
                0.000086 15.807548 -0.253272 
                3.133499 14.385335 -0.319334 
                0.000113 15.351045 -0.510092 
                5.009626 11.695826 -0.373145 
                3.186369 13.503407 -0.610982 
                0.000132 14.749862 -0.765315 
                5.742960 8.966194 -0.392051 
                4.793545 10.483169 -0.660977 
                3.018535 12.389654 -0.804644 
                0.000122 13.751870 -0.924445 
                5.840284 6.434404 -0.388526 
                5.316207 7.563637 -0.667038 
                4.386888 8.983303 -0.827882 
                2.707178 10.813833 -0.909468 
                0.000078 12.141796 -0.977885 
                5.570093 3.996264 -0.365220 
                5.271997 4.791845 -0.639179 
                4.737188 5.733658 -0.814038 
                3.854665 6.928568 -0.914209 
                2.316804 8.434715 -0.950729 
                0.000000 9.435707 -0.972758 
                5.043375 1.611804 -0.321685 
                4.848597 2.040824 -0.601408 
                4.514659 2.538324 -0.782329 
                4.003334 3.109556 -0.890133 
                3.199672 3.824677 -0.945028 
                1.899048 4.713191 -0.964847 
                -0.000082 5.098606 -0.951478 
                -5.043832 1.612127 -0.322853 
                -5.570491 3.996603 -0.366459 
                -4.848979 2.041161 -0.602524 
                -5.840601 6.434755 -0.389779 
                -5.272307 4.792192 -0.640340 
                -4.514982 2.538665 -0.783361 
                -5.743168 8.966551 -0.393245 
                -5.316413 7.563992 -0.668164 
                -4.737419 5.734002 -0.815070 
                -4.003605 3.109890 -0.891041 
                -5.009689 11.696153 -0.374170 
                -4.793604 10.483506 -0.661967 
                -4.386977 8.983638 -0.828801 
                -3.854816 6.928893 -0.915036 
                -3.199895 3.824979 -0.945748 
                -3.133405 14.385550 -0.319972 
                -3.186246 13.503648 -0.611635 
                -3.018420 12.389908 -0.805268 
                -2.707123 10.814091 -0.910033 
                -2.316859 8.434968 -0.951222 
                -1.899229 4.713416 -0.965270 
                -1.640955 -3.060138 -0.968020 
                -0.656860 -3.713698 -0.961682 
                0.656938 -3.713796 -0.961469 
                -2.382341 2.020134 -0.972371 
                -0.956863 2.732188 -0.951679 
                1.640983 -3.060430 -0.967553 
                2.382127 2.019884 -0.971822 
                0.956667 2.732058 -0.951462 
                -1.154302 -6.743682 -0.927657 
                -2.285828 -2.763287 -0.929837 
                -3.234455 1.686173 -0.952454 
                2.285834 -2.763667 -0.929240 
                3.234201 1.685858 -0.951700 
                1.154842 -6.744139 -0.927270 
                3.038698 6.054969 -0.978884 
                1.250069 7.440203 -0.986789 
                -1.250147 7.440364 -0.987058 
                -3.038847 6.055266 -0.979544 
                -0.470239 -7.979944 -0.987889 
                0.471151 -7.980286 -0.987698 
                -2.837058 -2.418906 -0.862443 
                0.000037 -3.580416 -0.944141 
                -0.000092 2.475125 -0.957037 
                2.837023 -2.419265 -0.861716 
                1.597671 12.700662 -0.943586 
                -1.597484 12.700822 -0.943918 
                3.608391 8.834729 -0.945546 
                1.500457 10.655766 -0.990698 
                -1.500379 10.655938 -0.991014 
                -3.608443 8.835044 -0.946304 
                -2.000828 -2.766486 -0.954036 
                -1.165526 -3.242900 -0.968323 
                -3.760024 1.219481 -0.917542 
                -2.829621 1.698912 -0.964146 
                -1.712495 2.229382 -0.963289 
                3.759734 1.219141 -0.916657 
                2.000839 -2.766854 -0.953509 
                2.829390 1.698622 -0.963486 
                1.165562 -3.243114 -0.967959 
                1.712297 2.229177 -0.962897 
                1.776167 13.799020 -0.826243 
                -1.775949 13.799179 -0.826610 
                4.072913 5.000222 -0.921318 
                -4.073129 5.000555 -0.922215 
                -0.888890 -9.287272 -0.837925 
                -1.747576 -5.791544 -0.850196 
                -2.597880 -2.419956 -0.902989 
                -3.519492 1.318926 -0.946535 
                2.597862 -2.420321 -0.902323 
                1.747858 -5.792017 -0.849648 
                3.519222 1.318592 -0.945708 
                0.890386 -9.288171 -0.837551 
                1.800498 14.623241 -0.628003 
                -1.800292 14.623382 -0.628373 
                3.927927 10.740022 -0.838595 
                -3.927912 10.740333 -0.839408 
                -0.338287 -11.060067 -0.946880 
                0.340715 -11.060607 -0.946760 
                -3.294176 -2.171051 -0.737585 
                -4.025861 0.973692 -0.866602 
                3.294072 -2.171388 -0.736742 
                4.025547 0.973346 -0.865651 
                4.175336 12.047004 -0.650628 
                4.728691 7.363318 -0.844572 
                4.724844 4.107397 -0.815736 
                -4.725122 4.107740 -0.816789 
                -4.728853 7.363666 -0.845578 
                -4.175300 12.047305 -0.651485 
                0.000491 -8.471972 -1.002882 
                -4.258846 1.023078 -0.782810 
                4.258509 1.022735 -0.781807 
                1.663255 15.055841 -0.486138 
                4.235326 13.093721 -0.364311 
                -1.663069 15.055961 -0.486479 
                1.686020 14.236911 -0.737434 
                -1.685804 14.237050 -0.737781 
                1.609312 13.219040 -0.886655 
                -1.609111 13.219189 -0.886988 
                1.482148 11.678734 -0.962111 
                -1.482021 11.678887 -0.962421 
                2.226315 6.732411 -0.973933 
                -0.000036 7.533694 -0.991312 
                -4.235304 13.094004 -0.365175 
                -2.226426 6.732669 -0.974416 
                1.275327 14.535621 -0.000341 
                -1.275317 14.535703 -0.000605 
                -1.362697 -4.900684 -0.000014 
                1.362566 -4.901129 0.000392 
                -0.804855 -10.992008 -0.686812 
                -2.275908 -4.999953 -0.727341 
                -0.792139 -7.376510 -0.943980 
                -3.099316 -2.147776 -0.808132 
                -4.368717 0.639905 -0.679279 
                4.368356 0.639569 -0.678242 
                3.099237 -2.148117 -0.807341 
                2.275996 -5.000399 -0.726666 
                0.807011 -10.993476 -0.686307 
                0.792867 -7.377005 -0.943708 
                1.738759 15.221989 -0.324938 
                -1.738612 15.222109 -0.325294 
                5.203103 9.020022 -0.673837 
                5.117874 3.395683 -0.634649 
                3.622334 5.405656 -0.950739 
                -5.118220 3.396025 -0.635800 
                -5.203237 9.020375 -0.674922 
                -3.622519 5.405979 -0.951533 
                1.467688 1.060399 0.000069 
                0.880905 -2.211427 0.000164 
                2.137146 1.012218 0.000143 
                3.905519 13.967756 -0.000067 
                1.471361 15.508762 -0.154481 
                -1.468127 1.060497 -0.000280 
                -0.881293 -2.211384 -0.000070 
                -2.137651 1.012462 -0.000366 
                -3.905545 13.968001 -0.000863 
                -1.471243 15.508858 -0.154785 
                -0.839395 -5.179063 0.000085 
                0.839333 -5.179402 0.000339 
                -0.295036 -12.998101 -0.869074 
                0.297235 -12.999075 -0.868845 
                -1.424769 -7.956666 -0.720411 
                -0.538817 0.949160 -0.953085 
                0.538639 0.949072 -0.952954 
                1.425528 -7.957384 -0.719853 
                5.521540 10.332950 -0.391197 
                5.394143 6.167432 -0.666163 
                -5.394402 6.167785 -0.667327 
                -5.521677 10.333300 -0.392333 
                0.750600 1.021505 -0.000009 
                1.463303 -2.089250 0.000228 
                2.387284 3.943832 0.000051 
                3.453957 12.983543 -0.000091 
                5.447186 11.452368 0.000134 
                -0.751091 1.021647 -0.000189 
                -1.463378 -2.088339 -0.000157 
                -2.387761 3.944026 -0.000486 
                -3.454042 12.983761 -0.000801 
                -5.447360 11.452696 -0.000979 
                -1.884517 -4.428848 -0.000118 
                -1.203711 -7.344878 0.000128 
                -0.629405 -12.192194 0.000602 
                1.203972 -7.345526 0.000569 
                1.884301 -4.429254 0.000425 
                0.630926 -12.195226 0.001584 
                -3.691639 -1.883562 -0.553999 
                -1.192816 0.943026 -0.953067 
                -0.438093 -1.877675 -0.953828 
                0.438026 -1.877732 -0.953687 
                3.691445 -1.883876 -0.553061 
                1.192631 0.942848 -0.952776 
                4.442096 4.434640 -0.883870 
                1.266035 8.890943 -0.990409 
                -1.266055 8.891088 -0.990678 
                -4.442343 4.434982 -0.884856 
                0.600193 -2.248882 0.000131 
                1.065827 1.039049 0.000026 
                1.182917 -2.133772 0.000198 
                1.781008 1.068911 0.000103 
                1.467544 4.019619 -0.000046 
                2.769961 0.920107 0.000214 
                2.027542 -1.889703 0.000281 
                3.212001 3.637059 0.000146 
                2.919670 6.390065 0.000023 
                2.980212 12.234411 -0.000120 
                1.552681 15.562944 -0.000334 
                -1.552606 15.563043 -0.000654 
                -0.600623 -2.248797 -0.000030 
                -1.066329 1.039202 -0.000229 
                -1.183024 -2.133282 -0.000117 
                -1.468020 4.019753 -0.000377 
                -1.781494 1.069064 -0.000322 
                -2.770486 0.920382 -0.000445 
                -2.027770 -1.889288 -0.000245 
                -2.920082 6.390272 -0.000611 
                -3.212486 3.637299 -0.000579 
                -2.980342 12.234601 -0.000740 
                -0.718704 -7.840676 0.000251 
                -1.101691 -9.287743 0.000233 
                0.719180 -7.841261 0.000526 
                1.102493 -9.288548 0.000796 
                -1.474686 -6.144848 -0.888144 
                -3.528441 -1.928207 -0.654223 
                -4.578837 0.737470 -0.577446 
                -1.045858 -1.972927 -0.962950 
                4.578447 0.737138 -0.576363 
                3.528284 -1.928530 -0.653324 
                1.475067 -6.145335 -0.887670 
                1.045804 -1.973096 -0.962638 
                4.184157 12.635662 -0.528016 
                5.898184 7.689179 -0.398829 
                5.778638 5.199940 -0.385640 
                -5.778998 5.200285 -0.386901 
                -5.898450 7.689537 -0.400072 
                -4.184120 12.635950 -0.528873 
                1.749509 -1.929614 0.000253 
                1.989375 4.050893 0.000008 
                2.441740 1.010390 0.000176 
                2.847515 3.776333 0.000104 
                3.372032 0.792545 0.000283 
                3.962818 3.229763 0.000237 
                3.958798 5.824403 0.000144 
                3.488293 8.383811 0.000021 
                2.400098 10.722299 -0.000143 
                1.001897 12.900920 -0.000334 
                -1.001988 12.900986 -0.000544 
                4.810067 7.544599 0.000173 
                4.242359 9.975947 0.000054 
                6.052694 8.911898 0.000253 
                -1.989849 4.051063 -0.000440 
                -1.749679 -1.929107 -0.000206 
                -2.442255 1.010627 -0.000405 
                -2.847996 3.776555 -0.000537 
                -3.372562 0.792843 -0.000519 
                -2.400314 10.722457 -0.000648 
                -3.488625 8.384038 -0.000719 
                -3.959229 5.824662 -0.000720 
                -3.963316 3.230040 -0.000660 
                -4.242614 9.976209 -0.000830 
                -4.810435 7.544890 -0.000850 
                -6.053001 8.912247 -0.001004 
                -0.576806 -5.294971 0.000134 
                -1.107303 -5.101419 0.000036 
                -0.632069 -10.182240 0.000435 
                -1.700147 -6.545507 0.000003 
                -0.770170 -13.001076 0.000850 
                -0.953121 -13.414279 0.000346 
                0.576779 -5.295235 0.000309 
                1.107213 -5.101849 0.000374 
                0.633508 -10.182977 0.000809 
                1.700202 -6.546057 0.000566 
                0.774780 -12.994995 0.001276 
                0.955233 -13.423253 0.001268 
                -0.867622 -12.040387 -0.513302 
                -0.316347 -14.016722 -0.732101 
                0.317863 -14.018213 -0.732025 
                -2.732173 -4.379298 -0.547337 
                -1.901200 0.682412 -0.966672 
                -0.000025 -2.000136 -0.949027 
                -0.000085 0.948669 -0.952118 
                2.732113 -4.379720 -0.546560 
                0.869423 -12.043147 -0.512580 
                1.900998 0.682203 -0.966211 
                4.003825 11.468008 -0.764872 
                3.670918 9.951432 -0.892978 
                5.341665 2.784445 -0.356978 
                0.997326 5.016636 -0.966212 
                -0.997494 5.016755 -0.966433 
                -5.342092 2.784778 -0.358189 
                -4.003791 11.468309 -0.765697 
                -3.670930 9.951736 -0.893743 
                1.025937 4.035394 -0.000092 
                1.758995 6.608425 -0.000099 
                3.062973 0.907783 0.000245 
                2.575313 -1.706961 0.000331 
                3.625390 3.391463 0.000197 
                2.041984 8.821302 -0.000131 
                4.899765 5.120245 0.000260 
                6.105372 6.544126 0.000328 
                4.115158 13.533062 -0.171630 
                -1.026410 4.035494 -0.000325 
                -1.759399 6.608561 -0.000482 
                -2.042297 8.821445 -0.000568 
                -3.063499 0.908065 -0.000483 
                -3.625882 3.391726 -0.000622 
                -2.575622 -1.706612 -0.000329 
                -4.900218 5.120543 -0.000815 
                -4.115161 13.533325 -0.172470 
                -6.105779 6.544467 -0.000975 
                -2.398816 -3.981108 -0.000213 
                2.398562 -3.981522 0.000456 
                -1.279255 -9.452382 -0.531534 
                -1.920951 -6.868796 -0.545076 
                1.921319 -6.869362 -0.544398 
                1.280529 -9.453517 -0.530885 
                4.940620 3.668753 -0.744687 
                2.192773 3.439264 -0.967708 
                1.612510 6.131613 -0.983543 
                -0.456079 3.876459 -0.966728 
                0.455901 3.876400 -0.966625 
                0.642978 6.352572 -0.974438 
                -0.643097 6.352654 -0.974577 
                -4.940930 3.669098 -0.745795 
                -2.192974 3.439507 -0.968205 
                -1.612639 6.131812 -0.983897 
                2.303010 -1.730788 0.000303 
                2.733642 11.478898 -0.000128 
                4.654148 2.755532 0.000326 
                4.802171 10.644383 0.000091 
                -2.303296 -1.730432 -0.000291 
                -2.733816 11.479074 -0.000698 
                -4.802390 10.644675 -0.000900 
                -4.654659 2.755834 -0.000733 
                -0.475660 -7.957719 0.000309 
                -1.631878 -4.615908 -0.000071 
                0.476210 -7.958176 0.000490 
                1.631699 -4.616317 0.000407 
                0.001128 -11.888555 -1.056446 
                -3.883808 -1.745974 -0.418174 
                -1.280363 -4.454904 -0.965264 
                -0.358822 -4.990513 -0.963972 
                0.359089 -4.990575 -0.963858 
                -1.340073 -1.788950 -0.967338 
                -1.539551 0.733280 -0.963322 
                3.883560 -1.746273 -0.417192 
                1.280508 -4.455198 -0.964879 
                1.340007 -1.789201 -0.966956 
                1.539367 0.733076 -0.962946 
                0.290079 0.550828 -0.000044 
                0.267259 -1.793692 0.000063 
                -0.290549 0.550890 -0.000115 
                3.105466 -1.578048 0.000381 
                4.339778 2.940513 0.000286 
                1.053760 13.671822 -0.000346 
                -1.053803 13.671890 -0.000565 
                5.817107 4.313299 0.000380 
                -0.267700 -1.793667 -0.000008 
                -4.340284 2.940807 -0.000699 
                -3.105816 -1.577719 -0.000406 
                -5.817583 4.313626 -0.000904 
                -0.000099 -4.221766 0.000160 
                -1.137491 -10.518798 0.000281 
                -1.010549 -12.719712 -0.286954 
                -3.114221 -3.863353 -0.296993 
                -2.038524 -5.282811 -0.791320 
                -3.959819 -1.784037 -0.268271 
                0.000136 -4.904060 -0.964639 
                -2.359365 0.556563 -0.970370 
                -2.785832 0.426473 -0.959624 
                -1.578825 -1.653109 -0.965443 
                3.959532 -1.784327 -0.267268 
                3.114038 -3.863751 -0.296138 
                2.038688 -5.283274 -0.790701 
                1.012383 -12.724482 -0.286417 
                2.359142 0.556309 -0.969794 
                2.785586 0.426188 -0.958943 
                1.578749 -1.653397 -0.965009 
                2.521789 9.741759 -0.954831 
                0.000046 10.926291 -0.992274 
                2.780417 7.291200 -0.954573 
                -0.000085 3.773108 -0.970251 
                -2.521778 9.742018 -0.955362 
                -2.780524 7.291483 -0.955171 
                -0.000244 2.924671 -0.000167 
                1.190302 6.595608 -0.000156 
                2.409343 6.591151 -0.000033 
                2.840059 -1.577044 0.000353 
                0.818454 11.218492 -0.000315 
                -0.818644 11.218547 -0.000488 
                3.652375 0.760086 0.000313 
                3.359371 -1.490430 0.000404 
                5.377747 2.336452 0.000415 
                -1.190706 6.595705 -0.000416 
                -2.409748 6.591330 -0.000556 
                -2.840399 -1.576713 -0.000371 
                -3.652905 0.760389 -0.000555 
                -3.359740 -1.490114 -0.000444 
                -5.378269 2.336765 -0.000810 
                0.000115 -6.666369 0.000314 
                -0.963417 -7.671070 0.000191 
                -0.402655 -10.374665 0.000542 
                -2.150476 -4.129293 -0.000171 
                -2.898617 -3.623070 -0.000298 
                -2.195153 -5.824208 -0.000107 
                -1.583286 -8.140649 0.000087 
                -0.816384 -13.214199 0.000712 
                0.404154 -10.375219 0.000786 
                0.963785 -7.671720 0.000561 
                2.150235 -4.129705 0.000437 
                0.819548 -13.212850 0.001018 
                1.141452 -10.516851 0.001050 
                1.583477 -8.141667 0.000725 
                2.195090 -5.824723 0.000570 
                2.898340 -3.623470 0.000491 
                -0.900082 -7.918577 -0.915309 
                -0.676086 -6.670779 -0.975798 
                -2.635741 -1.505037 -0.942649 
                -2.001470 -1.747487 -0.971579 
                2.635625 -1.505375 -0.941980 
                2.001403 -1.747816 -0.971061 
                0.900938 -7.919182 -0.914989 
                0.676672 -6.671074 -0.975571 
                5.247952 3.020440 -0.508919 
                0.615655 8.417733 -1.003682 
                -0.615691 8.417812 -1.003814 
                1.713414 3.504301 -0.974321 
                -5.248337 3.020779 -0.510105 
                -1.713602 3.504511 -0.974708 
                -0.000220 -1.814855 0.000029 
                -0.000221 5.315925 -0.000244 
                3.504461 6.101393 0.000091 
                3.945710 0.602726 0.000351 
                5.011994 2.427945 0.000375 
                -3.504883 6.101631 -0.000672 
                -3.946241 0.603033 -0.000587 
                -5.012512 2.428256 -0.000768 
                0.000505 -9.010959 0.000489 
                -0.682360 -12.718872 0.000643 
                0.684310 -12.719402 0.001863 
                -1.255435 -10.458454 -0.297306 
                -1.715630 -8.213597 -0.297669 
                -2.348370 -6.003752 -0.300583 
                -0.582886 -10.169462 -0.852398 
                -0.255827 -9.234857 -1.007980 
                0.257048 -9.235068 -1.007871 
                -0.998524 -4.513461 -0.972215 
                0.000356 -7.167645 -0.977763 
                -3.099738 0.421320 -0.942711 
                -2.295313 -1.611845 -0.954626 
                -2.557630 0.448879 -0.967536 
                2.348459 -6.004229 -0.299829 
                1.716105 -8.214418 -0.296962 
                1.257092 -10.460072 -0.296582 
                3.099474 0.421003 -0.941956 
                2.295218 -1.612185 -0.954039 
                2.557400 0.448606 -0.966910 
                0.584997 -10.170884 -0.852162 
                0.998705 -4.513705 -0.971906 
                4.174594 8.014095 -0.893842 
                3.153523 7.721797 -0.947945 
                1.920673 9.570133 -0.991186 
                1.394045 3.811723 -0.958968 
                -0.000058 6.355572 -0.973904 
                -4.174707 8.014430 -0.894726 
                -3.153622 7.722091 -0.948618 
                -1.920657 9.570351 -0.991592 
                -1.394233 3.811895 -0.959280 
                1.152544 6.269855 -0.980335 
                -1.152666 6.270000 -0.980586 
                -0.000233 0.535186 -0.000078 
                -0.000183 7.568884 -0.000309 
                0.704954 9.274452 -0.000280 
                -0.705246 9.274502 -0.000430 
                4.485333 5.437346 0.000209 
                3.614917 -1.524444 0.000434 
                -4.485777 5.437629 -0.000772 
                -3.615289 -1.524140 -0.000476 
                -0.337428 -12.636079 0.000833 
                0.339655 -12.637257 0.001661 
                -2.526503 -4.607397 -0.644162 
                -4.613208 0.367069 -0.433362 
                -2.179037 -1.529576 -0.962914 
                4.612786 0.366747 -0.432263 
                2.526504 -4.607830 -0.643428 
                2.178942 -1.529915 -0.962356 
                2.279858 11.826785 -0.912312 
                3.046271 4.820051 -0.971561 
                -3.046459 4.820346 -0.972236 
                -2.279738 11.827005 -0.912787 
                -0.986756 3.840881 -0.961345 
                0.986572 3.840757 -0.961123 
                1.343971 8.833034 -0.000202 
                2.852211 8.698596 -0.000048 
                4.212942 0.548981 0.000382 
                3.859686 -1.479157 0.000459 
                5.389647 4.675037 0.000325 
                0.000021 15.044576 -0.000482 
                -1.344283 8.833133 -0.000490 
                -2.852529 8.698789 -0.000654 
                -5.390113 4.675353 -0.000861 
                -4.213472 0.549287 -0.000620 
                -3.860065 -1.478872 -0.000510 
                -2.655923 -3.724915 -0.000261 
                -3.388861 -3.363462 -0.000374 
                -2.682827 -5.234152 -0.000201 
                -2.060347 -7.185438 -0.000029 
                -1.247034 -11.204195 0.000237 
                2.655653 -3.725323 0.000470 
                1.249511 -11.204332 0.001265 
                2.060362 -7.186213 0.000681 
                2.682683 -5.234615 0.000586 
                3.388571 -3.363820 0.000531 
                -0.432231 -14.314611 -0.505687 
                0.433059 -14.317697 -0.505641 
                -4.772022 0.558697 -0.287604 
                4.771562 0.558381 -0.286473 
                5.102832 6.648174 -0.762582 
                3.181137 9.862091 -0.934391 
                0.766893 11.489292 -0.992164 
                -0.766769 11.489382 -0.992325 
                0.843104 9.980324 -0.984583 
                -0.843068 9.980420 -0.984760 
                -5.103047 6.648528 -0.763677 
                -3.181132 9.862381 -0.935057 
                0.629399 7.133681 -0.000231 
                -0.629784 7.133729 -0.000367 
                -0.000136 9.643039 -0.000362 
                0.833547 12.121189 -0.000334 
                -0.833684 12.121245 -0.000510 
                4.501917 0.354315 0.000421 
                5.364708 8.225356 0.000206 
                2.998091 13.603834 -0.000149 
                0.644215 15.296469 -0.000421 
                -0.644157 15.296510 -0.000554 
                -2.998139 13.604024 -0.000765 
                -5.365048 8.225671 -0.000921 
                -4.502446 0.354617 -0.000650 
                0.001029 -11.127791 0.000825 
                -1.457571 -6.873979 0.000058 
                -4.080019 -1.605738 -0.139261 
                -1.559901 -9.189734 0.000112 
                1.457702 -6.874562 0.000564 
                1.561022 -9.190457 0.000886 
                4.079682 -1.606014 -0.138236 
                -0.913200 -12.503277 -0.416291 
                -0.792229 -11.737642 -0.604816 
                -0.724974 -10.307911 -0.803270 
                -0.451770 -9.989985 -0.930933 
                -1.397834 -5.652498 -0.927012 
                -1.979240 -3.802936 -0.924827 
                -0.808057 -4.769168 -0.957707 
                -0.247435 -6.918444 -0.977694 
                0.248093 -6.918606 -0.977599 
                -3.146280 -1.431774 -0.873388 
                -3.370536 0.277965 -0.920931 
                3.146119 -1.432109 -0.872597 
                3.370256 0.277634 -0.920112 
                0.914774 -12.506686 -0.415727 
                0.794326 -11.739383 -0.604228 
                1.979283 -3.803324 -0.924283 
                1.398145 -5.652897 -0.926581 
                0.726979 -10.309103 -0.802895 
                0.453322 -9.990148 -0.931022 
                0.808272 -4.769369 -0.957450 
                0.932528 15.021337 -0.611869 
                -0.932297 15.021410 -0.612060 
                0.811927 14.338133 -0.833093 
                -0.811671 14.338207 -0.833261 
                2.144656 5.714646 -0.974999 
                -2.144803 5.714896 -0.975470 
                1.541021 10.830691 -0.000231 
                4.236043 7.952706 0.000106 
                3.869553 9.207494 0.000037 
                5.503888 7.020435 0.000256 
                5.211769 9.454331 0.000159 
                4.292416 11.956808 0.000013 
                2.415107 14.125610 -0.000218 
                4.089493 -1.659765 0.000495 
                4.749104 0.266957 -0.127719 
                5.503747 10.898318 -0.192435 
                -1.541232 10.830797 -0.000557 
                -3.869848 9.207737 -0.000776 
                -4.236394 7.952973 -0.000792 
                -2.415121 14.125765 -0.000714 
                -4.292562 11.957075 -0.000869 
                -5.212050 9.454644 -0.000923 
                -5.504277 7.020755 -0.000916 
                -5.503901 10.898657 -0.193564 
                -4.749599 0.267260 -0.128851 
                -4.089860 -1.659495 -0.000532 
                -0.885166 -9.776360 0.000322 
                0.001048 -13.052502 0.001665 
                0.886395 -9.776844 0.000826 
                -1.158336 -8.544143 -0.779972 
                -2.948695 -4.061646 -0.428973 
                -1.793662 -3.800496 -0.941662 
                -3.613873 0.291553 -0.896111 
                -2.839545 -1.434296 -0.915065 
                2.948562 -4.062062 -0.428152 
                3.613578 0.291215 -0.895238 
                2.839406 -1.434631 -0.914346 
                1.159420 -8.545021 -0.779491 
                1.793721 -3.800871 -0.941165 
                0.816095 15.495980 -0.372500 
                -0.815910 15.496039 -0.372667 
                5.333302 9.751206 -0.545377 
                3.396602 11.589367 -0.847474 
                0.714051 13.245643 -0.952491 
                -0.713830 13.245717 -0.952640 
                5.609225 5.610580 -0.533939 
                3.757542 7.838659 -0.934724 
                4.042249 5.998810 -0.907320 
                3.985905 4.025284 -0.907348 
                3.005210 2.757830 -0.969137 
                -5.609535 5.610931 -0.535157 
                -5.333432 9.751556 -0.546482 
                -3.986149 4.025615 -0.908239 
                -3.757646 7.838981 -0.935523 
                -4.042435 5.999141 -0.908199 
                -3.005436 2.758127 -0.969824 
                -3.396529 11.589647 -0.848177 
                0.476921 3.400365 -0.000130 
                -0.477405 3.400417 -0.000240 
                2.259977 9.771713 -0.000135 
                -0.000085 11.548045 -0.000407 
                3.624214 12.086486 -0.000054 
                4.804553 0.329800 0.000455 
                5.370079 2.504427 -0.166024 
                -2.260245 9.771865 -0.000612 
                -3.624352 12.086714 -0.000803 
                -5.370556 2.504750 -0.167245 
                -4.805078 0.330096 -0.000688 
                -0.508123 -14.609862 -0.276948 
                0.508068 -14.613604 -0.275797 
                -0.278063 -13.594209 -0.815487 
                0.280071 -13.595170 -0.815287 
                -0.800930 -10.340360 -0.759239 
                -0.198709 -12.090373 -0.988674 
                0.201107 -12.090653 -0.988634 
                -1.514862 -6.706605 -0.835556 
                -2.910753 -1.440025 -0.899020 
                -3.227632 0.288175 -0.937726 
                2.910606 -1.440359 -0.898283 
                3.227366 0.287848 -0.936940 
                0.802863 -10.341477 -0.758815 
                1.515330 -6.707162 -0.835050 
                0.881267 15.547660 -0.289562 
                -0.881106 15.547721 -0.289744 
                0.876608 14.703227 -0.718165 
                -0.876366 14.703297 -0.718345 
                2.530751 13.133120 -0.796091 
                0.852734 13.806767 -0.891990 
                -0.852496 13.806846 -0.892166 
                4.243510 9.903181 -0.820183 
                -0.000016 8.538034 -0.987180 
                2.842407 3.052694 -0.965728 
                3.294016 2.923067 -0.949177 
                2.454360 5.323129 -0.974139 
                -4.243551 9.903507 -0.821065 
                -2.842625 3.052976 -0.966373 
                -3.294254 2.923377 -0.949928 
                -2.530588 13.133337 -0.796614 
                -2.454526 5.323391 -0.974677 
                -0.497199 -2.817630 -0.955970 
                0.497199 -2.817694 -0.955806 
                -0.676169 1.860890 -0.950937 
                0.675979 1.860793 -0.950781 
                0.560061 4.774957 -0.000168 
                -0.560519 4.775006 -0.000292 
                3.443548 10.420813 -0.000034 
                -3.443780 10.421034 -0.000753 
                -0.316198 -4.664856 0.000140 
                0.316069 -4.664951 0.000230 
                -1.953607 -6.100532 -0.000059 
                -3.147089 -3.420564 -0.000340 
                -1.044656 -12.957370 -0.125055 
                1.953585 -6.101096 0.000564 
                3.146803 -3.420939 0.000507 
                1.046823 -12.961977 -0.124382 
                -0.357203 -14.192311 -0.628479 
                0.358217 -14.194301 -0.628407 
                -0.270514 -12.089596 -0.917950 
                0.272913 -12.090119 -0.917810 
                -1.044784 -8.406620 -0.847628 
                0.000658 -9.534457 -1.026812 
                -2.554675 -3.298844 -0.843578 
                -1.993850 -4.868424 -0.854544 
                -1.657285 -3.975963 -0.943925 
                -0.910886 -6.446780 -0.948346 
                -0.935415 0.146573 -0.962031 
                2.554653 -3.299234 -0.842893 
                1.993982 -4.868853 -0.853957 
                1.045817 -8.407376 -0.847228 
                1.657361 -3.976313 -0.943450 
                0.911395 -6.447183 -0.948049 
                0.935267 0.146406 -0.961785 
                2.562584 14.100970 -0.601567 
                3.606373 12.820779 -0.657336 
                0.776378 14.555677 -0.763407 
                -0.776130 14.555741 -0.763566 
                4.858783 8.189395 -0.769939 
                0.782632 12.392999 -0.967341 
                -0.782461 12.393079 -0.967504 
                3.921806 2.205992 -0.899712 
                -4.858931 8.189741 -0.770964 
                -3.922089 2.206329 -0.900616 
                -2.562423 14.101166 -0.602092 
                -3.606283 12.821048 -0.658076 
                -0.885690 -2.865720 -0.963291 
                0.885698 -2.865852 -0.963014 
                -1.136603 1.870449 -0.951286 
                1.136409 1.870290 -0.951019 
                -0.202181 -2.826374 -0.946773 
                0.202186 -2.826399 -0.946706 
                1.430380 9.811013 -0.997679 
                -1.430347 9.811178 -0.997981 
                1.314616 0.251847 0.000087 
                1.207704 1.856342 0.000008 
                1.963621 1.825098 0.000091 
                0.711079 10.260448 -0.000303 
                -0.711321 10.260498 -0.000455 
                4.618029 11.318810 0.000058 
                -1.208180 1.856447 -0.000276 
                -1.315152 0.252078 -0.000233 
                -1.964112 1.825295 -0.000369 
                -4.618212 11.319093 -0.000891 
                -0.758776 -3.047235 -0.000012 
                -0.143713 -12.934698 0.000962 
                0.146492 -12.934873 0.001706 
                0.758469 -3.047331 0.000196 
                -0.658359 -11.831496 -0.686199 
                -1.697423 -7.292114 -0.636822 
                -0.437084 -12.123069 -0.811801 
                -0.674273 -8.292320 -0.928772 
                -2.393670 -3.310088 -0.877377 
                -3.593628 -1.342370 -0.745690 
                -3.771124 0.113324 -0.851130 
                -0.859544 -1.119959 -0.961669 
                3.593406 -1.342696 -0.744791 
                3.770812 0.112987 -0.850217 
                1.697924 -7.292722 -0.636189 
                2.393669 -3.310479 -0.876732 
                0.660503 -11.833199 -0.685744 
                0.439323 -12.124253 -0.811500 
                0.675259 -8.292980 -0.928529 
                0.859436 -1.120097 -0.961422 
                3.634271 13.779971 -0.369174 
                0.829975 15.244489 -0.499395 
                -0.829764 15.244549 -0.499565 
                4.570677 11.279088 -0.637631 
                2.332609 12.758499 -0.856482 
                0.741411 13.560596 -0.915628 
                -0.741181 13.560665 -0.915782 
                4.671577 6.511766 -0.845039 
                2.212508 7.625402 -0.963570 
                4.254518 1.792354 -0.842132 
                3.737725 2.256506 -0.928268 
                2.542743 4.219021 -0.956631 
                -4.254833 1.792698 -0.843119 
                -4.671771 6.512111 -0.846045 
                -3.737993 2.256840 -0.929129 
                -4.570694 11.279411 -0.638571 
                -2.542947 4.219284 -0.957201 
                -3.634202 13.780219 -0.369915 
                -2.332450 12.758704 -0.856965 
                -2.212589 7.625655 -0.964045 
                0.655742 0.206606 0.000013 
                0.580777 -1.428910 0.000084 
                0.848657 1.837250 -0.000031 
                1.610114 0.283682 0.000120 
                1.628446 1.849308 0.000053 
                0.563489 5.941025 -0.000203 
                -0.563916 5.941074 -0.000328 
                1.840271 4.725597 -0.000031 
                0.986611 8.527307 -0.000231 
                -0.000035 13.249031 -0.000445 
                5.017610 10.052952 0.000126 
                0.801799 15.839115 -0.000415 
                -0.801707 15.839166 -0.000582 
                -0.656187 0.206808 -0.000147 
                -0.581185 -1.428733 -0.000068 
                -0.849151 1.837376 -0.000230 
                -1.628914 1.849435 -0.000327 
                -1.610829 0.283673 -0.000273 
                -0.986938 8.527380 -0.000443 
                -1.840732 4.725751 -0.000441 
                -5.017860 10.053255 -0.000912 
                -1.329785 -2.888835 -0.000102 
                -1.549355 -4.124511 -0.000078 
                -1.194831 -5.698285 0.000052 
                -0.459063 -12.987965 0.000699 
                -3.264110 -3.615367 -0.146628 
                1.194817 -5.698779 0.000428 
                1.549126 -4.124909 0.000364 
                0.461274 -12.989927 0.001980 
                3.263870 -3.615746 -0.145745 
                -0.939438 -8.278679 -0.872255 
                0.001010 -11.072223 -1.031817 
                -4.054162 0.181572 -0.769053 
                -0.259554 0.100807 -0.960450 
                0.259402 0.100761 -0.960387 
                4.053832 0.181236 -0.768078 
                0.940343 -8.279383 -0.871912 
                2.486942 14.836865 -0.310446 
                4.689106 12.405411 -0.344727 
                4.659218 9.685123 -0.740824 
                2.886247 11.618375 -0.858386 
                0.000103 13.013064 -0.953168 
                4.564024 8.177660 -0.844244 
                4.795015 4.951817 -0.803726 
                4.567253 3.244371 -0.812779 
                3.645465 2.413430 -0.921077 
                3.449365 4.573426 -0.949953 
                -4.567552 3.244713 -0.813811 
                -4.795273 4.952162 -0.804782 
                -3.645728 2.413756 -0.921913 
                -4.689133 12.405718 -0.345685 
                -4.659297 9.685462 -0.741792 
                -4.564148 8.178003 -0.845208 
                -3.449571 4.573741 -0.950718 
                -2.486824 14.837035 -0.310953 
                -2.886160 11.618635 -0.858986 
                0.000009 -2.909704 -0.944315 
                -0.253817 1.808526 -0.953831 
                0.253634 1.808484 -0.953770 
                1.022317 -1.384620 0.000135 
                0.957164 0.231846 0.000048 
                1.607602 -1.291000 0.000199 
                2.653780 1.689777 0.000168 
                0.634024 8.213964 -0.000260 
                -0.634366 8.214012 -0.000397 
                0.352421 9.954305 -0.000333 
                -0.352679 9.954330 -0.000408 
                1.885035 12.506871 -0.000235 
                1.689145 13.889165 -0.000285 
                0.500943 13.470405 -0.000398 
                -0.500999 13.470438 -0.000503 
                4.461461 13.287546 0.000001 
                2.006812 14.770669 -0.000274 
                3.280017 14.536831 -0.000142 
                0.683816 15.860058 -0.091022 
                -0.683695 15.860102 -0.091164 
                -0.957667 0.232174 -0.000187 
                -1.608131 -1.290600 -0.000212 
                -2.654287 1.690023 -0.000453 
                -1.885149 12.506995 -0.000629 
                -1.689175 13.889274 -0.000636 
                -2.006787 14.770797 -0.000683 
                -3.280007 14.537038 -0.000809 
                -4.461528 13.287823 -0.000908 
                -0.618660 -3.065933 0.000008 
                -1.017818 -4.434191 0.000019 
                -0.681385 -5.937918 0.000153 
                -1.051423 -8.096260 0.000194 
                -1.194297 -10.936302 0.000301 
                0.618312 -3.066067 0.000180 
                0.681450 -5.938269 0.000369 
                1.017732 -4.434531 0.000315 
                1.329717 -2.889455 0.000260 
                1.051895 -8.096973 0.000622 
                0.751470 -11.450427 0.001286 
                1.196185 -10.936055 0.001175 
                -2.156242 -6.357632 -0.430659 
                -0.960899 -10.190270 -0.685438 
                -2.054934 -5.759291 -0.709134 
                -1.598925 -7.176988 -0.733979 
                -3.951872 0.115289 -0.795604 
                -3.335529 -1.337606 -0.826825 
                3.951550 0.114954 -0.794651 
                2.156422 -6.358148 -0.429926 
                3.335349 -1.337936 -0.825988 
                2.055139 -5.759784 -0.708491 
                1.599456 -7.177604 -0.733409 
                0.962724 -10.191594 -0.684896 
                2.436047 14.693725 -0.423881 
                2.461246 13.827668 -0.691652 
                5.003958 9.794535 -0.676225 
                0.696540 11.925029 -0.972496 
                -0.696397 11.925101 -0.972641 
                3.708819 6.246014 -0.939406 
                -5.004051 9.794880 -0.677263 
                -3.708982 6.246338 -0.940209 
                -2.435902 14.693896 -0.424378 
                -2.461074 13.827862 -0.692157 
                -0.000088 1.812779 -0.955043 
                0.769463 10.783028 -0.994177 
                -0.769378 10.783117 -0.994339 
                -1.852756 1.525351 -0.965818 
                1.852553 1.525144 -0.965384 
            ]
        }
        coordIndex [
            # Polygons: 2206 items

            0 1 564 -1
            0 565 1 -1
            0 566 45 -1
            0 45 572 -1
            0 564 685 -1
            0 644 565 -1
            0 685 566 -1
            0 572 644 -1
            1 3 982 -1
            1 1041 3 -1
            1 983 364 -1
            1 364 1041 -1
            1 982 564 -1
            565 983 1 -1
            2 4 599 -1
            984 4 2 -1
            2 599 46 -1
            2 46 997 -1
            564 385 2 -1
            385 984 2 -1
            2 390 566 -1
            2 997 390 -1
            685 564 2 -1
            685 2 566 -1
            3 6 932 -1
            3 1043 6 -1
            3 413 386 -1
            3 386 1043 -1
            3 932 412 -1
            1042 3 412 -1
            1041 413 3 -1
            982 3 1042 -1
            4 7 415 -1
            933 7 4 -1
            412 933 4 -1
            984 412 4 -1
            4 415 507 -1
            4 507 837 -1
            599 4 837 -1
            837 507 5 -1
            507 883 5 -1
            5 516 838 -1
            5 884 516 -1
            599 837 5 -1
            599 5 838 -1
            5 883 645 -1
            5 645 884 -1
            6 10 365 -1
            6 417 10 -1
            6 365 414 -1
            985 6 414 -1
            6 451 417 -1
            1043 451 6 -1
            932 6 985 -1
            7 11 387 -1
            934 11 7 -1
            7 387 452 -1
            414 934 7 -1
            986 414 7 -1
            7 452 415 -1
            986 7 933 -1
            8 12 508 -1
            989 12 8 -1
            507 415 8 -1
            415 989 8 -1
            507 8 883 -1
            8 508 600 -1
            8 600 987 -1
            883 8 645 -1
            645 8 987 -1
            600 740 9 -1
            987 600 9 -1
            9 741 608 -1
            9 608 988 -1
            645 987 9 -1
            645 9 988 -1
            9 740 686 -1
            9 686 741 -1
            10 15 416 -1
            10 510 15 -1
            365 10 453 -1
            10 416 453 -1
            417 541 10 -1
            10 541 510 -1
            11 16 418 -1
            1044 16 11 -1
            365 453 11 -1
            365 11 934 -1
            11 454 387 -1
            11 418 454 -1
            453 1044 11 -1
            387 17 12 -1
            12 17 419 -1
            452 387 12 -1
            12 419 601 -1
            452 12 989 -1
            12 601 508 -1
            508 18 13 -1
            13 18 512 -1
            600 508 13 -1
            13 512 707 -1
            600 13 740 -1
            740 13 686 -1
            686 13 1045 -1
            13 707 990 -1
            13 990 1045 -1
            686 1045 14 -1
            686 14 1046 -1
            14 687 742 -1
            990 687 14 -1
            14 742 688 -1
            14 688 1000 -1
            1045 990 14 -1
            14 1000 1046 -1
            15 21 455 -1
            15 567 21 -1
            416 15 509 -1
            15 455 509 -1
            510 602 15 -1
            15 602 567 -1
            455 22 16 -1
            16 22 456 -1
            416 509 16 -1
            416 16 1044 -1
            16 511 418 -1
            509 455 16 -1
            16 456 511 -1
            418 23 17 -1
            17 23 457 -1
            454 17 387 -1
            454 418 17 -1
            17 646 419 -1
            17 457 646 -1
            419 24 18 -1
            18 24 458 -1
            601 419 18 -1
            18 458 708 -1
            601 18 508 -1
            18 708 512 -1
            19 459 786 -1
            19 839 459 -1
            707 512 19 -1
            512 839 19 -1
            19 786 603 -1
            19 603 935 -1
            707 19 687 -1
            687 19 935 -1
            20 603 840 -1
            935 603 20 -1
            20 840 604 -1
            20 604 936 -1
            742 1047 20 -1
            742 20 1048 -1
            1047 935 20 -1
            1048 20 936 -1
            21 606 28 -1
            21 28 647 -1
            455 21 605 -1
            567 606 21 -1
            21 647 605 -1
            22 29 543 -1
            605 29 22 -1
            455 605 22 -1
            22 568 456 -1
            22 543 568 -1
            456 30 23 -1
            23 30 513 -1
            511 23 418 -1
            511 456 23 -1
            23 689 457 -1
            23 513 689 -1
            457 31 24 -1
            24 31 462 -1
            646 24 419 -1
            646 457 24 -1
            24 787 458 -1
            24 462 787 -1
            708 458 25 -1
            458 788 25 -1
            839 25 459 -1
            25 885 459 -1
            25 788 463 -1
            25 463 885 -1
            708 25 512 -1
            512 25 839 -1
            26 542 420 -1
            26 420 1049 -1
            459 542 26 -1
            786 459 26 -1
            26 460 743 -1
            26 1049 460 -1
            603 26 743 -1
            786 26 603 -1
            743 460 27 -1
            27 460 991 -1
            27 461 744 -1
            27 991 461 -1
            603 743 27 -1
            840 603 27 -1
            604 27 744 -1
            840 27 604 -1
            28 710 36 -1
            28 36 745 -1
            606 690 28 -1
            647 28 709 -1
            690 710 28 -1
            28 745 709 -1
            29 37 607 -1
            709 37 29 -1
            29 648 543 -1
            647 29 605 -1
            29 607 648 -1
            647 709 29 -1
            543 38 30 -1
            30 38 571 -1
            568 30 456 -1
            30 711 513 -1
            568 543 30 -1
            30 571 711 -1
            513 39 31 -1
            31 39 514 -1
            689 31 457 -1
            31 789 462 -1
            689 513 31 -1
            31 514 789 -1
            787 32 458 -1
            458 32 788 -1
            462 746 32 -1
            787 462 32 -1
            788 32 463 -1
            32 790 463 -1
            32 746 464 -1
            32 464 790 -1
            542 33 420 -1
            33 841 420 -1
            459 33 542 -1
            885 33 459 -1
            463 544 33 -1
            885 463 33 -1
            33 544 937 -1
            33 791 841 -1
            33 937 791 -1
            420 388 34 -1
            34 388 747 -1
            1049 420 34 -1
            460 34 569 -1
            1049 34 460 -1
            34 1050 569 -1
            34 747 792 -1
            34 792 1050 -1
            569 341 35 -1
            35 341 712 -1
            35 342 570 -1
            35 712 342 -1
            1051 569 35 -1
            1052 35 570 -1
            991 1051 35 -1
            991 35 1052 -1
            36 759 180 -1
            794 36 180 -1
            710 793 36 -1
            745 36 842 -1
            36 793 759 -1
            842 36 794 -1
            607 37 229 -1
            229 37 731 -1
            745 37 709 -1
            731 37 794 -1
            745 842 37 -1
            37 842 794 -1
            223 38 501 -1
            571 38 223 -1
            501 38 843 -1
            648 38 543 -1
            648 607 38 -1
            38 607 843 -1
            218 39 447 -1
            514 39 218 -1
            447 39 223 -1
            39 571 223 -1
            711 39 513 -1
            711 571 39 -1
            214 40 446 -1
            464 40 214 -1
            446 40 218 -1
            40 514 218 -1
            462 40 746 -1
            789 40 462 -1
            746 40 464 -1
            789 514 40 -1
            381 41 214 -1
            41 464 214 -1
            795 41 381 -1
            544 41 389 -1
            389 41 795 -1
            790 464 41 -1
            992 41 544 -1
            790 41 992 -1
            42 389 211 -1
            1020 42 211 -1
            515 42 329 -1
            329 42 1020 -1
            791 42 388 -1
            388 42 1053 -1
            791 389 42 -1
            1053 42 515 -1
            1019 43 209 -1
            43 1055 209 -1
            367 43 355 -1
            355 43 1019 -1
            421 43 367 -1
            1054 43 421 -1
            792 747 43 -1
            747 1055 43 -1
            792 43 1054 -1
            44 1056 208 -1
            1057 44 208 -1
            712 748 44 -1
            712 44 749 -1
            748 993 44 -1
            749 44 994 -1
            44 993 1056 -1
            994 44 1057 -1
            45 47 369 -1
            45 995 47 -1
            45 369 996 -1
            566 995 45 -1
            45 996 572 -1
            46 426 49 -1
            46 49 938 -1
            46 938 424 -1
            997 46 424 -1
            46 516 426 -1
            838 516 46 -1
            599 838 46 -1
            47 939 50 -1
            47 50 1059 -1
            47 425 369 -1
            47 391 425 -1
            47 1059 391 -1
            424 939 47 -1
            1058 424 47 -1
            995 1058 47 -1
            48 517 52 -1
            48 52 1001 -1
            516 48 426 -1
            48 1001 426 -1
            884 48 516 -1
            48 608 517 -1
            988 608 48 -1
            884 645 48 -1
            645 988 48 -1
            49 392 53 -1
            49 53 940 -1
            49 465 392 -1
            426 465 49 -1
            49 940 427 -1
            998 49 427 -1
            938 49 998 -1
            50 370 54 -1
            50 54 429 -1
            427 370 50 -1
            999 427 50 -1
            50 429 466 -1
            50 466 1059 -1
            939 999 50 -1
            51 56 517 -1
            51 518 56 -1
            608 51 517 -1
            51 713 518 -1
            741 51 608 -1
            741 686 51 -1
            686 1046 51 -1
            1000 713 51 -1
            1046 1000 51 -1
            52 57 392 -1
            52 430 57 -1
            465 52 392 -1
            52 609 430 -1
            1001 52 465 -1
            517 609 52 -1
            53 431 58 -1
            53 58 1060 -1
            370 53 467 -1
            940 53 370 -1
            392 468 53 -1
            53 468 431 -1
            53 1060 467 -1
            54 428 59 -1
            54 59 521 -1
            370 467 54 -1
            467 428 54 -1
            54 545 429 -1
            54 521 545 -1
            55 796 470 -1
            55 470 844 -1
            713 55 518 -1
            55 844 518 -1
            604 796 55 -1
            936 604 55 -1
            688 55 713 -1
            688 936 55 -1
            56 62 430 -1
            56 471 62 -1
            609 56 430 -1
            56 714 471 -1
            517 56 609 -1
            518 714 56 -1
            57 63 431 -1
            57 472 63 -1
            392 57 468 -1
            430 649 57 -1
            468 57 431 -1
            57 649 472 -1
            58 64 469 -1
            58 473 64 -1
            428 58 519 -1
            1060 58 428 -1
            431 520 58 -1
            58 469 519 -1
            58 520 473 -1
            59 469 65 -1
            59 65 574 -1
            428 519 59 -1
            519 469 59 -1
            59 610 521 -1
            59 574 610 -1
            60 432 546 -1
            60 1061 432 -1
            744 461 60 -1
            461 1061 60 -1
            60 546 470 -1
            796 60 470 -1
            604 744 60 -1
            604 60 796 -1
            844 470 61 -1
            470 886 61 -1
            714 61 471 -1
            61 797 471 -1
            61 474 797 -1
            61 886 474 -1
            518 61 714 -1
            844 61 518 -1
            62 69 472 -1
            62 475 69 -1
            430 62 649 -1
            471 798 62 -1
            649 62 472 -1
            62 798 475 -1
            63 70 473 -1
            63 522 70 -1
            431 63 520 -1
            472 691 63 -1
            520 63 473 -1
            63 691 522 -1
            64 548 71 -1
            64 71 611 -1
            469 64 611 -1
            473 573 64 -1
            64 573 548 -1
            65 72 612 -1
            65 650 72 -1
            469 611 65 -1
            65 612 574 -1
            611 650 65 -1
            66 393 432 -1
            66 750 393 -1
            1061 66 432 -1
            461 570 66 -1
            461 66 1061 -1
            570 1062 66 -1
            66 799 750 -1
            1062 799 66 -1
            546 432 67 -1
            432 845 67 -1
            546 67 470 -1
            470 67 886 -1
            67 547 474 -1
            886 67 474 -1
            67 941 547 -1
            845 800 67 -1
            67 800 941 -1
            797 68 471 -1
            471 68 798 -1
            797 474 68 -1
            474 801 68 -1
            68 751 475 -1
            798 68 475 -1
            68 476 751 -1
            68 801 476 -1
            69 77 522 -1
            69 524 77 -1
            472 69 691 -1
            475 802 69 -1
            691 69 522 -1
            69 802 524 -1
            70 78 548 -1
            70 575 78 -1
            473 70 573 -1
            522 715 70 -1
            573 70 548 -1
            70 715 575 -1
            71 613 79 -1
            71 79 716 -1
            548 651 71 -1
            611 71 650 -1
            71 651 613 -1
            650 71 716 -1
            72 80 717 -1
            72 752 80 -1
            612 72 692 -1
            650 716 72 -1
            72 717 692 -1
            716 752 72 -1
            251 73 1036 -1
            1064 73 251 -1
            356 73 372 -1
            1036 73 356 -1
            73 422 372 -1
            1063 422 73 -1
            799 73 750 -1
            750 73 1064 -1
            1063 73 799 -1
            394 74 246 -1
            246 74 1032 -1
            339 74 523 -1
            1032 74 339 -1
            393 74 800 -1
            393 1065 74 -1
            800 74 394 -1
            74 1065 523 -1
            242 75 384 -1
            476 75 242 -1
            384 75 803 -1
            547 394 75 -1
            75 394 803 -1
            801 75 476 -1
            547 75 1002 -1
            1002 75 801 -1
            239 76 449 -1
            524 76 239 -1
            449 76 242 -1
            76 476 242 -1
            751 76 475 -1
            475 76 802 -1
            751 476 76 -1
            802 76 524 -1
            237 77 448 -1
            575 77 237 -1
            448 77 239 -1
            77 524 239 -1
            522 77 715 -1
            715 77 575 -1
            504 78 237 -1
            78 575 237 -1
            846 78 504 -1
            548 78 651 -1
            651 78 613 -1
            613 78 846 -1
            79 613 236 -1
            730 79 236 -1
            716 79 752 -1
            804 79 730 -1
            752 79 847 -1
            847 79 804 -1
            755 80 172 -1
            80 804 172 -1
            717 80 805 -1
            752 847 80 -1
            805 80 755 -1
            80 847 804 -1
            81 82 576 -1
            1066 82 81 -1
            81 576 116 -1
            81 116 1071 -1
            81 411 565 -1
            81 1071 411 -1
            572 423 81 -1
            423 1066 81 -1
            644 81 565 -1
            644 572 81 -1
            942 84 82 -1
            82 84 1067 -1
            82 373 477 -1
            82 1067 373 -1
            82 477 887 -1
            576 82 887 -1
            1066 942 82 -1
            477 85 83 -1
            83 85 614 -1
            83 117 483 -1
            83 614 117 -1
            887 477 83 -1
            83 483 888 -1
            576 887 83 -1
            576 83 888 -1
            1003 87 84 -1
            84 87 1004 -1
            84 343 478 -1
            84 1004 343 -1
            425 84 369 -1
            369 84 942 -1
            425 1003 84 -1
            84 478 1067 -1
            85 549 86 -1
            614 85 86 -1
            85 88 433 -1
            1068 88 85 -1
            85 433 549 -1
            477 1068 85 -1
            549 89 86 -1
            86 89 652 -1
            86 551 117 -1
            614 86 117 -1
            86 119 551 -1
            86 652 119 -1
            87 91 395 -1
            429 91 87 -1
            466 87 391 -1
            391 87 1003 -1
            87 395 550 -1
            466 429 87 -1
            87 550 1004 -1
            88 92 396 -1
            1005 92 88 -1
            478 88 373 -1
            373 88 1068 -1
            88 396 615 -1
            88 615 433 -1
            478 1005 88 -1
            89 616 90 -1
            652 89 90 -1
            433 93 89 -1
            89 93 479 -1
            549 433 89 -1
            89 479 616 -1
            616 94 90 -1
            90 94 753 -1
            90 622 119 -1
            652 90 119 -1
            90 122 622 -1
            90 753 122 -1
            521 96 91 -1
            91 96 525 -1
            91 617 395 -1
            545 91 429 -1
            545 521 91 -1
            91 525 617 -1
            395 97 92 -1
            92 97 480 -1
            550 92 343 -1
            343 92 1005 -1
            550 395 92 -1
            92 754 396 -1
            92 480 754 -1
            93 98 434 -1
            1069 98 93 -1
            615 93 433 -1
            93 434 806 -1
            93 806 479 -1
            615 1069 93 -1
            94 693 95 -1
            753 94 95 -1
            94 99 397 -1
            479 99 94 -1
            94 397 693 -1
            616 479 94 -1
            95 694 122 -1
            753 95 122 -1
            693 943 95 -1
            95 944 694 -1
            95 943 807 -1
            95 807 944 -1
            574 102 96 -1
            96 102 618 -1
            610 96 521 -1
            96 718 525 -1
            610 574 96 -1
            96 618 718 -1
            525 103 97 -1
            97 103 619 -1
            617 97 395 -1
            97 889 480 -1
            617 525 97 -1
            97 619 889 -1
            480 104 98 -1
            98 104 620 -1
            98 105 434 -1
            98 620 105 -1
            754 98 396 -1
            396 98 1069 -1
            754 480 98 -1
            434 105 99 -1
            99 105 577 -1
            99 106 397 -1
            99 577 106 -1
            806 434 99 -1
            806 99 479 -1
            100 107 101 -1
            807 100 101 -1
            100 481 107 -1
            100 653 481 -1
            1006 653 100 -1
            693 100 943 -1
            693 1006 100 -1
            943 100 807 -1
            101 107 108 -1
            101 108 131 -1
            101 131 126 -1
            807 101 126 -1
            692 109 102 -1
            102 109 719 -1
            612 102 574 -1
            612 692 102 -1
            102 890 618 -1
            102 719 890 -1
            618 110 103 -1
            103 110 720 -1
            103 111 619 -1
            103 720 111 -1
            718 103 525 -1
            718 618 103 -1
            619 111 104 -1
            104 111 721 -1
            104 112 620 -1
            104 721 112 -1
            889 104 480 -1
            889 619 104 -1
            620 112 105 -1
            105 112 756 -1
            105 113 577 -1
            105 756 113 -1
            106 114 481 -1
            106 722 114 -1
            397 106 653 -1
            653 106 481 -1
            577 1070 106 -1
            106 1070 722 -1
            107 115 108 -1
            107 482 115 -1
            481 621 107 -1
            107 621 482 -1
            115 144 108 -1
            108 137 131 -1
            137 108 144 -1
            165 109 581 -1
            719 109 165 -1
            581 109 755 -1
            717 109 692 -1
            717 805 109 -1
            109 805 755 -1
            159 110 579 -1
            720 110 159 -1
            579 110 1007 -1
            890 110 618 -1
            890 719 110 -1
            110 719 1007 -1
            154 111 657 -1
            721 111 154 -1
            657 111 159 -1
            111 720 159 -1
            150 112 656 -1
            756 112 150 -1
            656 112 154 -1
            112 721 154 -1
            147 113 655 -1
            722 113 147 -1
            655 113 150 -1
            113 756 150 -1
            577 113 1070 -1
            1070 113 722 -1
            578 114 147 -1
            114 722 147 -1
            481 114 621 -1
            621 114 482 -1
            482 114 891 -1
            891 114 578 -1
            144 115 848 -1
            115 482 145 -1
            848 115 145 -1
            116 118 945 -1
            116 1073 118 -1
            116 483 374 -1
            116 374 1073 -1
            888 483 116 -1
            576 888 116 -1
            1071 116 945 -1
            117 435 120 -1
            117 120 1072 -1
            117 551 435 -1
            483 117 1072 -1
            118 1009 121 -1
            118 121 1074 -1
            118 484 344 -1
            118 344 1009 -1
            364 118 413 -1
            945 118 364 -1
            413 118 1074 -1
            1073 484 118 -1
            119 123 435 -1
            119 485 123 -1
            551 119 435 -1
            119 622 485 -1
            120 398 124 -1
            120 124 1008 -1
            374 120 484 -1
            1072 120 374 -1
            120 623 398 -1
            435 623 120 -1
            484 120 1008 -1
            121 399 125 -1
            121 125 417 -1
            386 121 451 -1
            1074 121 386 -1
            121 552 399 -1
            451 121 417 -1
            1009 552 121 -1
            122 127 485 -1
            122 1076 127 -1
            122 694 400 -1
            122 400 1076 -1
            622 122 485 -1
            123 436 128 -1
            123 128 1075 -1
            435 123 623 -1
            123 808 436 -1
            485 808 123 -1
            623 123 1075 -1
            124 129 399 -1
            124 486 129 -1
            344 124 552 -1
            1008 124 344 -1
            398 757 124 -1
            552 124 399 -1
            124 757 486 -1
            125 130 510 -1
            125 526 130 -1
            399 624 125 -1
            417 125 541 -1
            541 125 510 -1
            125 624 526 -1
            126 131 487 -1
            126 487 654 -1
            126 654 1010 -1
            944 126 694 -1
            694 126 1010 -1
            944 807 126 -1
            127 132 626 -1
            1076 132 127 -1
            127 133 436 -1
            127 626 133 -1
            808 127 436 -1
            485 127 808 -1
            436 133 128 -1
            128 133 627 -1
            128 134 486 -1
            128 627 134 -1
            398 128 757 -1
            1075 128 398 -1
            757 128 486 -1
            129 135 526 -1
            129 628 135 -1
            399 129 624 -1
            486 892 129 -1
            624 129 526 -1
            129 892 628 -1
            130 136 567 -1
            130 629 136 -1
            510 130 602 -1
            526 723 130 -1
            602 130 567 -1
            130 723 629 -1
            131 137 488 -1
            131 625 487 -1
            131 488 625 -1
            487 138 132 -1
            132 138 724 -1
            654 132 400 -1
            400 132 1076 -1
            654 487 132 -1
            132 1077 626 -1
            132 724 1077 -1
            626 139 133 -1
            133 139 758 -1
            133 140 627 -1
            133 758 140 -1
            627 140 134 -1
            134 140 725 -1
            134 141 628 -1
            134 725 141 -1
            486 134 892 -1
            892 134 628 -1
            628 141 135 -1
            135 141 726 -1
            135 142 629 -1
            135 726 142 -1
            526 135 723 -1
            723 135 629 -1
            136 143 690 -1
            136 727 143 -1
            567 136 606 -1
            606 136 690 -1
            629 893 136 -1
            136 893 727 -1
            849 137 144 -1
            488 137 201 -1
            201 137 849 -1
            195 138 589 -1
            724 138 195 -1
            625 138 487 -1
            625 488 138 -1
            138 488 894 -1
            589 138 894 -1
            190 139 668 -1
            758 139 190 -1
            668 139 195 -1
            139 724 195 -1
            1077 139 626 -1
            1077 724 139 -1
            186 140 667 -1
            725 140 186 -1
            667 140 190 -1
            140 758 190 -1
            183 141 666 -1
            726 141 183 -1
            666 141 186 -1
            141 725 186 -1
            587 142 183 -1
            142 726 183 -1
            1011 142 587 -1
            629 142 893 -1
            893 142 727 -1
            727 142 1011 -1
            586 143 181 -1
            143 727 181 -1
            759 143 586 -1
            690 143 710 -1
            710 143 793 -1
            793 143 759 -1
            144 848 146 -1
            849 144 146 -1
            146 145 728 -1
            848 145 146 -1
            145 578 148 -1
            728 145 148 -1
            482 891 145 -1
            145 891 578 -1
            146 728 149 -1
            729 146 149 -1
            729 201 146 -1
            201 849 146 -1
            489 147 151 -1
            147 655 151 -1
            760 147 489 -1
            578 147 760 -1
            148 489 152 -1
            490 148 152 -1
            148 760 489 -1
            895 148 490 -1
            578 760 148 -1
            728 148 895 -1
            149 490 153 -1
            491 149 153 -1
            149 895 490 -1
            491 896 149 -1
            728 895 149 -1
            896 729 149 -1
            151 150 527 -1
            655 150 151 -1
            527 150 155 -1
            150 656 155 -1
            151 527 156 -1
            1079 151 156 -1
            761 151 345 -1
            345 151 1079 -1
            489 151 761 -1
            152 946 157 -1
            948 152 157 -1
            850 152 375 -1
            375 152 948 -1
            489 761 152 -1
            490 152 850 -1
            152 761 946 -1
            153 375 158 -1
            376 153 158 -1
            153 850 375 -1
            376 851 153 -1
            490 850 153 -1
            851 491 153 -1
            155 154 528 -1
            656 154 155 -1
            528 154 1078 -1
            154 657 1078 -1
            156 155 377 -1
            527 155 156 -1
            377 155 947 -1
            155 528 947 -1
            762 156 301 -1
            301 156 809 -1
            156 377 809 -1
            852 156 762 -1
            1079 156 852 -1
            313 157 658 -1
            853 157 313 -1
            345 852 157 -1
            946 345 157 -1
            157 762 658 -1
            157 852 762 -1
            897 157 853 -1
            948 157 897 -1
            375 897 158 -1
            898 376 158 -1
            158 853 553 -1
            854 158 553 -1
            158 897 853 -1
            854 898 158 -1
            160 159 492 -1
            657 159 160 -1
            492 159 810 -1
            159 579 810 -1
            528 160 161 -1
            161 160 1080 -1
            346 160 695 -1
            1080 160 346 -1
            160 492 695 -1
            528 1078 160 -1
            1078 657 160 -1
            162 161 855 -1
            1081 161 162 -1
            302 161 580 -1
            855 161 302 -1
            947 528 161 -1
            161 1080 580 -1
            1081 947 161 -1
            265 162 437 -1
            630 162 265 -1
            809 377 162 -1
            377 1081 162 -1
            162 855 437 -1
            1012 162 630 -1
            899 809 162 -1
            899 162 1012 -1
            164 163 659 -1
            763 163 164 -1
            659 163 275 -1
            275 163 949 -1
            658 301 163 -1
            301 899 163 -1
            163 630 949 -1
            163 1012 630 -1
            763 658 163 -1
            899 1012 163 -1
            660 205 164 -1
            205 778 164 -1
            313 763 164 -1
            1013 313 164 -1
            778 314 164 -1
            314 1013 164 -1
            164 659 900 -1
            660 164 900 -1
            166 165 401 -1
            579 165 166 -1
            401 165 554 -1
            165 581 554 -1
            579 1007 165 -1
            1007 719 165 -1
            167 166 315 -1
            492 166 167 -1
            315 166 438 -1
            166 401 438 -1
            492 810 166 -1
            810 579 166 -1
            346 167 168 -1
            168 167 901 -1
            277 167 348 -1
            901 167 277 -1
            167 315 348 -1
            346 695 167 -1
            695 492 167 -1
            169 168 765 -1
            902 168 169 -1
            765 168 266 -1
            266 168 950 -1
            580 346 168 -1
            902 580 168 -1
            168 901 950 -1
            170 169 555 -1
            764 169 170 -1
            437 302 169 -1
            302 902 169 -1
            764 437 169 -1
            555 169 903 -1
            169 765 811 -1
            903 169 811 -1
            171 170 556 -1
            631 170 171 -1
            265 764 170 -1
            904 265 170 -1
            170 555 661 -1
            556 170 766 -1
            631 904 170 -1
            766 170 661 -1
            557 206 171 -1
            206 637 171 -1
            171 556 582 -1
            557 171 582 -1
            767 631 171 -1
            637 768 171 -1
            662 767 171 -1
            768 662 171 -1
            554 172 173 -1
            172 696 173 -1
            581 172 554 -1
            581 755 172 -1
            172 730 696 -1
            172 804 730 -1
            173 349 174 -1
            401 173 174 -1
            173 439 349 -1
            401 554 173 -1
            173 696 439 -1
            951 174 175 -1
            174 952 175 -1
            174 349 1014 -1
            438 401 174 -1
            951 438 174 -1
            174 1082 952 -1
            174 1014 1082 -1
            769 175 176 -1
            175 770 176 -1
            315 951 175 -1
            1083 315 175 -1
            769 1083 175 -1
            175 812 770 -1
            175 952 812 -1
            176 584 177 -1
            632 176 177 -1
            176 663 584 -1
            632 813 176 -1
            176 857 663 -1
            856 769 176 -1
            770 857 176 -1
            813 856 176 -1
            177 493 178 -1
            585 177 178 -1
            177 583 493 -1
            177 665 583 -1
            584 665 177 -1
            633 177 585 -1
            664 632 177 -1
            633 697 177 -1
            697 664 177 -1
            178 905 179 -1
            953 178 179 -1
            178 559 402 -1
            178 402 905 -1
            440 558 178 -1
            440 178 953 -1
            493 559 178 -1
            558 585 178 -1
            911 207 179 -1
            207 961 179 -1
            494 403 179 -1
            403 953 179 -1
            404 494 179 -1
            961 404 179 -1
            1015 495 179 -1
            495 1016 179 -1
            905 1015 179 -1
            1016 911 179 -1
            180 560 182 -1
            698 180 182 -1
            180 586 560 -1
            180 759 586 -1
            731 180 698 -1
            731 794 180 -1
            405 181 184 -1
            181 587 184 -1
            560 181 405 -1
            586 181 560 -1
            181 1011 587 -1
            727 1011 181 -1
            350 182 185 -1
            182 405 185 -1
            441 182 350 -1
            182 560 405 -1
            441 698 182 -1
            496 183 187 -1
            183 666 187 -1
            814 183 496 -1
            587 183 814 -1
            317 184 188 -1
            184 496 188 -1
            442 184 317 -1
            405 184 442 -1
            184 814 496 -1
            587 814 184 -1
            185 954 189 -1
            955 185 189 -1
            1017 350 185 -1
            405 442 185 -1
            185 442 954 -1
            1084 185 955 -1
            1017 185 1084 -1
            529 186 191 -1
            186 667 191 -1
            1085 186 529 -1
            666 186 1085 -1
            187 529 192 -1
            1087 187 192 -1
            699 187 352 -1
            352 187 1087 -1
            496 187 699 -1
            187 1085 529 -1
            666 1085 187 -1
            188 352 193 -1
            906 188 193 -1
            351 188 280 -1
            280 188 906 -1
            317 188 351 -1
            188 699 352 -1
            496 699 188 -1
            189 771 194 -1
            772 189 194 -1
            954 317 189 -1
            317 1086 189 -1
            189 1086 771 -1
            815 189 772 -1
            815 955 189 -1
            191 190 530 -1
            667 190 191 -1
            530 190 196 -1
            190 668 196 -1
            380 191 197 -1
            191 530 197 -1
            956 191 380 -1
            529 191 956 -1
            861 192 198 -1
            192 1088 198 -1
            588 192 306 -1
            306 192 861 -1
            529 956 192 -1
            1087 192 588 -1
            192 956 1088 -1
            775 193 199 -1
            193 907 199 -1
            268 193 775 -1
            957 193 268 -1
            352 588 193 -1
            193 588 907 -1
            906 193 957 -1
            591 194 200 -1
            194 634 200 -1
            669 194 591 -1
            194 816 634 -1
            669 859 194 -1
            771 858 194 -1
            859 772 194 -1
            858 816 194 -1
            196 195 497 -1
            668 195 196 -1
            497 195 773 -1
            195 589 773 -1
            530 196 197 -1
            197 196 1089 -1
            353 196 774 -1
            1089 196 353 -1
            196 497 774 -1
            308 197 777 -1
            817 197 308 -1
            380 197 817 -1
            777 197 860 -1
            197 1089 860 -1
            443 198 270 -1
            270 198 636 -1
            380 817 198 -1
            1088 380 198 -1
            861 198 443 -1
            636 198 1018 -1
            198 817 908 -1
            198 908 1018 -1
            561 199 206 -1
            199 776 206 -1
            306 443 199 -1
            907 306 199 -1
            199 443 776 -1
            909 199 561 -1
            775 199 818 -1
            818 199 909 -1
            498 200 207 -1
            200 592 207 -1
            590 200 498 -1
            590 671 200 -1
            671 591 200 -1
            200 635 592 -1
            634 670 200 -1
            200 700 635 -1
            670 700 200 -1
            589 201 202 -1
            202 201 729 -1
            894 488 201 -1
            589 894 201 -1
            203 202 491 -1
            497 202 203 -1
            491 202 896 -1
            497 773 202 -1
            773 589 202 -1
            202 729 896 -1
            958 203 204 -1
            204 203 959 -1
            376 203 851 -1
            959 203 376 -1
            203 491 851 -1
            774 497 203 -1
            958 774 203 -1
            672 204 314 -1
            314 204 854 -1
            860 353 204 -1
            353 958 204 -1
            777 204 672 -1
            777 860 204 -1
            854 204 898 -1
            204 959 898 -1
            276 205 660 -1
            960 205 276 -1
            308 672 205 -1
            908 308 205 -1
            636 205 960 -1
            636 1018 205 -1
            205 672 778 -1
            1018 908 205 -1
            776 270 206 -1
            270 910 206 -1
            779 206 557 -1
            561 206 673 -1
            206 910 637 -1
            673 206 779 -1
            406 563 207 -1
            406 207 911 -1
            207 562 444 -1
            207 444 961 -1
            563 498 207 -1
            592 562 207 -1
            208 819 210 -1
            820 208 210 -1
            208 367 862 -1
            1056 367 208 -1
            863 372 208 -1
            372 1057 208 -1
            208 862 819 -1
            863 208 820 -1
            912 209 212 -1
            209 962 212 -1
            309 209 912 -1
            1090 209 309 -1
            366 515 209 -1
            1055 366 209 -1
            209 515 962 -1
            1019 209 1090 -1
            210 780 213 -1
            781 210 213 -1
            210 963 780 -1
            781 964 210 -1
            819 963 210 -1
            964 820 210 -1
            211 381 215 -1
            965 211 215 -1
            445 211 319 -1
            319 211 965 -1
            211 795 381 -1
            389 795 211 -1
            1020 211 445 -1
            866 212 216 -1
            212 913 216 -1
            297 212 866 -1
            1091 212 297 -1
            329 445 212 -1
            962 329 212 -1
            212 445 913 -1
            912 212 1091 -1
            213 782 217 -1
            783 213 217 -1
            780 864 213 -1
            865 781 213 -1
            213 914 782 -1
            783 915 213 -1
            864 914 213 -1
            915 865 213 -1
            357 214 219 -1
            214 446 219 -1
            821 214 357 -1
            381 214 821 -1
            499 215 311 -1
            311 215 869 -1
            381 821 215 -1
            965 215 499 -1
            215 821 1092 -1
            869 215 1021 -1
            215 1092 1021 -1
            281 216 701 -1
            966 216 281 -1
            319 499 216 -1
            913 319 216 -1
            216 499 822 -1
            701 216 1022 -1
            216 822 1022 -1
            866 216 966 -1
            782 867 217 -1
            868 783 217 -1
            217 967 823 -1
            217 823 1023 -1
            824 968 217 -1
            824 217 1023 -1
            867 967 217 -1
            968 868 217 -1
            219 218 382 -1
            446 218 219 -1
            382 218 825 -1
            218 447 825 -1
            320 219 732 -1
            916 219 320 -1
            357 219 916 -1
            219 382 732 -1
            500 220 283 -1
            283 220 674 -1
            357 916 220 -1
            1021 357 220 -1
            869 220 500 -1
            220 1024 674 -1
            869 1021 220 -1
            220 916 1024 -1
            335 221 284 -1
            284 221 593 -1
            311 500 221 -1
            822 311 221 -1
            701 221 335 -1
            221 500 733 -1
            221 733 593 -1
            701 1022 221 -1
            1022 822 221 -1
            222 734 594 -1
            735 222 594 -1
            222 1093 734 -1
            735 1094 222 -1
            823 917 222 -1
            1023 823 222 -1
            918 824 222 -1
            824 1023 222 -1
            917 1093 222 -1
            1094 918 222 -1
            224 223 358 -1
            447 223 224 -1
            358 223 638 -1
            223 501 638 -1
            382 224 225 -1
            225 224 1025 -1
            321 224 531 -1
            1025 224 321 -1
            224 358 531 -1
            382 825 224 -1
            825 447 224 -1
            226 225 827 -1
            969 225 226 -1
            299 225 407 -1
            827 225 299 -1
            732 382 225 -1
            225 1025 407 -1
            969 732 225 -1
            595 226 271 -1
            271 226 1095 -1
            674 320 226 -1
            320 969 226 -1
            675 226 595 -1
            826 674 226 -1
            826 226 675 -1
            226 827 1095 -1
            408 227 272 -1
            272 227 970 -1
            593 283 227 -1
            283 675 227 -1
            676 227 408 -1
            676 593 227 -1
            227 675 595 -1
            227 595 970 -1
            228 408 639 -1
            736 408 228 -1
            640 409 228 -1
            409 737 228 -1
            594 736 228 -1
            737 594 228 -1
            228 639 870 -1
            640 228 870 -1
            230 229 441 -1
            501 229 230 -1
            441 229 698 -1
            501 843 229 -1
            843 607 229 -1
            229 731 698 -1
            231 230 327 -1
            358 230 231 -1
            327 230 350 -1
            230 441 350 -1
            358 638 230 -1
            638 501 230 -1
            232 231 919 -1
            1026 231 232 -1
            919 231 292 -1
            292 231 971 -1
            231 327 971 -1
            531 358 231 -1
            1026 531 231 -1
            828 232 233 -1
            233 232 872 -1
            407 321 232 -1
            321 1026 232 -1
            828 407 232 -1
            872 232 1027 -1
            232 919 972 -1
            1027 232 972 -1
            299 828 233 -1
            1028 299 233 -1
            532 233 871 -1
            973 233 532 -1
            702 233 973 -1
            702 1028 233 -1
            871 233 829 -1
            233 872 829 -1
            533 234 502 -1
            502 234 677 -1
            234 532 641 -1
            234 973 532 -1
            533 784 234 -1
            677 234 641 -1
            873 702 234 -1
            702 973 234 -1
            784 873 234 -1
            235 502 535 -1
            536 502 235 -1
            534 503 235 -1
            503 537 235 -1
            534 235 596 -1
            235 535 596 -1
            678 536 235 -1
            537 678 235 -1
            439 236 238 -1
            236 504 238 -1
            696 236 439 -1
            236 846 504 -1
            613 846 236 -1
            730 236 696 -1
            360 237 240 -1
            237 448 240 -1
            642 237 360 -1
            504 237 642 -1
            326 238 241 -1
            238 360 241 -1
            349 238 326 -1
            439 238 349 -1
            238 642 360 -1
            504 642 238 -1
            383 239 243 -1
            239 449 243 -1
            830 239 383 -1
            448 239 830 -1
            240 383 244 -1
            1030 240 244 -1
            538 240 322 -1
            322 240 1030 -1
            360 240 538 -1
            240 830 383 -1
            448 830 240 -1
            921 241 245 -1
            241 1029 245 -1
            289 241 921 -1
            974 241 289 -1
            326 241 974 -1
            360 538 241 -1
            241 538 1029 -1
            243 242 361 -1
            449 242 243 -1
            361 242 831 -1
            242 384 831 -1
            738 243 323 -1
            323 243 920 -1
            243 361 920 -1
            383 243 738 -1
            834 244 249 -1
            244 975 249 -1
            410 244 300 -1
            300 244 834 -1
            383 738 244 -1
            1030 244 410 -1
            244 738 975 -1
            245 832 250 -1
            876 245 250 -1
            322 410 245 -1
            1029 322 245 -1
            245 410 832 -1
            1031 245 876 -1
            921 245 976 -1
            976 245 1031 -1
            384 246 247 -1
            247 246 977 -1
            324 246 450 -1
            977 246 324 -1
            384 803 246 -1
            803 394 246 -1
            246 1032 450 -1
            312 247 505 -1
            874 247 312 -1
            831 384 247 -1
            247 977 505 -1
            1096 831 247 -1
            1033 247 874 -1
            1096 247 1033 -1
            286 248 506 -1
            679 248 286 -1
            920 361 248 -1
            361 1033 248 -1
            248 874 506 -1
            1034 248 679 -1
            248 1033 874 -1
            1034 920 248 -1
            274 249 598 -1
            1097 249 274 -1
            323 679 249 -1
            975 323 249 -1
            598 249 680 -1
            249 679 833 -1
            249 833 680 -1
            834 249 1097 -1
            832 300 250 -1
            300 1035 250 -1
            875 250 539 -1
            539 250 978 -1
            250 703 978 -1
            250 1035 703 -1
            835 250 875 -1
            876 250 835 -1
            252 251 922 -1
            979 251 252 -1
            922 251 310 -1
            310 251 1098 -1
            523 371 251 -1
            371 1064 251 -1
            979 523 251 -1
            251 1036 1098 -1
            253 252 877 -1
            923 252 253 -1
            877 252 298 -1
            298 252 1099 -1
            450 339 252 -1
            339 979 252 -1
            923 450 252 -1
            252 922 1099 -1
            704 253 282 -1
            282 253 980 -1
            505 324 253 -1
            324 923 253 -1
            836 505 253 -1
            1037 253 704 -1
            836 253 1037 -1
            253 877 980 -1
            285 254 336 -1
            597 254 285 -1
            506 312 254 -1
            312 836 254 -1
            254 704 336 -1
            739 506 254 -1
            739 254 597 -1
            254 1037 704 -1
            836 1037 254 -1
            273 255 409 -1
            981 255 273 -1
            286 597 255 -1
            680 286 255 -1
            255 681 409 -1
            255 597 681 -1
            598 680 255 -1
            598 255 981 -1
            256 540 503 -1
            682 256 503 -1
            539 256 643 -1
            539 978 256 -1
            256 785 540 -1
            643 256 682 -1
            703 878 256 -1
            978 703 256 -1
            878 785 256 -1
            257 287 633 -1
            257 811 287 -1
            555 257 288 -1
            288 257 558 -1
            555 903 257 -1
            558 257 585 -1
            257 633 585 -1
            257 903 811 -1
            556 258 278 -1
            278 258 879 -1
            258 661 288 -1
            258 288 924 -1
            556 766 258 -1
            258 766 661 -1
            258 924 879 -1
            259 557 278 -1
            259 278 880 -1
            295 673 259 -1
            925 295 259 -1
            259 779 557 -1
            673 779 259 -1
            925 259 880 -1
            583 290 260 -1
            290 835 260 -1
            260 539 291 -1
            260 291 1103 -1
            583 260 493 -1
            260 1103 493 -1
            260 875 539 -1
            835 875 260 -1
            261 534 279 -1
            261 279 881 -1
            291 643 261 -1
            926 291 261 -1
            261 705 534 -1
            643 682 261 -1
            261 682 705 -1
            926 261 881 -1
            635 293 262 -1
            293 818 262 -1
            262 561 295 -1
            262 295 562 -1
            262 909 561 -1
            262 562 592 -1
            635 262 592 -1
            818 909 262 -1
            263 294 590 -1
            263 829 294 -1
            532 263 296 -1
            296 263 1104 -1
            263 590 498 -1
            1104 263 498 -1
            532 871 263 -1
            263 871 829 -1
            535 264 279 -1
            279 264 882 -1
            264 641 296 -1
            264 296 927 -1
            535 706 264 -1
            264 677 641 -1
            706 677 264 -1
            264 927 882 -1
            630 265 347 -1
            347 265 904 -1
            265 437 764 -1
            287 266 664 -1
            765 266 287 -1
            266 303 632 -1
            266 950 303 -1
            266 632 664 -1
            267 290 584 -1
            267 835 290 -1
            663 304 267 -1
            304 976 267 -1
            663 267 584 -1
            267 876 835 -1
            267 1031 876 -1
            976 1031 267 -1
            268 293 670 -1
            268 775 293 -1
            634 305 268 -1
            305 957 268 -1
            634 268 670 -1
            294 269 591 -1
            829 269 294 -1
            269 307 669 -1
            269 972 307 -1
            269 669 591 -1
            872 269 829 -1
            872 1027 269 -1
            269 1027 972 -1
            270 636 354 -1
            270 354 910 -1
            776 443 270 -1
            595 271 337 -1
            337 271 784 -1
            271 359 702 -1
            271 1095 359 -1
            271 702 873 -1
            784 271 873 -1
            272 337 533 -1
            272 970 337 -1
            338 272 536 -1
            639 272 338 -1
            639 408 272 -1
            272 533 683 -1
            272 683 536 -1
            273 338 537 -1
            273 640 338 -1
            540 340 273 -1
            340 981 273 -1
            273 409 640 -1
            684 273 537 -1
            540 273 684 -1
            274 598 340 -1
            274 340 785 -1
            703 362 274 -1
            362 1097 274 -1
            703 274 878 -1
            274 785 878 -1
            659 275 325 -1
            325 275 662 -1
            275 347 631 -1
            275 949 347 -1
            275 631 767 -1
            662 275 767 -1
            276 660 325 -1
            276 325 662 -1
            637 354 276 -1
            354 960 276 -1
            637 276 768 -1
            276 662 768 -1
            303 277 813 -1
            901 277 303 -1
            277 348 769 -1
            277 769 856 -1
            813 277 856 -1
            582 556 278 -1
            557 582 278 -1
            278 879 928 -1
            880 278 929 -1
            278 928 1038 -1
            929 278 1038 -1
            534 596 279 -1
            596 535 279 -1
            881 279 1039 -1
            279 882 1040 -1
            1039 279 1100 -1
            279 1040 1100 -1
            280 305 816 -1
            280 906 305 -1
            771 351 280 -1
            771 280 858 -1
            280 816 858 -1
            823 333 281 -1
            333 966 281 -1
            281 701 335 -1
            281 335 917 -1
            823 281 917 -1
            282 334 824 -1
            282 980 334 -1
            704 282 336 -1
            336 282 918 -1
            282 824 918 -1
            733 500 283 -1
            733 283 593 -1
            283 674 826 -1
            283 826 675 -1
            734 335 284 -1
            284 593 676 -1
            284 676 930 -1
            734 284 1101 -1
            284 930 736 -1
            1101 284 736 -1
            285 336 735 -1
            681 597 285 -1
            681 285 931 -1
            285 735 1102 -1
            931 285 737 -1
            285 1102 737 -1
            286 506 739 -1
            286 739 597 -1
            833 679 286 -1
            833 286 680 -1
            633 287 697 -1
            287 664 697 -1
            811 765 287 -1
            440 288 558 -1
            924 288 440 -1
            661 555 288 -1
            289 304 770 -1
            289 921 304 -1
            812 316 289 -1
            316 974 289 -1
            812 289 770 -1
            665 290 583 -1
            584 290 665 -1
            559 291 402 -1
            402 291 926 -1
            539 643 291 -1
            1103 291 559 -1
            307 292 772 -1
            919 292 307 -1
            292 318 815 -1
            292 971 318 -1
            292 815 772 -1
            700 293 635 -1
            670 293 700 -1
            775 818 293 -1
            590 294 671 -1
            294 591 671 -1
            562 295 444 -1
            444 295 925 -1
            561 673 295 -1
            406 296 563 -1
            927 296 406 -1
            641 532 296 -1
            296 1104 563 -1
            782 331 297 -1
            331 1091 297 -1
            297 866 333 -1
            297 333 867 -1
            782 297 867 -1
            298 332 783 -1
            298 1099 332 -1
            334 298 868 -1
            877 298 334 -1
            298 783 868 -1
            827 299 359 -1
            359 299 1028 -1
            299 407 828 -1
            300 834 362 -1
            300 362 1035 -1
            832 410 300 -1
            762 301 658 -1
            301 809 899 -1
            855 302 437 -1
            302 580 902 -1
            632 303 813 -1
            950 901 303 -1
            857 304 663 -1
            770 304 857 -1
            921 976 304 -1
            816 305 634 -1
            906 957 305 -1
            306 861 443 -1
            907 588 306 -1
            669 307 859 -1
            307 772 859 -1
            972 919 307 -1
            308 777 672 -1
            908 817 308 -1
            780 328 309 -1
            328 1090 309 -1
            309 331 864 -1
            309 912 331 -1
            780 309 864 -1
            310 330 781 -1
            310 1098 330 -1
            332 310 865 -1
            922 310 332 -1
            310 781 865 -1
            822 499 311 -1
            311 869 500 -1
            312 505 836 -1
            874 312 506 -1
            853 313 553 -1
            553 313 1013 -1
            313 658 763 -1
            314 854 553 -1
            314 553 1013 -1
            778 672 314 -1
            348 315 1083 -1
            315 438 951 -1
            326 974 316 -1
            1014 326 316 -1
            952 316 812 -1
            1082 316 952 -1
            1082 1014 316 -1
            317 351 1086 -1
            954 442 317 -1
            971 327 318 -1
            327 1017 318 -1
            815 318 955 -1
            318 1084 955 -1
            1017 1084 318 -1
            913 445 319 -1
            319 965 499 -1
            1024 320 674 -1
            320 732 969 -1
            1024 916 320 -1
            1025 321 407 -1
            321 531 1026 -1
            322 1030 410 -1
            1029 538 322 -1
            323 1034 679 -1
            975 738 323 -1
            323 920 1034 -1
            324 450 923 -1
            977 324 505 -1
            900 659 325 -1
            660 900 325 -1
            1014 349 326 -1
            327 350 1017 -1
            819 355 328 -1
            355 1019 328 -1
            963 328 780 -1
            819 328 963 -1
            1019 1090 328 -1
            329 1020 445 -1
            962 515 329 -1
            356 820 330 -1
            1036 356 330 -1
            781 330 964 -1
            330 820 964 -1
            1098 1036 330 -1
            914 331 782 -1
            864 331 914 -1
            912 1091 331 -1
            783 332 915 -1
            332 865 915 -1
            1099 922 332 -1
            967 333 823 -1
            866 966 333 -1
            867 333 967 -1
            824 334 968 -1
            334 868 968 -1
            980 877 334 -1
            1093 335 734 -1
            917 335 1093 -1
            735 336 1094 -1
            336 918 1094 -1
            533 337 784 -1
            970 595 337 -1
            338 536 678 -1
            537 338 678 -1
            870 639 338 -1
            640 870 338 -1
            1032 339 450 -1
            339 523 979 -1
            785 340 540 -1
            598 981 340 -1
            341 421 748 -1
            341 1054 421 -1
            1050 341 569 -1
            712 341 748 -1
            1050 792 341 -1
            792 1054 341 -1
            342 749 422 -1
            342 422 1063 -1
            570 342 1062 -1
            712 749 342 -1
            342 799 1062 -1
            342 1063 799 -1
            478 343 1005 -1
            1004 550 343 -1
            484 1008 344 -1
            344 552 1009 -1
            946 761 345 -1
            345 1079 852 -1
            1080 346 580 -1
            949 630 347 -1
            631 347 904 -1
            769 348 1083 -1
            1086 351 771 -1
            352 1087 588 -1
            353 774 958 -1
            1089 353 860 -1
            636 960 354 -1
            910 354 637 -1
            862 367 355 -1
            862 355 819 -1
            356 372 863 -1
            356 863 820 -1
            1092 821 357 -1
            1092 357 1021 -1
            702 359 1028 -1
            1095 827 359 -1
            361 831 1096 -1
            361 1096 1033 -1
            1035 362 703 -1
            834 1097 362 -1
            932 363 412 -1
            412 363 933 -1
            363 985 414 -1
            363 414 986 -1
            932 985 363 -1
            363 986 933 -1
            411 945 364 -1
            983 411 364 -1
            364 413 1041 -1
            414 365 934 -1
            747 388 366 -1
            388 1053 366 -1
            366 1053 515 -1
            747 366 1055 -1
            993 421 367 -1
            1056 993 367 -1
            938 368 424 -1
            424 368 939 -1
            368 998 427 -1
            368 427 999 -1
            938 998 368 -1
            939 368 999 -1
            423 369 942 -1
            996 369 423 -1
            940 370 427 -1
            750 371 393 -1
            393 371 1065 -1
            1065 371 523 -1
            750 1064 371 -1
            422 994 372 -1
            994 1057 372 -1
            477 373 1068 -1
            1067 478 373 -1
            483 1072 374 -1
            374 484 1073 -1
            375 948 897 -1
            959 376 898 -1
            377 947 1081 -1
            402 881 378 -1
            905 402 378 -1
            378 495 1015 -1
            378 1039 495 -1
            881 1039 378 -1
            905 378 1015 -1
            882 406 379 -1
            406 911 379 -1
            495 379 1016 -1
            1040 379 495 -1
            1040 882 379 -1
            379 911 1016 -1
            1088 956 380 -1
            385 412 984 -1
            385 1042 412 -1
            982 385 564 -1
            982 1042 385 -1
            413 1074 386 -1
            386 451 1043 -1
            841 388 420 -1
            841 791 388 -1
            937 544 389 -1
            937 389 791 -1
            390 997 424 -1
            390 424 1058 -1
            566 390 995 -1
            995 390 1058 -1
            425 391 1003 -1
            1059 466 391 -1
            432 393 845 -1
            393 800 845 -1
            941 394 547 -1
            941 800 394 -1
            615 396 1069 -1
            397 653 1006 -1
            693 397 1006 -1
            623 1075 398 -1
            1010 654 400 -1
            694 1010 400 -1
            402 926 881 -1
            879 440 403 -1
            440 953 403 -1
            928 403 494 -1
            928 879 403 -1
            444 880 404 -1
            961 444 404 -1
            404 929 494 -1
            880 929 404 -1
            927 406 882 -1
            930 676 408 -1
            930 408 736 -1
            681 931 409 -1
            409 931 737 -1
            565 411 983 -1
            411 1071 945 -1
            452 989 415 -1
            453 416 1044 -1
            748 421 993 -1
            749 994 422 -1
            996 423 572 -1
            423 942 1066 -1
            426 1001 465 -1
            1060 428 467 -1
            924 440 879 -1
            444 925 880 -1
            460 569 1051 -1
            991 460 1051 -1
            461 1052 570 -1
            991 1052 461 -1
            463 992 544 -1
            790 992 463 -1
            547 1002 474 -1
            474 1002 801 -1
            493 1103 559 -1
            1038 928 494 -1
            929 1038 494 -1
            1039 1100 495 -1
            1100 1040 495 -1
            1104 498 563 -1
            683 533 502 -1
            535 502 706 -1
            683 502 536 -1
            502 677 706 -1
            705 503 534 -1
            503 684 537 -1
            540 684 503 -1
            705 682 503 -1
            734 1101 594 -1
            1102 735 594 -1
            594 1101 736 -1
            1102 594 737 -1
            990 707 687 -1
            742 687 1047 -1
            687 935 1047 -1
            688 713 1000 -1
            742 1048 688 -1
            688 1048 936 -1
        ]
        colorIndex []
        color Color {
            color [
                # Mesh vertex colours: 1105 items
                0.000000 1.000000 0.000000 
                0.000000 1.000000 0.000000 
                0.000000 1.000000 0.000000 
                0.000000 1.000000 0.000000 
                0.000000 1.000000 0.000000 
                0.000000 1.000000 0.000000 
                0.000000 1.000000 0.000000 
                0.000000 1.000000 0.000000 
                0.000000 1.000000 0.000000 
                0.000000 1.000000 0.000000 
                0.000000 1.000000 0.000000 
                0.000000 1.000000 0.000000 
                0.000000 1.000000 0.000000 
                0.000000 1.000000 0.000000 
                0.000000 1.000000 0.000000 
                0.000000 1.000000 0.000000 
                0.000000 1.000000 0.000000 
                0.000000 1.000000 0.000000 
                0.000000 1.000000 0.000000 
                0.000000 1.000000 0.000000 
                0.000000 1.000000 0.000000 
                0.000000 1.000000 0.000000 
                0.000000 1.000000 0.000000 
                0.000000 1.000000 0.000000 
                0.000000 1.000000 0.000000 
                0.000000 1.000000 0.000000 
                1.000000 1.000000 0.000000 
                1.000000 1.000000 0.000000 
                0.000000 1.000000 0.000000 
                0.000000 1.000000 0.000000 
                0.000000 1.000000 0.000000 
                0.000000 1.000000 0.000000 
                0.000000 1.000000 0.000000 
                0.000000 1.000000 0.000000 
                1.000000 1.000000 0.000000 
                1.000000 1.000000 0.000000 
                0.000000 1.000000 0.000000 
                0.000000 1.000000 0.000000 
                0.000000 1.000000 0.000000 
                0.000000 1.000000 0.000000 
                0.000000 1.000000 0.000000 
                0.000000 1.000000 0.000000 
                0.000000 1.000000 0.000000 
                1.000000 1.000000 0.000000 
                1.000000 1.000000 0.000000 
                0.000000 1.000000 0.000000 
                0.000000 1.000000 0.000000 
                0.000000 1.000000 0.000000 
                0.000000 1.000000 0.000000 
                0.000000 1.000000 0.000000 
                0.000000 1.000000 0.000000 
                0.000000 1.000000 0.000000 
                0.000000 1.000000 0.000000 
                0.000000 1.000000 0.000000 
                0.000000 1.000000 0.000000 
                0.000000 1.000000 0.000000 
                0.000000 1.000000 0.000000 
                0.000000 1.000000 0.000000 
                0.000000 1.000000 0.000000 
                0.000000 1.000000 0.000000 
                1.000000 1.000000 0.000000 
                0.000000 1.000000 0.000000 
                0.000000 1.000000 0.000000 
                0.000000 1.000000 0.000000 
                0.000000 1.000000 0.000000 
                0.000000 1.000000 0.000000 
                1.000000 1.000000 0.000000 
                0.000000 1.000000 0.000000 
                0.000000 1.000000 0.000000 
                0.000000 1.000000 0.000000 
                0.000000 1.000000 0.000000 
                0.000000 1.000000 0.000000 
                0.000000 1.000000 0.000000 
                1.000000 1.000000 0.000000 
                0.000000 1.000000 0.000000 
                0.000000 1.000000 0.000000 
                0.000000 1.000000 0.000000 
                0.000000 1.000000 0.000000 
                0.000000 1.000000 0.000000 
                0.000000 1.000000 0.000000 
                0.000000 1.000000 0.000000 
                0.000000 1.000000 0.000000 
                0.000000 1.000000 0.000000 
                0.000000 1.000000 0.000000 
                0.000000 1.000000 0.000000 
                0.000000 1.000000 0.000000 
                0.000000 1.000000 0.000000 
                0.000000 1.000000 0.000000 
                0.000000 1.000000 0.000000 
                0.000000 1.000000 0.000000 
                0.000000 1.000000 0.000000 
                0.000000 1.000000 0.000000 
                0.000000 1.000000 0.000000 
                0.000000 1.000000 0.000000 
                0.000000 1.000000 0.000000 
                0.000000 1.000000 0.000000 
                0.000000 1.000000 0.000000 
                0.000000 1.000000 0.000000 
                0.000000 1.000000 0.000000 
                0.000000 1.000000 0.000000 
                1.000000 0.000000 1.000000 
                1.000000 0.000000 1.000000 
                0.000000 1.000000 0.000000 
                0.000000 1.000000 0.000000 
                0.000000 1.000000 0.000000 
                0.000000 1.000000 0.000000 
                0.000000 1.000000 0.000000 
                1.000000 0.000000 1.000000 
                1.000000 0.000000 1.000000 
                0.000000 1.000000 0.000000 
                0.000000 1.000000 0.000000 
                0.000000 1.000000 0.000000 
                0.000000 1.000000 0.000000 
                0.000000 1.000000 0.000000 
                0.000000 1.000000 0.000000 
                1.000000 0.000000 1.000000 
                0.000000 1.000000 0.000000 
                0.000000 1.000000 0.000000 
                0.000000 1.000000 0.000000 
                0.000000 1.000000 0.000000 
                0.000000 1.000000 0.000000 
                0.000000 1.000000 0.000000 
                0.000000 1.000000 0.000000 
                0.000000 1.000000 0.000000 
                0.000000 1.000000 0.000000 
                0.000000 1.000000 0.000000 
                1.000000 0.000000 1.000000 
                0.000000 1.000000 0.000000 
                0.000000 1.000000 0.000000 
                0.000000 1.000000 0.000000 
                0.000000 1.000000 0.000000 
                1.000000 0.000000 1.000000 
                0.000000 1.000000 0.000000 
                0.000000 1.000000 0.000000 
                0.000000 1.000000 0.000000 
                0.000000 1.000000 0.000000 
                0.000000 1.000000 0.000000 
                1.000000 0.000000 1.000000 
                0.000000 1.000000 0.000000 
                0.000000 1.000000 0.000000 
                0.000000 1.000000 0.000000 
                0.000000 1.000000 0.000000 
                0.000000 1.000000 0.000000 
                0.000000 1.000000 0.000000 
                1.000000 0.000000 1.000000 
                0.997080 0.988496 0.977434 
                0.995468 0.982147 0.964980 
                0.992085 0.968817 0.938833 
                0.992085 0.968817 0.938833 
                0.989395 0.958219 0.918045 
                0.984363 0.938396 0.879160 
                0.985340 0.942245 0.886710 
                0.984363 0.938396 0.879160 
                0.981050 0.925342 0.853553 
                0.974397 0.899133 0.802143 
                0.975985 0.905388 0.814414 
                0.975985 0.905388 0.814414 
                0.974397 0.899133 0.802143 
                0.970794 0.884936 0.774296 
                0.962397 0.851856 0.709408 
                0.964301 0.859354 0.724116 
                0.964889 0.861673 0.728665 
                0.964301 0.859354 0.724116 
                0.962397 0.851856 0.709408 
                0.959088 0.838816 0.683829 
                0.948889 0.798638 0.605017 
                0.950376 0.804496 0.616509 
                0.951120 0.807427 0.622258 
                0.951120 0.807427 0.622258 
                0.950376 0.804496 0.616509 
                0.948889 0.798638 0.605017 
                0.946834 0.790539 0.589132 
                0.935300 0.745100 0.500000 
                0.935300 0.745100 0.500000 
                0.935300 0.745100 0.500000 
                0.935300 0.745100 0.500000 
                0.935300 0.745100 0.500000 
                0.935300 0.745100 0.500000 
                0.935300 0.745100 0.500000 
                0.935300 0.745100 0.500000 
                0.935300 0.745100 0.500000 
                0.948889 0.798638 0.605017 
                0.935300 0.745100 0.500000 
                0.962397 0.851856 0.709408 
                0.950376 0.804496 0.616509 
                0.935300 0.745100 0.500000 
                0.974397 0.899133 0.802143 
                0.964301 0.859354 0.724116 
                0.951120 0.807427 0.622258 
                0.935300 0.745100 0.500000 
                0.984363 0.938396 0.879160 
                0.975985 0.905388 0.814414 
                0.964889 0.861673 0.728665 
                0.951120 0.807427 0.622258 
                0.935300 0.745100 0.500000 
                0.992085 0.968817 0.938833 
                0.985340 0.942245 0.886710 
                0.975985 0.905388 0.814414 
                0.964301 0.859354 0.724116 
                0.950376 0.804496 0.616509 
                0.935300 0.745100 0.500000 
                0.997080 0.988496 0.977434 
                0.992085 0.968817 0.938833 
                0.984363 0.938396 0.879160 
                0.974397 0.899133 0.802143 
                0.962397 0.851856 0.709408 
                0.948889 0.798638 0.605017 
                0.935300 0.745100 0.500000 
                1.000000 1.000000 0.000000 
                0.873520 0.501704 0.022566 
                0.875132 0.508053 0.035020 
                0.878515 0.521383 0.061167 
                0.878515 0.521383 0.061167 
                0.881205 0.531981 0.081955 
                0.886237 0.551804 0.120840 
                0.885260 0.547955 0.113290 
                0.886237 0.551804 0.120840 
                0.889550 0.564858 0.146447 
                0.896203 0.591067 0.197857 
                0.894615 0.584812 0.185586 
                0.894615 0.584812 0.185586 
                0.896203 0.591067 0.197857 
                0.899806 0.605264 0.225704 
                0.908203 0.638344 0.290592 
                0.906299 0.630846 0.275884 
                0.905711 0.628527 0.271335 
                0.906299 0.630846 0.275884 
                0.908203 0.638344 0.290592 
                0.911512 0.651384 0.316171 
                0.921711 0.691562 0.394983 
                0.920224 0.685704 0.383491 
                0.919480 0.682773 0.377742 
                0.919480 0.682773 0.377742 
                0.920224 0.685704 0.383491 
                0.921711 0.691562 0.394983 
                0.923766 0.699661 0.410868 
                0.921711 0.691562 0.394983 
                0.908203 0.638344 0.290592 
                0.920224 0.685704 0.383491 
                0.896203 0.591067 0.197857 
                0.906299 0.630846 0.275884 
                0.919480 0.682773 0.377742 
                0.886237 0.551804 0.120840 
                0.894615 0.584812 0.185586 
                0.905711 0.628527 0.271335 
                0.919480 0.682773 0.377742 
                0.878515 0.521383 0.061167 
                0.885260 0.547955 0.113290 
                0.894615 0.584812 0.185586 
                0.906299 0.630846 0.275884 
                0.920224 0.685704 0.383491 
                0.873520 0.501704 0.022566 
                0.878515 0.521383 0.061167 
                0.886237 0.551804 0.120840 
                0.896203 0.591067 0.197857 
                0.908203 0.638344 0.290592 
                0.921711 0.691562 0.394983 
                0.935300 0.745100 0.500000 
                0.935300 0.745100 0.500000 
                0.935300 0.745100 0.500000 
                0.921711 0.691562 0.394983 
                0.923766 0.699661 0.410868 
                0.935300 0.745100 0.500000 
                0.921711 0.691562 0.394983 
                0.923766 0.699661 0.410868 
                0.950376 0.804496 0.616509 
                0.935300 0.745100 0.500000 
                0.920224 0.685704 0.383491 
                0.935300 0.745100 0.500000 
                0.920224 0.685704 0.383491 
                0.950376 0.804496 0.616509 
                0.908203 0.638344 0.290592 
                0.911512 0.651384 0.316171 
                0.911512 0.651384 0.316171 
                0.908203 0.638344 0.290592 
                0.948889 0.798638 0.605017 
                0.948889 0.798638 0.605017 
                0.935300 0.745100 0.500000 
                0.935300 0.745100 0.500000 
                0.923766 0.699661 0.410868 
                0.935300 0.745100 0.500000 
                0.889550 0.564858 0.146447 
                0.889550 0.564858 0.146447 
                0.896203 0.591067 0.197857 
                0.899806 0.605264 0.225704 
                0.899806 0.605264 0.225704 
                0.896203 0.591067 0.197857 
                0.935300 0.745100 0.500000 
                0.935300 0.745100 0.500000 
                0.919480 0.682773 0.377742 
                0.920224 0.685704 0.383491 
                0.921711 0.691562 0.394983 
                0.919480 0.682773 0.377742 
                0.935300 0.745100 0.500000 
                0.920224 0.685704 0.383491 
                0.935300 0.745100 0.500000 
                0.921711 0.691562 0.394983 
                0.881205 0.531981 0.081955 
                0.881205 0.531981 0.081955 
                0.906299 0.630846 0.275884 
                0.906299 0.630846 0.275884 
                0.964301 0.859354 0.724116 
                0.951120 0.807427 0.622258 
                0.935300 0.745100 0.500000 
                0.919480 0.682773 0.377742 
                0.935300 0.745100 0.500000 
                0.951120 0.807427 0.622258 
                0.919480 0.682773 0.377742 
                0.964301 0.859354 0.724116 
                0.875132 0.508053 0.035020 
                0.875132 0.508053 0.035020 
                0.886237 0.551804 0.120840 
                0.886237 0.551804 0.120840 
                0.962397 0.851856 0.709408 
                0.962397 0.851856 0.709408 
                0.935300 0.745100 0.500000 
                0.919480 0.682773 0.377742 
                0.935300 0.745100 0.500000 
                0.919480 0.682773 0.377742 
                0.878515 0.521383 0.061167 
                0.894615 0.584812 0.185586 
                0.905711 0.628527 0.271335 
                0.905711 0.628527 0.271335 
                0.894615 0.584812 0.185586 
                0.878515 0.521383 0.061167 
                0.946834 0.790539 0.589132 
                0.919480 0.682773 0.377742 
                0.919480 0.682773 0.377742 
                0.873520 0.501704 0.022566 
                0.873520 0.501704 0.022566 
                0.873520 0.501704 0.022566 
                0.878515 0.521383 0.061167 
                0.878515 0.521383 0.061167 
                0.886237 0.551804 0.120840 
                0.886237 0.551804 0.120840 
                0.896203 0.591067 0.197857 
                0.896203 0.591067 0.197857 
                0.908203 0.638344 0.290592 
                0.911512 0.651384 0.316171 
                0.873520 0.501704 0.022566 
                0.908203 0.638344 0.290592 
                1.000000 1.000000 0.000000 
                1.000000 1.000000 0.000000 
                0.000000 1.000000 0.000000 
                0.000000 1.000000 0.000000 
                0.975985 0.905388 0.814414 
                0.951120 0.807427 0.622258 
                0.948889 0.798638 0.605017 
                0.935300 0.745100 0.500000 
                0.920224 0.685704 0.383491 
                0.920224 0.685704 0.383491 
                0.935300 0.745100 0.500000 
                0.951120 0.807427 0.622258 
                0.975985 0.905388 0.814414 
                0.948889 0.798638 0.605017 
                0.871636 0.494283 0.008009 
                0.871636 0.494283 0.008009 
                0.885260 0.547955 0.113290 
                0.906299 0.630846 0.275884 
                0.906299 0.630846 0.275884 
                0.906299 0.630846 0.275884 
                0.885260 0.547955 0.113290 
                0.906299 0.630846 0.275884 
                0.000000 1.000000 0.000000 
                0.000000 1.000000 0.000000 
                0.000000 1.000000 0.000000 
                0.000000 1.000000 0.000000 
                1.000000 1.000000 0.000000 
                0.000000 1.000000 0.000000 
                0.000000 1.000000 0.000000 
                0.000000 1.000000 0.000000 
                0.000000 1.000000 0.000000 
                1.000000 1.000000 0.000000 
                0.000000 1.000000 0.000000 
                0.000000 1.000000 0.000000 
                0.974397 0.899133 0.802143 
                0.974397 0.899133 0.802143 
                0.964889 0.861673 0.728665 
                0.923766 0.699661 0.410868 
                0.923766 0.699661 0.410868 
                0.964889 0.861673 0.728665 
                0.878515 0.521383 0.061167 
                0.894615 0.584812 0.185586 
                0.894615 0.584812 0.185586 
                0.878515 0.521383 0.061167 
                0.000000 1.000000 0.000000 
                0.000000 1.000000 0.000000 
                0.000000 1.000000 0.000000 
                0.000000 1.000000 0.000000 
                0.000000 1.000000 0.000000 
                0.000000 1.000000 0.000000 
                0.000000 1.000000 0.000000 
                0.000000 1.000000 0.000000 
                0.000000 1.000000 0.000000 
                0.000000 1.000000 0.000000 
                0.000000 1.000000 0.000000 
                0.000000 1.000000 0.000000 
                0.000000 1.000000 0.000000 
                0.000000 1.000000 0.000000 
                0.000000 1.000000 0.000000 
                0.000000 1.000000 0.000000 
                0.935300 0.745100 0.500000 
                0.923766 0.699661 0.410868 
                0.935300 0.745100 0.500000 
                0.935300 0.745100 0.500000 
                0.935300 0.745100 0.500000 
                0.923766 0.699661 0.410868 
                0.905711 0.628527 0.271335 
                0.908203 0.638344 0.290592 
                0.908203 0.638344 0.290592 
                0.905711 0.628527 0.271335 
                0.000000 1.000000 0.000000 
                0.000000 1.000000 0.000000 
                0.000000 1.000000 0.000000 
                0.000000 1.000000 0.000000 
                0.000000 1.000000 0.000000 
                0.000000 1.000000 0.000000 
                0.000000 1.000000 0.000000 
                0.000000 1.000000 0.000000 
                0.000000 1.000000 0.000000 
                0.000000 1.000000 0.000000 
                1.000000 1.000000 0.000000 
                1.000000 1.000000 0.000000 
                0.000000 1.000000 0.000000 
                0.000000 1.000000 0.000000 
                0.000000 1.000000 0.000000 
                0.000000 1.000000 0.000000 
                0.000000 1.000000 0.000000 
                0.000000 1.000000 0.000000 
                0.000000 1.000000 0.000000 
                0.000000 1.000000 0.000000 
                0.000000 1.000000 0.000000 
                0.000000 1.000000 0.000000 
                0.000000 1.000000 0.000000 
                0.000000 1.000000 0.000000 
                0.000000 1.000000 0.000000 
                0.000000 1.000000 0.000000 
                0.950376 0.804496 0.616509 
                0.935300 0.745100 0.500000 
                0.920224 0.685704 0.383491 
                0.935300 0.745100 0.500000 
                0.920224 0.685704 0.383491 
                0.935300 0.745100 0.500000 
                0.950376 0.804496 0.616509 
                0.935300 0.745100 0.500000 
                0.878515 0.521383 0.061167 
                0.886237 0.551804 0.120840 
                0.896203 0.591067 0.197857 
                0.896203 0.591067 0.197857 
                0.886237 0.551804 0.120840 
                0.878515 0.521383 0.061167 
                0.000000 1.000000 0.000000 
                0.000000 1.000000 0.000000 
                0.000000 1.000000 0.000000 
                0.000000 1.000000 0.000000 
                0.000000 1.000000 0.000000 
                0.000000 1.000000 0.000000 
                0.000000 1.000000 0.000000 
                0.000000 1.000000 0.000000 
                0.000000 1.000000 0.000000 
                1.000000 1.000000 0.000000 
                1.000000 1.000000 0.000000 
                0.000000 1.000000 0.000000 
                0.000000 1.000000 0.000000 
                0.000000 1.000000 0.000000 
                0.000000 1.000000 0.000000 
                0.000000 1.000000 0.000000 
                0.000000 1.000000 0.000000 
                0.000000 1.000000 0.000000 
                0.000000 1.000000 0.000000 
                0.000000 1.000000 0.000000 
                0.000000 1.000000 0.000000 
                0.000000 1.000000 0.000000 
                0.000000 1.000000 0.000000 
                0.000000 1.000000 0.000000 
                0.000000 1.000000 0.000000 
                0.000000 1.000000 0.000000 
                0.000000 1.000000 0.000000 
                0.000000 1.000000 0.000000 
                0.000000 1.000000 0.000000 
                0.000000 1.000000 0.000000 
                0.000000 1.000000 0.000000 
                0.000000 1.000000 0.000000 
                0.000000 1.000000 0.000000 
                0.000000 1.000000 0.000000 
                0.000000 1.000000 0.000000 
                0.000000 1.000000 0.000000 
                0.000000 1.000000 0.000000 
                0.000000 1.000000 0.000000 
                0.985340 0.942245 0.886710 
                0.984363 0.938396 0.879160 
                0.984363 0.938396 0.879160 
                0.950376 0.804496 0.616509 
                0.921711 0.691562 0.394983 
                0.935300 0.745100 0.500000 
                0.923766 0.699661 0.410868 
                0.950376 0.804496 0.616509 
                0.985340 0.942245 0.886710 
                0.921711 0.691562 0.394983 
                0.885260 0.547955 0.113290 
                0.894615 0.584812 0.185586 
                0.908203 0.638344 0.290592 
                0.921711 0.691562 0.394983 
                0.921711 0.691562 0.394983 
                0.908203 0.638344 0.290592 
                0.885260 0.547955 0.113290 
                0.894615 0.584812 0.185586 
                0.000000 1.000000 0.000000 
                0.000000 1.000000 0.000000 
                0.000000 1.000000 0.000000 
                0.000000 1.000000 0.000000 
                0.000000 1.000000 0.000000 
                0.000000 1.000000 0.000000 
                0.000000 1.000000 0.000000 
                0.000000 1.000000 0.000000 
                0.873520 0.501704 0.022566 
                0.000000 1.000000 0.000000 
                0.000000 1.000000 0.000000 
                0.000000 1.000000 0.000000 
                0.000000 1.000000 0.000000 
                0.000000 1.000000 0.000000 
                0.000000 1.000000 0.000000 
                0.000000 1.000000 0.000000 
                0.873520 0.501704 0.022566 
                0.000000 1.000000 0.000000 
                0.000000 1.000000 0.000000 
                0.000000 1.000000 0.000000 
                0.975985 0.905388 0.814414 
                0.964301 0.859354 0.724116 
                0.964301 0.859354 0.724116 
                0.975985 0.905388 0.814414 
                0.906299 0.630846 0.275884 
                0.921711 0.691562 0.394983 
                0.911512 0.651384 0.316171 
                0.923766 0.699661 0.410868 
                0.923766 0.699661 0.410868 
                0.911512 0.651384 0.316171 
                0.911512 0.651384 0.316171 
                0.906299 0.630846 0.275884 
                0.921711 0.691562 0.394983 
                0.911512 0.651384 0.316171 
                0.000000 1.000000 0.000000 
                0.000000 1.000000 0.000000 
                0.000000 1.000000 0.000000 
                0.000000 1.000000 0.000000 
                0.000000 1.000000 0.000000 
                0.000000 1.000000 0.000000 
                0.000000 1.000000 0.000000 
                0.000000 1.000000 0.000000 
                0.000000 1.000000 0.000000 
                0.000000 1.000000 0.000000 
                0.000000 1.000000 0.000000 
                0.000000 1.000000 0.000000 
                0.959088 0.838816 0.683829 
                0.935300 0.745100 0.500000 
                0.935300 0.745100 0.500000 
                0.935300 0.745100 0.500000 
                0.935300 0.745100 0.500000 
                0.935300 0.745100 0.500000 
                0.921711 0.691562 0.394983 
                0.935300 0.745100 0.500000 
                0.935300 0.745100 0.500000 
                0.935300 0.745100 0.500000 
                0.921711 0.691562 0.394983 
                0.000000 1.000000 0.000000 
                0.000000 1.000000 0.000000 
                0.000000 1.000000 0.000000 
                0.000000 1.000000 0.000000 
                0.000000 1.000000 0.000000 
                1.000000 1.000000 0.000000 
                1.000000 1.000000 0.000000 
                0.000000 1.000000 0.000000 
                0.000000 1.000000 0.000000 
                0.000000 1.000000 0.000000 
                0.000000 1.000000 0.000000 
                0.000000 1.000000 0.000000 
                0.000000 1.000000 0.000000 
                0.000000 1.000000 0.000000 
                0.992085 0.968817 0.938833 
                0.948889 0.798638 0.605017 
                0.951120 0.807427 0.622258 
                0.935300 0.745100 0.500000 
                0.935300 0.745100 0.500000 
                0.921711 0.691562 0.394983 
                0.920224 0.685704 0.383491 
                0.935300 0.745100 0.500000 
                0.935300 0.745100 0.500000 
                0.948889 0.798638 0.605017 
                0.951120 0.807427 0.622258 
                0.992085 0.968817 0.938833 
                0.921711 0.691562 0.394983 
                0.920224 0.685704 0.383491 
                0.935300 0.745100 0.500000 
                0.896203 0.591067 0.197857 
                0.899806 0.605264 0.225704 
                0.908203 0.638344 0.290592 
                0.923766 0.699661 0.410868 
                0.896203 0.591067 0.197857 
                0.908203 0.638344 0.290592 
                0.000000 1.000000 0.000000 
                0.000000 1.000000 0.000000 
                0.000000 1.000000 0.000000 
                0.000000 1.000000 0.000000 
                0.000000 1.000000 0.000000 
                0.000000 1.000000 0.000000 
                0.000000 1.000000 0.000000 
                0.000000 1.000000 0.000000 
                0.000000 1.000000 0.000000 
                0.000000 1.000000 0.000000 
                0.000000 1.000000 0.000000 
                0.000000 1.000000 0.000000 
                0.000000 1.000000 0.000000 
                0.000000 1.000000 0.000000 
                0.000000 1.000000 0.000000 
                0.000000 1.000000 0.000000 
                0.000000 1.000000 0.000000 
                0.000000 1.000000 0.000000 
                0.000000 1.000000 0.000000 
                0.000000 1.000000 0.000000 
                0.000000 1.000000 0.000000 
                0.000000 1.000000 0.000000 
                0.000000 1.000000 0.000000 
                0.000000 1.000000 0.000000 
                0.000000 1.000000 0.000000 
                0.000000 1.000000 0.000000 
                0.000000 1.000000 0.000000 
                0.000000 1.000000 0.000000 
                0.000000 1.000000 0.000000 
                0.000000 1.000000 0.000000 
                0.000000 1.000000 0.000000 
                0.950376 0.804496 0.616509 
                0.948889 0.798638 0.605017 
                0.935300 0.745100 0.500000 
                0.935300 0.745100 0.500000 
                0.935300 0.745100 0.500000 
                0.935300 0.745100 0.500000 
                0.950376 0.804496 0.616509 
                0.948889 0.798638 0.605017 
                0.908203 0.638344 0.290592 
                0.911512 0.651384 0.316171 
                0.911512 0.651384 0.316171 
                0.921711 0.691562 0.394983 
                0.908203 0.638344 0.290592 
                0.921711 0.691562 0.394983 
                0.000000 1.000000 0.000000 
                0.000000 1.000000 0.000000 
                0.000000 1.000000 0.000000 
                0.000000 1.000000 0.000000 
                0.000000 1.000000 0.000000 
                0.000000 1.000000 0.000000 
                0.000000 1.000000 0.000000 
                0.000000 1.000000 0.000000 
                0.000000 1.000000 0.000000 
                0.000000 1.000000 0.000000 
                0.000000 1.000000 0.000000 
                0.984363 0.938396 0.879160 
                0.974397 0.899133 0.802143 
                0.962397 0.851856 0.709408 
                0.962397 0.851856 0.709408 
                0.948889 0.798638 0.605017 
                0.948889 0.798638 0.605017 
                0.935300 0.745100 0.500000 
                0.946834 0.790539 0.589132 
                0.920224 0.685704 0.383491 
                0.935300 0.745100 0.500000 
                0.920224 0.685704 0.383491 
                0.962397 0.851856 0.709408 
                0.974397 0.899133 0.802143 
                0.984363 0.938396 0.879160 
                0.920224 0.685704 0.383491 
                0.935300 0.745100 0.500000 
                0.920224 0.685704 0.383491 
                0.962397 0.851856 0.709408 
                0.935300 0.745100 0.500000 
                0.894615 0.584812 0.185586 
                0.906299 0.630846 0.275884 
                0.899806 0.605264 0.225704 
                0.921711 0.691562 0.394983 
                0.911512 0.651384 0.316171 
                0.894615 0.584812 0.185586 
                0.906299 0.630846 0.275884 
                0.899806 0.605264 0.225704 
                0.921711 0.691562 0.394983 
                0.911512 0.651384 0.316171 
                0.911512 0.651384 0.316171 
                0.000000 1.000000 0.000000 
                0.000000 1.000000 0.000000 
                0.000000 1.000000 0.000000 
                0.000000 1.000000 0.000000 
                0.000000 1.000000 0.000000 
                0.000000 1.000000 0.000000 
                0.000000 1.000000 0.000000 
                0.000000 1.000000 0.000000 
                0.000000 1.000000 0.000000 
                0.000000 1.000000 0.000000 
                0.951120 0.807427 0.622258 
                0.921711 0.691562 0.394983 
                0.935300 0.745100 0.500000 
                0.921711 0.691562 0.394983 
                0.951120 0.807427 0.622258 
                0.935300 0.745100 0.500000 
                0.889550 0.564858 0.146447 
                0.908203 0.638344 0.290592 
                0.908203 0.638344 0.290592 
                0.889550 0.564858 0.146447 
                0.921711 0.691562 0.394983 
                0.921711 0.691562 0.394983 
                0.000000 1.000000 0.000000 
                0.000000 1.000000 0.000000 
                0.000000 1.000000 0.000000 
                0.000000 1.000000 0.000000 
                0.000000 1.000000 0.000000 
                1.000000 1.000000 0.000000 
                0.000000 1.000000 0.000000 
                0.000000 1.000000 0.000000 
                0.000000 1.000000 0.000000 
                0.000000 1.000000 0.000000 
                0.000000 1.000000 0.000000 
                0.000000 1.000000 0.000000 
                0.000000 1.000000 0.000000 
                0.000000 1.000000 0.000000 
                0.000000 1.000000 0.000000 
                0.000000 1.000000 0.000000 
                0.000000 1.000000 0.000000 
                0.000000 1.000000 0.000000 
                0.000000 1.000000 0.000000 
                0.000000 1.000000 0.000000 
                0.000000 1.000000 0.000000 
                0.992085 0.968817 0.938833 
                0.992085 0.968817 0.938833 
                0.921711 0.691562 0.394983 
                0.921711 0.691562 0.394983 
                0.894615 0.584812 0.185586 
                0.896203 0.591067 0.197857 
                0.899806 0.605264 0.225704 
                0.899806 0.605264 0.225704 
                0.899806 0.605264 0.225704 
                0.899806 0.605264 0.225704 
                0.894615 0.584812 0.185586 
                0.896203 0.591067 0.197857 
                0.000000 1.000000 0.000000 
                0.000000 1.000000 0.000000 
                0.000000 1.000000 0.000000 
                1.000000 1.000000 0.000000 
                1.000000 1.000000 0.000000 
                0.000000 1.000000 0.000000 
                0.000000 1.000000 0.000000 
                0.000000 1.000000 0.000000 
                1.000000 1.000000 0.000000 
                1.000000 1.000000 0.000000 
                0.000000 1.000000 0.000000 
                0.000000 1.000000 0.000000 
                0.000000 1.000000 0.000000 
                0.000000 1.000000 0.000000 
                0.000000 1.000000 0.000000 
                0.935300 0.745100 0.500000 
                0.000000 1.000000 0.000000 
                0.000000 1.000000 0.000000 
                0.000000 1.000000 0.000000 
                0.935300 0.745100 0.500000 
                0.992085 0.968817 0.938833 
                0.984363 0.938396 0.879160 
                0.964301 0.859354 0.724116 
                0.962397 0.851856 0.709408 
                0.950376 0.804496 0.616509 
                0.935300 0.745100 0.500000 
                0.935300 0.745100 0.500000 
                0.946834 0.790539 0.589132 
                0.946834 0.790539 0.589132 
                0.935300 0.745100 0.500000 
                0.919480 0.682773 0.377742 
                0.935300 0.745100 0.500000 
                0.919480 0.682773 0.377742 
                0.992085 0.968817 0.938833 
                0.984363 0.938396 0.879160 
                0.935300 0.745100 0.500000 
                0.950376 0.804496 0.616509 
                0.964301 0.859354 0.724116 
                0.962397 0.851856 0.709408 
                0.935300 0.745100 0.500000 
                0.875132 0.508053 0.035020 
                0.875132 0.508053 0.035020 
                0.881205 0.531981 0.081955 
                0.881205 0.531981 0.081955 
                0.908203 0.638344 0.290592 
                0.908203 0.638344 0.290592 
                0.000000 1.000000 0.000000 
                0.000000 1.000000 0.000000 
                0.000000 1.000000 0.000000 
                0.000000 1.000000 0.000000 
                0.000000 1.000000 0.000000 
                0.000000 1.000000 0.000000 
                1.000000 1.000000 0.000000 
                0.000000 1.000000 0.000000 
                0.923766 0.699661 0.410868 
                0.878515 0.521383 0.061167 
                0.000000 1.000000 0.000000 
                0.000000 1.000000 0.000000 
                0.000000 1.000000 0.000000 
                1.000000 1.000000 0.000000 
                0.000000 1.000000 0.000000 
                0.000000 1.000000 0.000000 
                0.000000 1.000000 0.000000 
                0.878515 0.521383 0.061167 
                0.923766 0.699661 0.410868 
                0.000000 1.000000 0.000000 
                0.000000 1.000000 0.000000 
                0.000000 1.000000 0.000000 
                0.000000 1.000000 0.000000 
                0.964301 0.859354 0.724116 
                0.950376 0.804496 0.616509 
                0.935300 0.745100 0.500000 
                0.919480 0.682773 0.377742 
                0.935300 0.745100 0.500000 
                0.950376 0.804496 0.616509 
                0.919480 0.682773 0.377742 
                0.935300 0.745100 0.500000 
                0.964301 0.859354 0.724116 
                0.935300 0.745100 0.500000 
                0.871636 0.494283 0.008009 
                0.871636 0.494283 0.008009 
                0.885260 0.547955 0.113290 
                0.886237 0.551804 0.120840 
                0.889550 0.564858 0.146447 
                0.889550 0.564858 0.146447 
                0.896203 0.591067 0.197857 
                0.896203 0.591067 0.197857 
                0.906299 0.630846 0.275884 
                0.906299 0.630846 0.275884 
                0.920224 0.685704 0.383491 
                0.896203 0.591067 0.197857 
                0.885260 0.547955 0.113290 
                0.906299 0.630846 0.275884 
                0.896203 0.591067 0.197857 
                0.906299 0.630846 0.275884 
                0.920224 0.685704 0.383491 
                0.886237 0.551804 0.120840 
                0.000000 1.000000 0.000000 
                0.000000 1.000000 0.000000 
                0.000000 1.000000 0.000000 
                0.000000 1.000000 0.000000 
                0.000000 1.000000 0.000000 
                0.000000 1.000000 0.000000 
                0.911512 0.651384 0.316171 
                0.000000 1.000000 0.000000 
                0.000000 1.000000 0.000000 
                0.911512 0.651384 0.316171 
                0.000000 1.000000 0.000000 
                0.997080 0.988496 0.977434 
                0.997080 0.988496 0.977434 
                0.981050 0.925342 0.853553 
                0.981050 0.925342 0.853553 
                0.974397 0.899133 0.802143 
                0.962397 0.851856 0.709408 
                0.962397 0.851856 0.709408 
                0.951120 0.807427 0.622258 
                0.935300 0.745100 0.500000 
                0.919480 0.682773 0.377742 
                0.935300 0.745100 0.500000 
                0.919480 0.682773 0.377742 
                0.974397 0.899133 0.802143 
                0.951120 0.807427 0.622258 
                0.871636 0.494283 0.008009 
                0.871636 0.494283 0.008009 
                0.875132 0.508053 0.035020 
                0.875132 0.508053 0.035020 
                0.881205 0.531981 0.081955 
                0.881205 0.531981 0.081955 
                0.881205 0.531981 0.081955 
                0.886237 0.551804 0.120840 
                0.911512 0.651384 0.316171 
                0.920224 0.685704 0.383491 
                0.920224 0.685704 0.383491 
                0.908203 0.638344 0.290592 
                0.886237 0.551804 0.120840 
                0.920224 0.685704 0.383491 
                0.920224 0.685704 0.383491 
                0.881205 0.531981 0.081955 
                0.908203 0.638344 0.290592 
                0.935300 0.745100 0.500000 
                0.935300 0.745100 0.500000 
                0.923766 0.699661 0.410868 
                0.923766 0.699661 0.410868 
                0.000000 1.000000 0.000000 
                0.000000 1.000000 0.000000 
                0.000000 1.000000 0.000000 
                0.000000 1.000000 0.000000 
                0.000000 1.000000 0.000000 
                0.000000 1.000000 0.000000 
                0.000000 1.000000 0.000000 
                0.000000 1.000000 0.000000 
                0.995468 0.982147 0.964980 
                0.000000 1.000000 0.000000 
                0.000000 1.000000 0.000000 
                0.995468 0.982147 0.964980 
                0.989395 0.958219 0.918045 
                0.989395 0.958219 0.918045 
                0.970794 0.884936 0.774296 
                0.970794 0.884936 0.774296 
                0.964301 0.859354 0.724116 
                0.946834 0.790539 0.589132 
                0.935300 0.745100 0.500000 
                0.951120 0.807427 0.622258 
                0.935300 0.745100 0.500000 
                0.948889 0.798638 0.605017 
                0.923766 0.699661 0.410868 
                0.935300 0.745100 0.500000 
                0.951120 0.807427 0.622258 
                0.964301 0.859354 0.724116 
                0.935300 0.745100 0.500000 
                0.948889 0.798638 0.605017 
                0.923766 0.699661 0.410868 
                0.875132 0.508053 0.035020 
                0.878515 0.521383 0.061167 
                0.878515 0.521383 0.061167 
                0.878515 0.521383 0.061167 
                0.894615 0.584812 0.185586 
                0.889550 0.564858 0.146447 
                0.889550 0.564858 0.146447 
                0.919480 0.682773 0.377742 
                0.894615 0.584812 0.185586 
                0.919480 0.682773 0.377742 
                0.875132 0.508053 0.035020 
                0.878515 0.521383 0.061167 
                0.935300 0.745100 0.500000 
                0.935300 0.745100 0.500000 
                0.923766 0.699661 0.410868 
                0.923766 0.699661 0.410868 
                0.935300 0.745100 0.500000 
                0.935300 0.745100 0.500000 
                0.899806 0.605264 0.225704 
                0.899806 0.605264 0.225704 
                0.000000 1.000000 0.000000 
                0.000000 1.000000 0.000000 
                0.000000 1.000000 0.000000 
                0.000000 1.000000 0.000000 
                0.000000 1.000000 0.000000 
                0.000000 1.000000 0.000000 
                0.000000 1.000000 0.000000 
                0.000000 1.000000 0.000000 
                0.000000 1.000000 0.000000 
                0.000000 1.000000 0.000000 
                0.000000 1.000000 0.000000 
                0.000000 1.000000 0.000000 
                0.000000 1.000000 0.000000 
                0.000000 1.000000 0.000000 
                0.975985 0.905388 0.814414 
                0.964889 0.861673 0.728665 
                0.974397 0.899133 0.802143 
                0.948889 0.798638 0.605017 
                0.935300 0.745100 0.500000 
                0.935300 0.745100 0.500000 
                0.919480 0.682773 0.377742 
                0.935300 0.745100 0.500000 
                0.935300 0.745100 0.500000 
                0.919480 0.682773 0.377742 
                0.964889 0.861673 0.728665 
                0.935300 0.745100 0.500000 
                0.975985 0.905388 0.814414 
                0.974397 0.899133 0.802143 
                0.948889 0.798638 0.605017 
                0.935300 0.745100 0.500000 
                0.873520 0.501704 0.022566 
                0.873520 0.501704 0.022566 
                0.873520 0.501704 0.022566 
                0.878515 0.521383 0.061167 
                0.886237 0.551804 0.120840 
                0.886237 0.551804 0.120840 
                0.886237 0.551804 0.120840 
                0.894615 0.584812 0.185586 
                0.908203 0.638344 0.290592 
                0.919480 0.682773 0.377742 
                0.919480 0.682773 0.377742 
                0.920224 0.685704 0.383491 
                0.919480 0.682773 0.377742 
                0.894615 0.584812 0.185586 
                0.919480 0.682773 0.377742 
                0.878515 0.521383 0.061167 
                0.920224 0.685704 0.383491 
                0.873520 0.501704 0.022566 
                0.886237 0.551804 0.120840 
                0.908203 0.638344 0.290592 
                0.000000 1.000000 0.000000 
                0.000000 1.000000 0.000000 
                0.000000 1.000000 0.000000 
                0.000000 1.000000 0.000000 
                0.000000 1.000000 0.000000 
                0.000000 1.000000 0.000000 
                0.000000 1.000000 0.000000 
                0.000000 1.000000 0.000000 
                0.000000 1.000000 0.000000 
                1.000000 1.000000 0.000000 
                0.000000 1.000000 0.000000 
                1.000000 1.000000 0.000000 
                1.000000 1.000000 0.000000 
                0.000000 1.000000 0.000000 
                0.000000 1.000000 0.000000 
                0.000000 1.000000 0.000000 
                0.000000 1.000000 0.000000 
                0.000000 1.000000 0.000000 
                0.000000 1.000000 0.000000 
                0.000000 1.000000 0.000000 
                0.000000 1.000000 0.000000 
                0.000000 1.000000 0.000000 
                0.000000 1.000000 0.000000 
                0.000000 1.000000 0.000000 
                0.000000 1.000000 0.000000 
                0.948889 0.798638 0.605017 
                0.000000 1.000000 0.000000 
                0.000000 1.000000 0.000000 
                0.000000 1.000000 0.000000 
                0.948889 0.798638 0.605017 
                0.962397 0.851856 0.709408 
                0.959088 0.838816 0.683829 
                0.919480 0.682773 0.377742 
                0.923766 0.699661 0.410868 
                0.923766 0.699661 0.410868 
                0.919480 0.682773 0.377742 
                0.962397 0.851856 0.709408 
                0.871636 0.494283 0.008009 
                0.873520 0.501704 0.022566 
                0.885260 0.547955 0.113290 
                0.886237 0.551804 0.120840 
                0.889550 0.564858 0.146447 
                0.894615 0.584812 0.185586 
                0.905711 0.628527 0.271335 
                0.905711 0.628527 0.271335 
                0.919480 0.682773 0.377742 
                0.906299 0.630846 0.275884 
                0.905711 0.628527 0.271335 
                0.905711 0.628527 0.271335 
                0.919480 0.682773 0.377742 
                0.873520 0.501704 0.022566 
                0.885260 0.547955 0.113290 
                0.894615 0.584812 0.185586 
                0.906299 0.630846 0.275884 
                0.871636 0.494283 0.008009 
                0.886237 0.551804 0.120840 
                0.935300 0.745100 0.500000 
                0.923766 0.699661 0.410868 
                0.923766 0.699661 0.410868 
                0.000000 1.000000 0.000000 
                0.000000 1.000000 0.000000 
                0.000000 1.000000 0.000000 
                0.000000 1.000000 0.000000 
                0.000000 1.000000 0.000000 
                0.000000 1.000000 0.000000 
                0.000000 1.000000 0.000000 
                0.000000 1.000000 0.000000 
                1.000000 1.000000 0.000000 
                1.000000 1.000000 0.000000 
                1.000000 1.000000 0.000000 
                1.000000 1.000000 0.000000 
                0.000000 1.000000 0.000000 
                1.000000 1.000000 0.000000 
                0.000000 1.000000 0.000000 
                1.000000 1.000000 0.000000 
                1.000000 1.000000 0.000000 
                0.000000 1.000000 0.000000 
                0.000000 1.000000 0.000000 
                0.000000 1.000000 0.000000 
                1.000000 1.000000 0.000000 
                1.000000 1.000000 0.000000 
                1.000000 1.000000 0.000000 
                0.000000 1.000000 0.000000 
                0.000000 1.000000 0.000000 
                0.000000 1.000000 0.000000 
                0.000000 1.000000 0.000000 
                0.000000 1.000000 0.000000 
                0.000000 1.000000 0.000000 
                0.000000 1.000000 0.000000 
                0.000000 1.000000 0.000000 
                0.000000 1.000000 0.000000 
                0.000000 1.000000 0.000000 
                0.000000 1.000000 0.000000 
                0.000000 1.000000 0.000000 
                0.000000 1.000000 0.000000 
                0.000000 1.000000 0.000000 
                0.969349 0.879243 0.763130 
                0.975985 0.905388 0.814414 
                0.958005 0.834550 0.675461 
                0.964889 0.861673 0.728665 
                0.927390 0.713937 0.438871 
                0.935300 0.745100 0.500000 
                0.927390 0.713937 0.438871 
                0.969349 0.879243 0.763130 
                0.935300 0.745100 0.500000 
                0.958005 0.834550 0.675461 
                0.964889 0.861673 0.728665 
                0.975985 0.905388 0.814414 
                0.873520 0.501704 0.022566 
                0.878515 0.521383 0.061167 
                0.885260 0.547955 0.113290 
                0.898004 0.598166 0.211780 
                0.898004 0.598166 0.211780 
                0.906299 0.630846 0.275884 
                0.885260 0.547955 0.113290 
                0.906299 0.630846 0.275884 
                0.873520 0.501704 0.022566 
                0.878515 0.521383 0.061167 
                0.923766 0.699661 0.410868 
                0.899806 0.605264 0.225704 
                0.899806 0.605264 0.225704 
                0.921711 0.691562 0.394983 
                0.921711 0.691562 0.394983 
            ]
        }
    }
}

    ]
}

Transform {
    translation 10 0 8
    children [
            
# Final state, short petiole-like development, full view.
Shape {
    appearance Appearance {
        material Material {
            diffuseColor 1 1 1
        }
    }
    geometry IndexedFaceSet {
        solid TRUE
        convex FALSE
        creaseAngle 1  # radians
        colorPerVertex TRUE
        coord Coordinate {
            point [
                # Mesh vertexes: 1272 items

                14.179523 -3.141661 0.000242 
                14.512582 -0.007177 0.000242 
                13.940777 -3.064245 0.270100 
                14.101691 3.371016 0.000233 
                14.254791 0.730019 0.332995 
                13.474825 -2.907956 0.531083 
                12.922928 6.559112 0.000211 
                13.503440 4.461589 0.363516 
                13.612580 1.444789 0.624345 
                12.782802 -2.689990 0.758674 
                11.076628 9.313405 0.000179 
                11.906089 7.715644 0.381218 
                12.421570 5.415519 0.647105 
                12.622401 2.175891 0.825903 
                11.749466 -2.310515 0.927082 
                8.694943 11.559786 0.000127 
                9.638139 10.383662 0.379720 
                10.321030 8.695826 0.663456 
                10.905900 6.370958 0.839238 
                11.193898 2.952419 0.939325 
                10.245709 -1.810475 0.995347 
                5.878391 13.255176 0.000062 
                6.786249 12.478322 0.361436 
                7.473176 11.278953 0.645307 
                8.092373 9.671908 0.836998 
                8.639377 7.347750 0.941496 
                8.921947 3.810231 0.979832 
                8.141850 -1.220628 1.000248 
                2.865223 14.315624 -0.000009 
                3.458414 13.884938 0.335500 
                3.937879 13.113093 0.626104 
                4.379655 12.053683 0.824914 
                4.768518 10.516997 0.935795 
                5.114541 8.199091 0.982031 
                5.300925 4.591590 0.983959 
                4.707683 -0.578762 0.965537 
                0.003670 14.821447 -0.000081 
                0.003602 14.559015 0.277246 
                0.003480 14.041860 0.530883 
                0.003302 13.251406 0.736317 
                0.003068 12.183922 0.897297 
                0.002731 10.589770 0.984456 
                0.002251 8.260386 0.998009 
                0.001529 4.626765 0.967826 
                0.000592 -0.238794 0.964712 
                -2.858078 14.316750 -0.000163 
                -5.871658 13.257488 -0.000255 
                -3.451478 13.886290 0.335315 
                -8.688873 11.563209 -0.000348 
                -6.779866 12.480980 0.361070 
                -3.931292 13.114624 0.625894 
                -11.071435 9.317773 -0.000438 
                -9.632577 10.387442 0.379190 
                -7.467308 11.281865 0.644904 
                -4.373532 12.055375 0.824682 
                -12.918814 6.564221 -0.000538 
                -11.901569 7.720322 0.380546 
                -10.316170 8.699853 0.662888 
                -8.087180 9.675040 0.836563 
                -4.763044 10.518825 0.935544 
                -14.098836 3.376612 -0.000634 
                -13.500196 4.466912 0.362707 
                -12.417990 5.420379 0.646387 
                -10.901985 6.375187 0.838636 
                -8.635127 7.351064 0.941040 
                -5.110020 8.201029 0.981772 
                -14.511073 -0.001388 -0.000705 
                -14.253026 0.735669 0.332084 
                -13.610563 1.450144 0.623499 
                -12.620124 2.180813 0.825149 
                -11.191345 2.956735 0.938697 
                -8.919103 3.813620 0.979380 
                -5.297832 4.593564 0.983720 
                -14.179287 -3.135978 -0.000748 
                -13.940543 -3.058685 0.269136 
                -13.474556 -2.902611 0.530171 
                -12.782470 -2.684951 0.757839 
                -11.749005 -2.305930 0.926361 
                -10.245055 -1.806541 0.994784 
                -8.140971 -1.217574 0.999883 
                -4.706579 -0.577052 0.965414 
                -12.458456 -5.895332 -0.000741 
                -9.029182 -7.554087 -0.000587 
                -11.632117 -6.370632 0.324576 
                -5.845185 -6.900886 -0.000345 
                -7.572978 -6.851390 0.279281 
                -10.557713 -6.548298 0.600242 
                -3.224085 -7.484263 -0.000172 
                -4.470333 -6.974803 0.243754 
                -6.207740 -6.710021 0.471720 
                -9.397447 -6.467636 0.798472 
                -1.651727 -8.843083 -0.000018 
                -2.033450 -8.164851 0.256234 
                -3.026071 -7.383490 0.440345 
                -4.762926 -6.823957 0.650543 
                -8.052303 -6.217072 0.927135 
                -0.973668 -10.625580 -0.000171 
                -0.994292 -10.046115 0.290098 
                -1.032390 -9.313936 0.466384 
                -1.587106 -8.220670 0.605027 
                -3.133468 -7.176408 0.800458 
                -6.236165 -5.872052 1.004519 
                -0.597859 -12.872007 0.000107 
                -0.689170 -12.235508 0.252770 
                -0.504717 -11.823914 0.493348 
                -0.367263 -11.131637 0.646032 
                -0.485939 -9.791039 0.745663 
                -1.488233 -8.063669 0.933117 
                -3.732975 -5.487344 1.019270 
                0.034222 -13.853046 -0.000056 
                0.005825 -13.479440 0.277104 
                0.004004 -13.350665 0.481003 
                0.003475 -13.246421 0.730392 
                0.002648 -12.576455 0.928951 
                0.001514 -11.295251 1.067473 
                0.000279 -8.836736 1.073147 
                -0.000100 -5.102199 0.949595 
                0.597822 -12.901838 0.001353 
                0.977136 -10.639713 0.000852 
                0.696995 -12.227283 0.254104 
                1.652565 -8.846237 0.000433 
                0.996490 -10.048608 0.290521 
                0.509450 -11.820737 0.493836 
                3.223250 -7.486437 0.000120 
                2.033131 -8.166742 0.256474 
                1.033060 -9.315591 0.466410 
                0.370712 -11.132195 0.646547 
                5.843795 -6.903268 0.000071 
                4.469106 -6.976713 0.244010 
                3.025132 -7.385093 0.440452 
                1.586897 -8.222179 0.604973 
                0.487359 -9.791859 0.745683 
                9.027462 -7.557647 0.000152 
                7.571465 -6.854253 0.279788 
                6.206257 -6.712305 0.472052 
                4.761566 -6.825731 0.650697 
                3.132492 -7.177780 0.800410 
                1.487968 -8.064876 0.932966 
                12.457524 -5.900342 0.000216 
                11.630928 -6.375265 0.325471 
                10.556380 -6.552447 0.601024 
                9.396094 -6.471250 0.799103 
                8.051073 -6.220070 0.927582 
                6.235196 -5.874263 1.004726 
                3.732398 -5.488722 1.019216 
                0.002378 -13.485116 -0.275837 
                -0.686922 -12.227449 -0.252458 
                0.004265 -13.349555 -0.477326 
                -0.993880 -10.043417 -0.289657 
                -0.503076 -11.820898 -0.491834 
                0.004281 -13.245676 -0.726970 
                -2.033220 -8.164287 -0.256211 
                -1.032051 -9.312624 -0.465817 
                -0.366235 -11.129005 -0.644453 
                0.003731 -12.575646 -0.926161 
                -4.470278 -6.974620 -0.244203 
                -3.025915 -7.383048 -0.440466 
                -1.586774 -8.219812 -0.604646 
                -0.485346 -9.789567 -0.744636 
                0.002424 -11.294450 -1.065752 
                -7.572923 -6.851327 -0.280168 
                -6.207604 -6.709882 -0.472377 
                -4.762738 -6.823712 -0.650945 
                -3.133235 -7.175968 -0.800486 
                -1.487861 -8.062923 -0.932611 
                0.000621 -8.835859 -1.072316 
                -11.632057 -6.370586 -0.325983 
                -10.557582 -6.548218 -0.601509 
                -9.397243 -6.467525 -0.799551 
                -8.052058 -6.216931 -0.927974 
                -6.235931 -5.871864 -1.005024 
                -3.732809 -5.487188 -1.019386 
                0.000536 -5.101838 -0.949031 
                -13.940498 -3.058660 -0.270597 
                -13.474471 -2.902570 -0.531561 
                -12.782346 -2.684906 -0.759124 
                -11.748845 -2.305885 -0.927485 
                -10.244883 -1.806492 -0.995683 
                -8.140796 -1.217510 -1.000491 
                -4.706389 -0.576965 -0.965645 
                0.000823 -0.238888 -0.964698 
                13.940797 -3.064268 -0.269632 
                11.630950 -6.375302 -0.325083 
                13.474858 -2.908005 -0.530648 
                7.571462 -6.854341 -0.279639 
                10.556414 -6.552522 -0.600709 
                12.782847 -2.690063 -0.758285 
                4.469039 -6.976943 -0.243956 
                6.206218 -6.712507 -0.472012 
                9.396129 -6.471367 -0.798890 
                11.749524 -2.310616 -0.926759 
                2.032951 -8.167439 -0.256101 
                3.024942 -7.385579 -0.440411 
                4.761457 -6.826065 -0.650739 
                8.051102 -6.220241 -0.927492 
                10.245781 -1.810601 -0.995113 
                0.996409 -10.050936 -0.289338 
                1.032880 -9.316955 -0.465726 
                1.586717 -8.222891 -0.604659 
                3.132342 -7.178199 -0.800435 
                6.235265 -5.874507 -1.004800 
                8.141949 -1.220757 -1.000115 
                0.697300 -12.232261 -0.251224 
                0.510471 -11.823285 -0.491692 
                0.371314 -11.133611 -0.644900 
                0.487667 -9.792258 -0.744711 
                1.488060 -8.065191 -0.932734 
                3.732634 -5.488842 -1.019354 
                4.707852 -0.578863 -0.965513 
                0.003634 14.559011 -0.277405 
                3.458452 13.884928 -0.335488 
                0.003548 14.041854 -0.531038 
                6.786288 12.478308 -0.361269 
                3.937954 13.113072 -0.626066 
                0.003403 13.251397 -0.736466 
                9.638179 10.383643 -0.379422 
                7.473249 11.278922 -0.645105 
                4.379763 12.053650 -0.824850 
                0.003200 12.183909 -0.897437 
                11.906124 7.715622 -0.380833 
                10.321098 8.695787 -0.663130 
                8.092475 9.671858 -0.836764 
                4.768654 10.516950 -0.935705 
                0.002894 10.589752 -0.984581 
                13.503470 4.461563 -0.363075 
                12.421629 5.415471 -0.646710 
                10.905986 6.370895 -0.838903 
                8.639495 7.347677 -0.941241 
                5.114705 8.199025 -0.981918 
                0.002446 8.260363 -0.998111 
                14.254816 0.729993 -0.332527 
                13.612628 1.444735 -0.623910 
                12.622470 2.175814 -0.825516 
                11.193987 2.952325 -0.939004 
                8.922070 3.810130 -0.979601 
                5.301092 4.591497 -0.983837 
                0.001753 4.626734 -0.967884 
                -14.252977 0.735692 -0.333439 
                -13.500143 4.466934 -0.363884 
                -13.610473 1.450184 -0.624757 
                -11.901515 7.720340 -0.381506 
                -12.417897 5.420417 -0.647428 
                -12.620003 2.180862 -0.826271 
                -9.632527 10.387452 -0.379951 
                -10.316078 8.699879 -0.663698 
                -10.901862 6.375232 -0.839506 
                -11.191200 2.956789 -0.939633 
                -6.779819 12.480985 -0.361636 
                -7.467220 11.281879 -0.645509 
                -8.087058 9.675065 -0.837200 
                -8.634979 7.351107 -0.941699 
                -8.918933 3.813679 -0.980054 
                -3.451437 13.886291 -0.335674 
                -3.931211 13.114629 -0.626276 
                -4.373417 12.055383 -0.825083 
                -4.762899 10.518839 -0.935955 
                -5.109843 8.201053 -0.982177 
                -5.297629 4.593615 -0.984077 
                2.962018 2.556666 0.972215 
                2.490611 -3.282564 0.967678 
                -2.959747 2.557746 0.972105 
                -2.490453 -3.281651 0.967737 
                -2.490215 -3.281528 -0.967736 
                2.491097 -3.282538 -0.967801 
                -2.959507 2.557783 -0.972277 
                2.962211 2.556578 -0.972164 
                10.165192 1.077489 1.015491 
                8.732121 -4.268867 1.020374 
                7.242406 2.014422 1.000250 
                6.130926 -3.824343 1.014221 
                3.015697 6.835491 1.002536 
                -3.011752 6.836614 1.002393 
                -10.163402 1.081371 1.014947 
                -7.240290 2.017119 0.999933 
                -8.732488 -4.265561 1.019935 
                -6.131049 -3.822096 1.014046 
                -3.648580 -6.917849 0.998440 
                -1.631717 -7.152647 1.032994 
                1.631289 -7.153617 1.032845 
                3.647626 -6.919260 0.998398 
                -3.648304 -6.917527 -0.998550 
                -1.631307 -7.152204 -1.032594 
                1.631480 -7.154056 -1.032757 
                -8.732260 -4.265490 -1.020725 
                -6.130851 -3.821999 -1.014446 
                -10.163233 1.081423 -1.015782 
                -7.240100 2.017190 -1.000426 
                8.732172 -4.268998 -1.020270 
                10.165290 1.077374 -1.015236 
                3.647633 -6.919585 -0.998489 
                6.131029 -3.824452 -1.014252 
                7.242543 2.014306 -1.000105 
                3.015885 6.835429 -1.002499 
                -3.011545 6.836626 -1.002643 
                11.798743 0.532520 0.953673 
                10.182689 -4.746631 0.962102 
                7.331192 6.289348 1.017935 
                2.471575 11.655309 0.953325 
                2.850108 9.723959 1.005452 
                -2.465658 11.656257 0.953196 
                -2.844996 9.725038 1.005306 
                -7.327404 6.292122 1.017565 
                -11.797139 0.537095 0.952980 
                -10.183268 -4.742682 0.961485 
                -10.183055 -4.742624 -0.962524 
                -11.796992 0.537142 -0.954033 
                10.182734 -4.746741 -0.961891 
                11.798816 0.532422 -0.953338 
                2.471711 11.655281 -0.953344 
                -2.465513 11.656258 -0.953473 
                2.850273 9.723916 -1.005440 
                -2.844820 9.725044 -1.005585 
                7.331339 6.289258 -1.017734 
                -7.327227 6.292170 -1.018105 
                12.969545 -0.078411 0.843033 
                11.357270 -4.971589 0.847015 
                10.196627 5.347267 0.960099 
                6.912937 9.185626 0.958406 
                -6.907984 9.188274 0.958041 
                -10.193151 5.351183 0.959549 
                -12.968162 -0.073327 0.842224 
                -11.357924 -4.967124 0.846254 
                -5.469997 -6.739479 0.885791 
                5.468715 -6.741432 0.885987 
                -5.469764 -6.739243 -0.886281 
                -11.357756 -4.967062 -0.847484 
                -12.968038 -0.073281 -0.843446 
                11.357313 -4.971671 -0.846710 
                12.969601 -0.078484 -0.842634 
                5.468673 -6.741722 -0.886029 
                6.913070 9.185563 -0.958220 
                10.196732 5.347183 -0.959801 
                -10.193002 5.351236 -0.960351 
                -6.907834 9.188302 -0.958586 
                12.001779 4.391215 0.844587 
                10.958879 0.686324 0.984938 
                9.437341 -4.333911 0.983255 
                8.843235 1.427991 1.011044 
                7.525235 -3.883700 1.014870 
                2.374292 12.793931 0.876167 
                2.529330 10.730867 0.986179 
                2.754497 8.487986 1.011189 
                5.287492 2.155931 0.981016 
                2.832686 4.875619 0.981650 
                4.507051 -3.337233 0.979388 
                -2.367880 12.794848 0.876042 
                -2.523798 10.731831 0.986049 
                -2.749891 8.489021 1.011051 
                -2.829515 4.876664 0.981528 
                -11.998636 4.395877 0.843898 
                -10.957231 0.690539 0.984323 
                -8.841325 1.431325 1.010611 
                -5.285344 2.157872 0.980816 
                -9.437750 -4.330303 0.982738 
                -7.525413 -3.880912 1.014565 
                -4.506954 -3.335621 0.979347 
                -7.006679 -6.750633 0.730870 
                7.005219 -6.753192 0.731269 
                -7.006476 -6.750464 -0.731635 
                -9.437525 -4.330229 -0.983637 
                -7.525205 -3.880818 -1.015160 
                -4.506758 -3.335491 -0.979530 
                -10.957067 0.690591 -0.985264 
                -8.841145 1.431391 -1.011281 
                -5.285132 2.157944 -0.981131 
                7.005205 -6.753398 -0.731193 
                9.437394 -4.334045 -0.983103 
                10.958966 0.686210 -0.984647 
                7.525304 -3.883847 -1.014835 
                8.843349 1.427868 -1.010845 
                4.507296 -3.337351 -0.979460 
                5.287654 2.155824 -0.980927 
                2.374401 12.793910 -0.876198 
                -2.367765 12.794849 -0.876324 
                2.529480 10.730833 -0.986189 
                -2.523640 10.731834 -0.986320 
                12.001856 4.391144 -0.844218 
                2.754677 8.487936 -1.011173 
                -2.749701 8.489029 -1.011310 
                2.832884 4.875547 -0.981611 
                -2.829295 4.876683 -0.981735 
                -11.998512 4.395926 -0.844907 
                12.228216 -5.024484 0.674946 
                13.446457 -0.562234 0.771967 
                12.368993 0.053295 0.911294 
                10.790114 -4.645867 0.900818 
                9.694622 8.195621 0.865218 
                6.370095 11.038220 0.839614 
                2.297364 12.237851 0.919412 
                2.330574 -0.370653 0.965941 
                -2.291192 12.238735 0.919291 
                0.001051 2.160305 0.966638 
                -2.329431 -0.369813 0.965914 
                0.000177 -2.699377 0.950164 
                -6.364371 11.040683 0.839274 
                -9.690002 8.199375 0.864692 
                -13.445260 -0.556938 0.771106 
                -12.367575 0.058118 0.910544 
                -12.228859 -5.019640 0.674080 
                -10.790645 -4.641654 0.900135 
                -8.339025 -6.834685 0.555652 
                -1.555576 -8.116974 0.774222 
                -2.067924 -5.328394 0.989749 
                2.067584 -5.329272 0.989648 
                1.555395 -8.118256 0.774120 
                8.337521 -6.837841 0.556219 
                -1.555192 -8.116149 -0.773764 
                -8.338890 -6.834575 -0.556634 
                -12.228741 -5.019576 -0.675444 
                -10.790457 -4.641589 -0.901258 
                -2.067765 -5.328283 -0.989648 
                0.000194 -2.699298 -0.950166 
                2.068403 -5.329571 -0.989735 
                -13.445145 -0.556893 -0.772403 
                -12.367430 0.058166 -0.911682 
                -2.329206 -0.369747 -0.965980 
                2.330813 -0.370717 -0.965958 
                0.001289 2.160268 -0.966665 
                12.228256 -5.024544 -0.674570 
                8.337530 -6.837966 -0.556035 
                13.446507 -0.562295 -0.771541 
                10.790161 -4.645967 -0.900562 
                12.369060 0.053205 -0.910930 
                1.555374 -8.118722 -0.773829 
                2.297486 12.237828 -0.919442 
                6.370202 11.038178 -0.839458 
                -2.291064 12.238736 -0.919564 
                9.694718 8.195564 -0.864918 
                -9.689878 8.199410 -0.865446 
                -6.364252 11.040700 -0.839799 
                13.731372 -0.631980 0.647569 
                13.187664 3.509606 0.651038 
                11.825048 -4.786184 0.755798 
                2.048255 13.357165 0.780645 
                -2.041593 13.357960 0.780536 
                -13.184832 3.514776 0.650247 
                -13.730186 -0.626556 0.646680 
                -11.825602 -4.781515 0.754988 
                -11.825467 -4.781452 -0.756277 
                -13.730093 -0.626514 -0.648017 
                13.731414 -0.632029 -0.647127 
                11.825090 -4.786255 -0.755459 
                2.048345 13.357150 -0.780695 
                -2.041497 13.357958 -0.780804 
                13.187716 3.509555 -0.650616 
                -13.184739 3.514816 -0.651408 
                12.700959 -4.765187 0.506655 
                11.529713 7.182751 0.668360 
                9.034212 10.124382 0.666551 
                5.790094 12.338238 0.647144 
                2.085470 13.704274 0.653823 
                -2.078648 13.705085 0.653711 
                -5.783813 12.340494 0.646833 
                -9.028798 10.127905 0.666059 
                -11.525443 7.187254 0.667714 
                -12.701463 -4.760133 0.505745 
                -9.630248 -7.008848 0.310828 
                -0.588402 -9.598410 0.985286 
                0.589543 -9.599374 0.985271 
                9.628737 -7.012615 0.311566 
                -0.587665 -9.597447 -0.984307 
                0.590051 -9.599153 -0.984372 
                -9.630186 -7.008797 -0.312021 
                -12.701384 -4.760084 -0.507160 
                12.700990 -4.765227 -0.506245 
                9.628744 -7.012672 -0.311274 
                2.085542 13.704261 -0.653873 
                -2.078570 13.705084 -0.653985 
                5.790169 12.338214 -0.647019 
                9.034286 10.124347 -0.666279 
                11.529776 7.182709 -0.667993 
                -11.525350 7.187287 -0.668640 
                -9.028709 10.127923 -0.666772 
                -5.783728 12.340502 -0.647331 
                12.898617 -4.875864 0.332619 
                13.919407 -1.275700 0.496154 
                14.015148 2.656010 0.363116 
                1.473454 1.152040 0.957856 
                1.253305 -1.728547 0.951825 
                -1.471732 1.152571 0.957809 
                -1.252645 -1.728098 0.951856 
                -14.012618 2.661548 0.362248 
                -13.918466 -1.270179 0.495235 
                -12.899153 -4.870718 0.331680 
                -12.899097 -4.870678 -0.333132 
                -13.918392 -1.270144 -0.496620 
                -1.252383 -1.728072 -0.951844 
                1.253516 -1.728593 -0.951888 
                -1.471483 1.152576 -0.957883 
                1.473663 1.151965 -0.957836 
                12.898642 -4.875895 -0.332190 
                13.919438 -1.275736 -0.495700 
                14.015175 2.655985 -0.362656 
                -14.012567 2.661571 -0.363525 
                14.190540 -1.095930 0.336252 
                12.853137 6.188403 0.378831 
                8.324503 11.555545 0.377491 
                5.186892 13.290560 0.363858 
                1.669671 14.056198 0.511631 
                -1.662689 14.056850 0.511540 
                -5.180192 13.292591 0.363579 
                -8.318483 11.558808 0.377038 
                -12.849215 6.193460 0.378085 
                -14.189507 -1.090286 0.335311 
                -10.908694 -7.054314 -0.000687 
                -3.028356 -7.326037 0.635287 
                3.027487 -7.327460 0.635331 
                10.907235 -7.058686 0.000189 
                -3.028132 -7.325533 -0.635343 
                -14.189460 -1.090263 -0.336724 
                14.190561 -1.095951 -0.335783 
                3.027295 -7.327944 -0.635316 
                1.669726 14.056190 -0.511703 
                5.186931 13.290549 -0.363766 
                -1.662631 14.056847 -0.511793 
                8.324543 11.555529 -0.377253 
                12.853169 6.188379 -0.378413 
                -12.849162 6.193479 -0.379160 
                -8.318434 11.558815 -0.377707 
                -5.180146 13.292592 -0.364045 
                10.897286 9.161127 0.388106 
                8.999967 5.705096 0.988073 
                7.031273 7.980518 0.987690 
                7.242751 4.062168 1.002307 
                1.816581 14.286737 0.341494 
                -1.809485 14.287448 0.341396 
                1.446802 3.535624 0.967258 
                -1.444164 3.536148 0.967202 
                -10.892201 9.165404 0.387501 
                -7.026809 7.983198 0.987323 
                -8.996373 5.708528 0.987605 
                -7.239834 4.064889 1.001963 
                1.816615 14.286731 -0.341561 
                -1.809447 14.287445 -0.341659 
                10.897323 9.161107 -0.387756 
                7.031417 7.980444 -0.987498 
                9.000087 5.705005 -0.987819 
                7.242895 4.062065 -1.002132 
                -1.443926 3.536149 -0.967314 
                1.447013 3.535560 -0.967256 
                -10.892149 9.165417 -0.388362 
                -8.996211 5.708581 -0.988289 
                -7.026649 7.983232 -0.987865 
                -7.239654 4.064949 -1.002477 
                14.430113 1.715003 0.000239 
                13.644593 5.042064 0.000225 
                12.130670 8.039711 0.000198 
                10.002255 10.549699 0.000156 
                11.207498 4.743535 0.907852 
                6.533777 10.234866 0.903508 
                5.296202 6.504398 0.997937 
                3.778412 0.959586 0.966518 
                3.555878 -1.887468 0.960350 
                6.178851 0.550117 0.979046 
                1.468801 5.890740 0.981635 
                -1.465240 5.891283 0.981566 
                -9.996580 10.553638 -0.000396 
                -12.125977 8.044499 -0.000490 
                -13.641078 5.047465 -0.000591 
                -6.528389 10.237383 0.903160 
                -14.427917 1.720740 -0.000675 
                -11.204237 4.747866 0.907226 
                -5.292359 6.506389 0.997680 
                -3.776742 0.960951 0.966414 
                -3.555249 -1.886178 0.960327 
                -6.177301 0.552390 0.978818 
                -2.607000 -6.904844 0.993910 
                -0.000051 -7.177323 1.019742 
                2.606394 -6.906018 0.993769 
                -2.606703 -6.904359 -0.993722 
                0.000215 -7.176109 -1.019040 
                -3.555033 -1.886091 -0.960432 
                -3.776522 0.961031 -0.966593 
                -6.177115 0.552473 -0.979194 
                2.606514 -6.906388 -0.993767 
                3.556135 -1.887524 -0.960406 
                3.778598 0.959489 -0.966487 
                6.178999 0.550000 -0.978960 
                6.533898 10.234816 -0.903342 
                11.207588 4.743455 -0.907516 
                5.296371 6.504318 -0.997814 
                1.469006 5.890691 -0.981649 
                -1.465021 5.891275 -0.981718 
                -11.204098 4.747918 -0.908142 
                -6.528257 10.237404 -0.903690 
                -5.292163 6.506423 -0.998070 
                14.322910 -1.454807 0.161710 
                14.322922 -1.454820 -0.161232 
                13.269234 -4.592525 0.158897 
                12.633727 3.853421 0.762790 
                7.370641 12.508717 0.000096 
                5.996781 11.756385 0.759806 
                5.681538 -2.091762 0.983335 
                0.001896 6.473845 0.999623 
                -7.364200 12.511617 -0.000304 
                -5.990751 11.758714 0.759484 
                -12.630779 3.858353 0.762047 
                -14.322007 -1.449098 0.160749 
                -14.321980 -1.449082 -0.162193 
                -13.269626 -4.587208 0.157932 
                -5.681000 -2.089678 0.983178 
                -13.269601 -4.587194 -0.159413 
                -7.523670 -7.151177 -0.000465 
                -4.567621 -6.925266 0.457671 
                -6.413648 -6.631471 0.804217 
                -4.728294 -6.626459 0.926286 
                7.522109 -7.154128 0.000104 
                4.566376 -6.927086 0.457890 
                6.412288 -6.633786 0.804522 
                4.727232 -6.628159 0.926364 
                13.269246 -4.592536 -0.158446 
                -4.567485 -6.925007 -0.458091 
                -6.413420 -6.631274 -0.804861 
                -4.728065 -6.626165 -0.926601 
                -5.680816 -2.089597 -0.983504 
                4.566262 -6.927412 -0.457879 
                6.412258 -6.634046 -0.804505 
                4.727179 -6.628505 -0.926434 
                5.681665 -2.091869 -0.983331 
                5.996873 11.756353 -0.759669 
                12.633792 3.853358 -0.762394 
                0.002106 6.473816 -0.999703 
                -12.630667 3.858399 -0.763138 
                -5.990650 11.758726 -0.759992 
                13.295752 -4.689614 0.000228 
                13.643384 2.993771 0.521128 
                4.392831 13.863200 0.000027 
                6.471108 -0.906680 0.998888 
                -4.385862 13.864927 -0.000210 
                -13.640740 2.999143 0.520295 
                -13.296166 -4.684273 -0.000747 
                -6.470110 -0.904278 0.998651 
                -6.083399 -6.807594 0.261933 
                -7.795981 -6.715483 0.650900 
                -0.780222 -9.548421 0.621333 
                1.216654 -4.125131 0.961990 
                -1.216697 -4.124649 0.962038 
                0.781387 -9.549578 0.621399 
                6.082015 -6.809933 0.262325 
                7.794515 -6.718396 0.651388 
                -0.779710 -9.546914 -0.620472 
                -6.083351 -6.807486 -0.262618 
                -7.795810 -6.715354 -0.651784 
                -1.216587 -4.124483 -0.962000 
                1.216999 -4.124988 -0.962006 
                -6.469938 -0.904208 -0.999062 
                6.081971 -6.810086 -0.262227 
                7.794519 -6.718558 -0.651259 
                0.781410 -9.550601 -0.620604 
                6.471234 -0.906795 -0.998815 
                13.643424 2.993732 -0.520686 
                -13.640664 2.999176 -0.521520 
                14.408705 -1.406359 0.000242 
                5.412741 12.866562 0.519711 
                7.662300 0.269378 1.004429 
                7.177355 -2.363991 1.007573 
                6.254949 3.261838 0.995313 
                4.126333 5.702956 0.995130 
                1.369370 7.529398 1.006155 
                -1.365161 7.529906 1.006089 
                1.297129 9.173990 1.009972 
                -1.292253 9.174481 1.009906 
                -5.406228 12.868677 0.519421 
                -14.407763 -1.400601 -0.000727 
                -4.122826 5.704492 0.994939 
                -6.252365 3.264162 0.995042 
                -7.660849 0.272233 1.004095 
                -7.176915 -2.361325 1.007302 
                -7.176732 -2.361249 -1.007806 
                -7.660669 0.272307 -1.004635 
                7.177447 -2.364112 -1.007519 
                7.662417 0.269250 -1.004293 
                5.412799 12.866545 -0.519607 
                1.369565 7.529356 -1.006190 
                -1.364954 7.529898 -1.006257 
                1.297309 9.173957 -1.010023 
                -1.292066 9.174470 -1.010089 
                6.255105 3.261733 -0.995181 
                4.126518 5.702877 -0.995049 
                -5.406164 12.868681 -0.519898 
                -6.252164 3.264227 -0.995456 
                -4.122616 5.704521 -0.995240 
                8.607378 -2.749852 1.017992 
                1.514161 14.498841 0.159482 
                1.514176 14.498839 -0.159565 
                4.172160 3.612411 0.990449 
                -1.506962 14.499435 0.159400 
                -1.506944 14.499433 -0.159648 
                -4.169465 3.613954 0.990275 
                -8.607119 -2.746598 1.017577 
                -10.279829 -7.158876 0.170093 
                -10.279797 -7.158854 -0.171394 
                -9.063967 -6.822832 0.449419 
                -0.198039 -11.367091 0.860299 
                0.201542 -11.367690 0.860608 
                10.278288 -7.162957 0.170917 
                10.278299 -7.162975 -0.170568 
                9.062503 -6.826330 0.450071 
                -0.197090 -11.365400 -0.858472 
                0.202337 -11.367726 -0.858718 
                -9.063876 -6.822759 -0.450508 
                -8.606922 -2.746540 -1.018294 
                9.062516 -6.826414 -0.449837 
                8.607448 -2.749979 -1.017868 
                4.172342 3.612323 -0.990364 
                -4.169243 3.613998 -0.990540 
                9.751196 2.574103 0.987336 
                9.292672 -0.235108 1.012790 
                1.585847 14.582140 -0.000040 
                -1.578598 14.582762 -0.000126 
                -9.748823 2.577820 0.986824 
                -9.291401 -0.231583 1.012324 
                -7.560217 -5.215952 1.004363 
                -5.047749 -4.785722 1.010019 
                7.559473 -5.218741 1.004698 
                5.047320 -4.787553 1.010087 
                -7.559987 -5.215828 -1.005035 
                -5.047583 -4.785599 -1.010300 
                -9.291228 -0.231527 -1.013063 
                7.559538 -5.218919 -1.004676 
                9.292768 -0.235231 -1.012591 
                5.047499 -4.787660 -1.010163 
                9.751303 2.573994 -0.987084 
                -9.748658 2.577877 -0.987597 
                2.670868 1.125187 0.970420 
                1.518431 2.384402 0.971876 
                2.438336 -1.842332 0.966437 
                -1.516239 2.384950 0.971821 
                -2.669145 1.126154 0.970349 
                -2.437703 -1.841439 0.966454 
                -2.437431 -1.841380 -0.966490 
                2.438701 -1.842350 -0.966513 
                -2.668915 1.126229 -0.970474 
                -1.515994 2.384955 -0.971919 
                2.671077 1.125115 -0.970402 
                1.518648 2.384334 -0.971863 
                14.248152 2.184344 0.173050 
                14.248165 2.184330 -0.172580 
                10.234232 -0.538489 1.009792 
                9.624397 -2.911562 1.014656 
                10.408997 -3.213659 0.987220 
                8.199832 5.068876 0.996340 
                6.275836 7.313582 0.997638 
                5.054391 0.774330 0.970914 
                1.278938 10.211419 1.001609 
                -1.273632 10.211902 1.001544 
                1.414403 4.802761 0.972612 
                -1.411272 4.803281 0.972551 
                -14.245789 2.189992 0.172157 
                -14.245762 2.190005 -0.173473 
                -6.271655 7.315956 0.997320 
                -8.196505 5.071982 0.995926 
                -10.233077 -0.534573 1.009238 
                -9.624200 -2.907885 1.014144 
                -10.408927 -3.209630 0.986613 
                -5.052771 0.776174 0.970751 
                -4.981954 -6.325950 1.019094 
                -2.765384 -6.386485 1.034388 
                -0.903686 -6.107365 0.990919 
                0.903345 -6.107876 0.990829 
                4.980987 -6.327754 1.019178 
                2.764825 -6.387695 1.034270 
                -4.981719 -6.325721 -1.019421 
                -2.765190 -6.386220 -1.034279 
                -0.902968 -6.106875 -0.990383 
                0.903589 -6.107929 -0.990515 
                -9.624002 -2.907830 -1.015002 
                -10.232905 -0.534521 -1.010107 
                -10.408737 -3.209585 -0.987603 
                -5.052568 0.776257 -0.971026 
                9.624459 -2.911691 -1.014479 
                10.234316 -0.538614 -1.009548 
                10.409055 -3.213772 -0.986987 
                4.981036 -6.328019 -1.019258 
                2.765132 -6.388073 -1.034353 
                5.054554 0.774224 -0.970857 
                1.279102 10.211390 -1.001672 
                -1.273460 10.211895 -1.001737 
                6.275993 7.313502 -0.997477 
                8.199964 5.068778 -0.996121 
                1.414614 4.802709 -0.972621 
                -1.411046 4.803275 -0.972683 
                -8.196334 5.072039 -0.996535 
                -6.271479 7.315993 -0.997795 
                11.688906 -1.076181 0.957599 
                11.092786 -3.413124 0.957189 
                8.508172 -0.000441 1.014010 
                4.673991 -1.928567 0.969323 
                1.260642 8.404929 1.013241 
                -1.256081 8.405403 1.013178 
                0.640471 7.227878 1.002277 
                -0.636381 7.228115 1.002246 
                -11.687948 -1.071636 0.956900 
                -11.092794 -3.408803 0.956511 
                -8.506818 0.002756 1.013610 
                -4.673383 -1.926883 0.969242 
                -1.804788 -8.249523 0.456060 
                1.804525 -8.251214 0.456151 
                -1.804495 -8.248761 -0.455851 
                -11.092608 -3.408754 -0.957603 
                -11.687792 -1.071592 -0.957979 
                -8.506638 0.002823 -1.014250 
                -4.673192 -1.926775 -0.969451 
                11.092839 -3.413229 -0.956915 
                11.688971 -1.076283 -0.957276 
                1.804290 -8.252071 -0.455810 
                8.508278 -0.000569 -1.013844 
                4.674196 -1.928666 -0.969352 
                1.260832 8.404894 -1.013288 
                -1.255884 8.405393 -1.013351 
                0.640671 7.227844 -1.002339 
                -0.636173 7.228097 -1.002370 
                12.862257 -1.334216 0.837999 
                11.662197 -3.644324 0.889597 
                11.011044 -0.687920 0.981515 
                4.800826 13.608969 0.174350 
                4.800844 13.608964 -0.174276 
                7.893944 -2.447301 1.013373 
                7.312338 -0.370703 1.000076 
                7.095596 -1.587264 1.003334 
                1.193254 11.208892 0.969966 
                -1.187531 11.209349 0.969904 
                -4.793975 13.610853 0.174091 
                -4.793954 13.610853 -0.174535 
                -12.861380 -1.329164 0.837181 
                -11.662289 -3.639750 0.888846 
                -11.009935 -0.683672 0.980888 
                -7.893552 -2.444362 1.013035 
                -7.311134 -0.367980 0.999771 
                -7.094857 -1.584619 1.003059 
                -4.600913 -7.058043 -0.000272 
                -3.131847 -7.472645 0.250742 
                -6.825523 -6.440588 0.922989 
                -0.728548 -10.505987 0.480264 
                -5.045542 -5.782884 1.020122 
                4.599713 -7.060217 0.000075 
                3.130957 -7.474442 0.250984 
                6.824264 -6.443071 0.923318 
                5.044735 -5.784703 1.020199 
                -0.727557 -10.503644 -0.479235 
                -3.131729 -7.472286 -0.250993 
                -6.825279 -6.440400 -0.923665 
                -5.045366 -5.782725 -1.020435 
                -12.861250 -1.329119 -0.838427 
                -11.662126 -3.639700 -0.890036 
                -11.009774 -0.683624 -0.981862 
                -7.893361 -2.444280 -1.013639 
                -7.310958 -0.367909 -1.000275 
                -7.094682 -1.584553 -1.003547 
                12.862309 -1.334292 -0.837607 
                3.130793 -7.474874 -0.250824 
                11.662246 -3.644413 -0.889278 
                6.824271 -6.443298 -0.923292 
                11.011117 -0.688034 -0.981232 
                5.044891 -5.784879 -1.020299 
                7.894028 -2.447444 -1.013286 
                7.312457 -0.370826 -0.999962 
                7.095701 -1.587379 -1.003258 
                1.193402 11.208869 -0.970041 
                -1.187377 11.209340 -0.970103 
                1.267135 -2.937426 0.955601 
                -1.266871 -2.936965 0.955634 
                -1.266863 -2.936825 -0.955669 
                1.267403 -2.937319 -0.955701 
                12.175615 -3.728534 0.817301 
                12.356320 -1.213892 0.896648 
                10.628469 4.027020 0.964161 
                10.576853 -0.727746 0.993039 
                9.893683 -2.960158 0.994121 
                4.172068 7.515617 0.997580 
                4.076448 9.103090 0.994991 
                6.345094 5.440208 1.004958 
                1.094095 11.969734 0.933765 
                -1.088050 11.970153 0.933708 
                -4.167835 7.517188 0.997374 
                -4.071574 9.104636 0.994784 
                -10.625506 4.031106 0.963578 
                -6.341656 5.442595 1.004652 
                -12.175731 -3.723739 0.816496 
                -12.355405 -1.209060 0.895884 
                -10.575768 -0.723684 0.992453 
                -9.893513 -2.956367 0.993578 
                -9.153687 -5.645459 0.935897 
                -2.542051 -7.522983 0.955113 
                -3.149796 -4.399836 0.992820 
                0.000933 -10.275276 1.106800 
                0.730525 -10.507618 0.481272 
                2.541371 -7.524286 0.955006 
                9.152706 -5.648947 0.936440 
                3.149580 -4.400995 0.992760 
                0.001601 -10.274372 -1.105450 
                -2.541730 -7.522435 -0.954928 
                -9.153455 -5.645356 -0.936854 
                -3.149600 -4.399691 -0.992873 
                -12.175584 -3.723685 -0.817761 
                -12.355262 -1.209014 -0.897055 
                -9.893317 -2.956307 -0.994479 
                -10.575599 -0.723632 -0.993371 
                12.175660 -3.728612 -0.816949 
                12.356377 -1.213980 -0.896288 
                9.152746 -5.649086 -0.936285 
                9.893746 -2.960291 -0.993925 
                10.576932 -0.727870 -0.992780 
                0.730910 -10.509624 -0.479995 
                2.541383 -7.524613 -0.954945 
                3.150050 -4.401065 -0.992901 
                1.094230 11.969715 -0.933851 
                -1.087911 11.970146 -0.933908 
                4.172243 7.515552 -0.997501 
                4.076611 9.103036 -0.994925 
                10.628568 4.026929 -0.963855 
                6.345253 5.440118 -1.004796 
                -10.625356 4.031161 -0.964439 
                -4.167643 7.517207 -0.997707 
                -4.071399 9.104651 -0.995132 
                -6.341464 5.442644 -1.005103 
                12.854879 -3.976042 0.633473 
                11.320850 -3.390077 0.923878 
                10.707553 7.577263 0.769358 
                9.264282 9.269077 0.767850 
                10.095045 3.418776 0.964907 
                11.601370 1.804170 0.950153 
                9.570788 6.413784 0.944490 
                7.868886 8.403681 0.943783 
                8.115879 2.905461 0.996179 
                5.699764 9.810738 0.960130 
                5.329966 3.386798 0.991317 
                4.068307 4.770521 0.991375 
                1.156786 12.541525 0.880905 
                -1.150492 12.541971 0.880845 
                1.164918 10.666125 0.990506 
                -1.159421 10.666569 0.990446 
                0.001284 3.363280 0.983452 
                0.000828 0.995793 0.962844 
                0.000380 -1.491219 0.955400 
                -9.259223 9.272679 0.767346 
                -10.703150 7.581427 0.768768 
                -5.694571 9.812920 0.959831 
                -7.864227 8.406700 0.943367 
                -9.566895 6.417460 0.943978 
                -10.092331 3.422643 0.964364 
                -11.599266 1.808658 0.949484 
                -8.113401 2.908518 0.995791 
                -4.065164 4.772034 0.991194 
                -5.327344 3.388770 0.991096 
                -12.855070 -3.970948 0.632584 
                -11.320848 -3.385658 0.923173 
                -0.840420 -8.025081 1.047546 
                0.840440 -8.025625 1.047457 
                0.000028 -3.922604 0.970163 
                0.818300 -11.886440 0.001245 
                -0.840116 -8.024337 -1.046886 
                0.840757 -8.025370 -1.046967 
                0.000337 -3.922228 -0.969847 
                -12.854964 -3.970894 -0.633960 
                -11.320674 -3.385604 -0.924299 
                0.000514 -1.491207 -0.955374 
                0.001062 0.995713 -0.962849 
                12.854917 -3.976099 -0.633067 
                11.320903 -3.390179 -0.923586 
                1.156906 12.541509 -0.880993 
                -1.150367 12.541966 -0.881054 
                9.264367 9.269032 -0.767568 
                10.707631 7.577211 -0.769024 
                5.699902 9.810683 -0.959998 
                1.165075 10.666100 -0.990578 
                -1.159259 10.666561 -0.990638 
                7.869010 8.403614 -0.943559 
                9.570897 6.413706 -0.944207 
                10.095151 3.418679 -0.964629 
                11.601452 1.804074 -0.949820 
                8.116008 2.905352 -0.995989 
                5.330134 3.386700 -0.991212 
                4.068492 4.770441 -0.991294 
                0.001515 3.363246 -0.983493 
                -10.703040 7.581463 -0.769615 
                -9.259115 9.272704 -0.768073 
                -10.092175 3.422700 -0.965172 
                -11.599120 1.808709 -0.950489 
                -9.566748 6.417509 -0.944720 
                -7.864081 8.406734 -0.943975 
                -8.113221 2.908581 -0.996379 
                -5.694421 9.812940 -0.960298 
                -5.327133 3.388831 -0.991434 
                -4.064950 4.772066 -0.991476 
                13.451471 -1.823955 0.671145 
                12.529664 -3.830825 0.736188 
                12.238556 6.605992 0.529431 
                12.079592 -1.244007 0.925253 
                8.607550 10.896222 0.527591 
                9.809718 6.918575 0.902841 
                8.431767 8.538997 0.901485 
                8.949871 2.643927 0.996821 
                4.973553 9.380316 0.964010 
                3.693377 11.173027 0.944918 
                3.972676 8.329242 1.002030 
                3.499908 -0.471378 0.982130 
                1.200734 13.036131 0.830170 
                -1.194223 13.036594 0.830107 
                1.188299 -0.301701 0.962946 
                -1.187137 -0.301273 0.962933 
                -8.601810 10.899588 0.527122 
                -12.234492 6.610790 0.528733 
                -8.427034 8.542245 0.901036 
                -4.968547 9.382211 0.963755 
                -3.687645 11.174443 0.944724 
                -9.805613 6.922361 0.902309 
                -3.968119 8.330744 1.001830 
                -8.947483 2.647315 0.996375 
                -13.450774 -1.818638 0.670259 
                -12.529808 -3.825873 0.735338 
                -12.078699 -1.239294 0.924515 
                -3.498792 -0.470112 0.982067 
                -10.418464 -5.868604 0.818533 
                -8.301230 -6.613018 0.789747 
                -0.817872 -11.860015 0.000052 
                -4.276462 -6.959730 0.824518 
                -6.778984 -4.916027 1.013021 
                4.275290 -6.961362 0.824590 
                10.417396 -5.872664 0.819243 
                8.299818 -6.616141 0.790270 
                6.778397 -4.918489 1.013262 
                -4.276242 -6.959401 -0.824788 
                -10.418277 -5.868515 -0.819707 
                -8.301020 -6.612880 -0.790682 
                -6.778763 -4.915892 -1.013554 
                -13.450671 -1.818595 -0.671603 
                -12.529684 -3.825818 -0.736662 
                -12.078546 -1.239248 -0.925651 
                -3.498572 -0.470032 -0.982193 
                -1.186894 -0.301289 -0.962955 
                1.188523 -0.301783 -0.962946 
                13.451513 -1.824010 -0.670716 
                12.529707 -3.830892 -0.735807 
                10.417437 -5.872763 -0.818976 
                8.299834 -6.616298 -0.790122 
                12.079654 -1.244103 -0.924909 
                4.275186 -6.961718 -0.824630 
                6.778464 -4.918682 -1.013294 
                3.500111 -0.471461 -0.982131 
                1.200841 13.036116 -0.830259 
                -1.194113 13.036590 -0.830323 
                8.607606 10.896197 -0.527339 
                12.238605 6.605957 -0.529039 
                8.431878 8.538934 -0.901239 
                4.973703 9.380259 -0.963908 
                3.693512 11.172989 -0.944879 
                9.809820 6.918507 -0.902544 
                3.972848 8.329184 -1.001963 
                8.949989 2.643815 -0.996604 
                -12.234416 6.610818 -0.529738 
                -8.601739 10.899601 -0.527809 
                -9.805476 6.922405 -0.903076 
                -8.426898 8.542278 -0.901688 
                -8.947308 2.647377 -0.997053 
                -4.968385 9.382230 -0.964164 
                -3.687502 11.174451 -0.945073 
                -3.967934 8.330760 -1.002163 
                4.122357 2.292632 0.975636 
                2.831461 3.724421 0.975820 
                -2.828738 3.725459 0.975706 
                -4.120170 2.294141 0.975483 
                -4.119945 2.294197 -0.975723 
                -2.828508 3.725487 -0.975892 
                4.122532 2.292533 -0.975568 
                2.831658 3.724341 -0.975777 
                13.623562 -1.806758 0.603618 
                12.871752 1.096079 0.824489 
                12.274765 3.170615 0.855338 
                11.026548 1.886316 0.977785 
                1.056124 12.220037 0.913832 
                -1.049968 12.220444 0.913776 
                0.002485 9.399242 0.995051 
                -12.869901 1.101113 0.823702 
                -12.272101 3.175389 0.854620 
                -11.024424 1.890558 0.977169 
                -13.622849 -1.801365 0.602715 
                -10.034201 -5.598452 0.866029 
                -8.680625 -5.305915 0.963994 
                -4.165433 -4.424676 1.000175 
                10.033237 -5.602339 0.866680 
                8.679790 -5.309189 0.964468 
                4.165176 -4.426180 1.000166 
                -10.033999 -5.598363 -0.867124 
                -8.680385 -5.305807 -0.964853 
                -4.165252 -4.424530 -1.000327 
                -13.622759 -1.801323 -0.604082 
                13.623599 -1.806807 -0.603178 
                10.033278 -5.602450 -0.866451 
                8.679831 -5.309343 -0.964354 
                4.165413 -4.426274 -1.000267 
                1.056252 12.220020 -0.913921 
                -1.049836 12.220437 -0.913977 
                0.002665 9.399221 -0.995164 
                12.871814 1.096005 -0.824093 
                12.274839 3.170539 -0.854963 
                11.026639 1.886211 -0.977481 
                -12.869780 1.101161 -0.824881 
                -12.271976 3.175440 -0.855682 
                -11.024267 1.890612 -0.978098 
                4.195512 6.690733 1.001676 
                -4.191611 6.692305 1.001474 
                4.195690 6.690662 -1.001594 
                -4.191409 6.692328 -1.001796 
                13.280144 5.603542 0.187724 
                13.280160 5.603529 -0.187289 
                13.162185 -1.649161 0.771266 
                12.385104 -3.583537 0.761476 
                11.559791 5.442310 0.827130
[truncated: 284,587 more chars]
